# Supplementary material for: Cellular processes of v-Src transformation revealed by gene profiling of primary cells - Implications for human cancer
Source: BMC Cancer. 2010 Feb 12;10:41. doi: 10.1186/1471-2407-10-41 (PMC2837010; doi:10.1186/1471-2407-10-41)
Supplement: Additional file 2 — Pairwise comparisons of CEF infected with RCASBP(A), NY315, or SRA RSV. [file 1471-2407-10-41-S2.CSV]

#differences in expression expressed as log2(experimental)-log2(baseline)
probe set	gene	Accession	EntrezGene	CEF NY315/CEF RCAS	t statistic	P value	CEF SRA/CEF RCAS	t statistic	P value	CEF SRA/CEF NY315	t statistic	P value
Gga.100.1.S1_a_at	FAS: Fas (TNF receptor superfamily, member 6)	BU248604	395274	0.59	1.155	0.360911	1.67	4.438	0.01666	1.09	1.753	0.155295
Gga.10022.1.S1_at	PCTP: phosphatidylcholine transfer protein	BU118683	417399	1.08	4.639	0.014564	0.39	1.044	0.347289	-0.69	-2.012	0.117425
Gga.10034.2.S1_s_at	LOC420896: similar to plasminogen activator inhibitor	BU419559	420896	-1.11	-4.336	0.045847	-0.34	-0.805	0.479016	0.77	1.564	0.182833
Gga.10042.1.S1_a_at	RCJMB04_25l16: CD200 receptor 1	BX930945.2	418367	0.06	0.387	0.718966	2.15	6.903	0.002746	2.09	6.852	0.003492
Gga.10061.1.S1_s_at	SLC16A6: solute carrier family 16, member 6 (monocarboxylic acid transporter 7)	BU344376	417435	1.21	4.278	0.025335	0.18	0.32	0.768274	-1.03	-1.678	0.166673
Gga.10065.1.S1_at	USP54: ubiquitin specific peptidase 54	BU225196	423746	-1.62	-6.006	0.004559	-1.73	-8.771	0.001673	-0.11	-0.46	0.676803
Gga.10069.1.A1_at	RCJMB04_23o9: Core-binding factor, runt domain, alpha subunit 2; translocated to, 3	BX935675.2	415846	-0.9	-5.196	0.027323	-1.56	-12.82	0.00031	-0.66	-3.262	0.034073
Gga.10085.1.S1_s_at	RHPN1: rhophilin, Rho GTPase binding protein 1	BX935626.2	420299	-1.2	-11.692	0.000313	-0.89	-4.395	0.01252	0.31	1.563	0.197028
Gga.10086.1.S1_s_at	C1QDC1: C1q domain containing 1	BU453591	418141	-1.61	-7.597	0.015978	-1.48	-10.748	0.001398	0.12	0.495	0.649049
Gga.1009.1.S1_s_at	RCJMB04_28o6: actin related protein 2/3 complex, subunit 1B, 41kDa	BU223250	416490	-0.07	-0.545	0.614985	0.98	6.676	0.001266	1.05	6.943	0.000987
Gga.1009.2.S1_s_at	RCJMB04_28o6: actin related protein 2/3 complex, subunit 1B, 41kDa	BU380027	416490	-0.19	-1.063	0.384149	1	6.252	0.004379	1.2	5.209	0.004645
Gga.10116.1.S1_at	Finished cDNA, clone ChEST249f16	BX935482.2		-2.52	-12.917	0.004299	-3.53	-7.022	0.005697	-1.01	-1.875	0.137401
Gga.10139.1.S1_at	LOC421693: Similar to AHI1 protein	BX935410.2	421693	-0.88	-2.391	0.132372	-1.24	-4.731	0.013945	-0.36	-0.811	0.464825
Gga.10140.1.S1_at	PCF11: PCF11, cleavage and polyadenylation factor subunit, homolog (S. cerevisiae)	BU305188	419021	-1.93	-13.552	0.004899	-2.11	-14.975	0.000563	-0.18	-0.912	0.405384
Gga.10144.1.A1_at	Finished cDNA, clone ChEST502a8	BU309966		-1.12	-8.556	0.001151	-0.92	-3.739	0.019619	0.2	0.826	0.457489
Gga.10145.1.S1_a_at	GYPC: glycophorin C	AY234184.1	424230	-0.15	-0.616	0.571993	1.21	6.937	0.007189	1.36	6.743	0.010212
Gga.10150.1.S1_s_at	TRDN: triadin	BX935360.1	421721	-2.37	-17.306	0.001011	-2.76	-40.302	0	-0.39	-2.849	0.077897
Gga.1016.1.A1_at	Gga.1016.1	CR390872.1		-1.2	-13.791	0.000663	-1.29	-18.866	0.000008	-0.08	-0.912	0.41531
Gga.10166.1.S1_at	Finished cDNA, clone ChEST961b14	BU490478		1.47	4.897	0.020065	0.72	1.449	0.233768	-0.75	-1.343	0.242365
Gga.10167.1.S1_at	NTS: neurotensin	BX935235.1	417883	-1.12	-2.542	0.103643	3.17	4.282	0.008335	4.29	6.848	0.004621
Gga.10171.1.S1_at	RCJMB04_9h4: Sjogren syndrome antigen B /// Finished cDNA, clone ChEST169i24	BU387575	395268	-1.28	-3.958	0.050507	-1.23	-6.87	0.00256	0.05	0.134	0.901305
Gga.10172.1.S1_at	LOC418180: similar to hypothetical protein FLJ22655	BU301512	418180	-0.18	-0.793	0.499708	-1.23	-12.228	0.000065	-1.06	-4.646	0.026935
Gga.10172.2.S1_a_at	LOC418180: similar to hypothetical protein FLJ22655	BU326346	418180	-1.87	-15.23	0.001884	-2.39	-29.354	0.000004	-0.52	-3.816	0.024194
Gga.10173.1.S1_at	MYBPC1: myosin binding protein C, slow type	BU206256	418099	1.5	2.643	0.060415	1.95	3.715	0.025902	0.45	0.993	0.374611
Gga.10189.1.S1_at	Finished cDNA, clone ChEST533h2	BX935132.1		-1.21	-8.431	0.001366	-1.5	-10.629	0.000408	-0.29	-2.383	0.065931
Gga.1019.1.S1_at	Finished cDNA, clone ChEST270m22	BU387725		0.01	0.08	0.941939	-1.37	-6.138	0.007143	-1.38	-5.578	0.003896
Gga.10192.1.S1_at	LOC415554: similar to FLJ12476 protein	BX935123.1	415554	1.17	4.841	0.025083	0.32	0.616	0.579592	-0.85	-1.539	0.197122
Gga.10205.1.S1_at	LOC422264: similar to protocadherin	BX935027.2	422264	-0.69	-4.325	0.0236	-1.47	-6.157	0.005119	-0.78	-2.921	0.035388
Gga.10205.1.S1_s_at	Finished cDNA, clone ChEST482h8	BX935027.2		-0.78	-2.398	0.118755	-1.48	-12.592	0.000275	-0.69	-2.173	0.150728
Gga.10209.1.A1_at	Finished cDNA, clone ChEST978n6	BX934995.2		1.25	4.494	0.017901	0.63	1.716	0.162731	-0.62	-1.482	0.199619
Gga.10250.2.S1_a_at	LOC427435: KPL2 protein-like	BX931811.1	427435	-2.24	-29.157	0.000008	-2.39	-16.449	0.000092	-0.15	-1.029	0.363247
Gga.10258.1.S1_at	LOC416348: similar to KIAA1311 protein	BX934746.1	416348	-1.31	-4.956	0.024847	-1.01	-5.691	0.003367	0.3	1.007	0.378232
Gga.10269.1.S1_at	Gga.10269.1	BX934701.2		-1.22	-8.806	0.001856	-1.31	-9.367	0.000312	-0.09	-0.555	0.603376
Gga.10272.1.S1_s_at	Finished cDNA, clone ChEST698j17 /// Finished cDNA, clone ChEST386f24	BX934678.2		-1.57	-4.551	0.019334	-1.4	-3.309	0.023108	0.17	0.497	0.642623
Gga.10294.1.S1_at	CPT1A: carnitine palmitoyltransferase 1A (liver)	BU426315	423118	-1.07	-10.801	0.000417	-1.13	-9.169	0.000288	-0.06	-0.469	0.659159
Gga.10297.2.A1_at	Finished cDNA, clone ChEST69j22	BU136097		0.96	2.427	0.082885	1.63	6.063	0.003519	0.68	1.837	0.164327
Gga.10300.1.S1_s_at	THBS1: thrombospondin 1	BU420112	373987	-1.27	-2.641	0.099333	-2.29	-8.516	0.0005	-1.02	-1.976	0.142972
Gga.10303.1.S1_at	CAV2: caveolin 2	BI067555	417772	0.16	1.415	0.288666	1.18	9.844	0.001937	1.02	6.197	0.00174
Gga.10306.1.S1_at	Finished cDNA, clone ChEST378o7	BX934475.1		-1.26	-33.543	0.000007	-0.94	-8.967	0.001577	0.32	3.076	0.047422
Gga.10327.1.S1_at	Finished cDNA, clone ChEST667h24	BU221286		-0.96	-5.628	0.016113	-1.1	-10.912	0.000113	-0.13	-0.743	0.511894
Gga.10331.1.S1_at	Finished cDNA, clone ChEST49f12	BU219204		-1.74	-12.974	0.003168	-1.99	-27.366	0.000003	-0.26	-1.811	0.169242
Gga.10343.1.S1_a_at	LOC420800: brain-specific protein p25 alpha	BU246202	420800	-1.27	-2.383	0.138712	-2.32	-13.524	0.00051	-1.05	-1.881	0.17923
Gga.10344.1.S1_at	ELOVL4: Elongation of very long chain fatty acids (FEN1/Elo2, SUR4/Elo3, yeast)-like 4	BU353103	421850	-1.35	-15.185	0.000165	-1.23	-9.113	0.000377	0.12	0.908	0.413141
Gga.10368.1.S1_at	Gga.10368.1	BU222341		-1.61	-46.125	0.000002	-1.56	-14.475	0.000451	0.05	0.433	0.691517
Gga.10372.1.A1_at	Finished cDNA, clone ChEST552f4	BX931771.1		-0.26	-2.435	0.071577	-1.48	-12.535	0.000057	-1.22	-10.342	0.000146
Gga.10389.1.S1_s_at	ITGA11: integrin, alpha 11	BX931479.2	415560	0.87	1.818	0.201095	1.67	9.255	0.000344	0.8	1.613	0.225768
Gga.1039.1.S1_at	ITGB3: integrin, beta 3 (platelet glycoprotein IIIa, antigen CD61)	NM_204315.1	374209	-0.83	-3.516	0.063308	-1.44	-5.457	0.010263	-0.61	-4.45	0.012096
Gga.10397.1.S1_at	Finished cDNA, clone ChEST443o10	BX934176.2		-1.97	-9.476	0.010203	-2.26	-13.059	0.000826	-0.28	-1.055	0.346764
Gga.10404.1.S1_at	Finished cDNA, clone ChEST718e20	BX934141.2		1.01	5.581	0.009672	0.7	2.393	0.082158	-0.31	-0.965	0.383299
Gga.10406.2.S1_s_at	CYLD: cylindromatosis	BU461394	415725	1.72	3.88	0.036812	0.56	0.745	0.491122	-1.16	-1.773	0.162652
Gga.10409.1.S1_s_at	KBTBD3: kelch repeat and BTB (POZ) domain containing 3	BU383971	418976	1.27	3.706	0.032207	0.8	2.386	0.097331	-0.47	-2.108	0.093983
Gga.10436.1.S1_at	Finished cDNA, clone ChEST915i20	BU202559		1.2	3.466	0.027248	-0.44	-0.488	0.653837	-1.64	-1.841	0.152385
Gga.10438.1.A1_at	LOC420308: similar to Solute carrier family 45, member 4	BU369975	420308	-2	-6.335	0.00322	-1.88	-8.295	0.007817	0.11	0.478	0.673314
Gga.10439.1.S1_at	FN1: Fibronectin 1	BU109952	396133	-0.53	-0.78	0.497359	-1.22	-3.805	0.02377	-0.68	-1.053	0.390355
Gga.10445.1.S1_at	Finished cDNA, clone ChEST37o11	BU207244		1.43	7.807	0.001776	0.72	1.464	0.225876	-0.71	-1.47	0.228827
Gga.10452.1.S1_at	Finished cDNA, clone ChEST1003n16	BU385062		1.31	5.79	0.008282	0.45	0.958	0.401472	-0.86	-1.717	0.161393
Gga.10465.1.S1_s_at	GPR65: G protein-coupled receptor 65	CF257416	423395	0.46	5.551	0.006623	1.04	9.754	0.000405	0.58	5.007	0.0043
Gga.10471.1.S1_at	LOC428513: similar to SDCCAG33 variant protein	BU283941	428513	-1.17	-9.945	0.000576	-1	-9.809	0.000796	0.17	1.651	0.176719
Gga.10480.1.S1_at	Finished cDNA, clone ChEST48n1	BX933594.2		1.13	3.029	0.040204	1.1	1.787	0.142288	-0.03	-0.05	0.962311
Gga.10498.1.S1_at	LOC415993: similar to choline dehydrogenase	BU219652	415993	-2.23	-14.895	0.003472	-1.92	-9.689	0.002022	0.3	1.239	0.270791
Gga.105.1.S1_at	BMPR2: bone morphogenetic protein receptor, type II (serine/threonine kinase)	AB006785.1	374147	-0.32	-2.527	0.066246	-1.08	-5.92	0.003275	-0.77	-4.052	0.011747
Gga.10510.1.S1_at	TSGA2: testis specific A2 homolog (mouse)	BX933509.2	418536	-0.98	-3.241	0.048443	-1.35	-4.887	0.030951	-0.38	-2.468	0.091332
Gga.10512.1.A1_at	Finished cDNA, clone ChEST49d19	BX933496.1		-2.01	-23.246	0.001441	-2.01	-19.314	0.000246	0	0.019	0.985817
Gga.10517.1.S1_at	Finished cDNA, clone ChEST808e9	CR407353.1		-1.4	-16.699	0.000583	-1.42	-10.235	0.001087	-0.02	-0.151	0.886138
Gga.10535.2.S1_s_at	CNOT1: CCR4-NOT transcription complex, subunit 1	BU129191	415676	-1.07	-6.066	0.012114	-0.54	-2.268	0.095056	0.52	1.862	0.122739
Gga.10541.1.A1_at	LOC418707: similar to MGC82198 protein	BX933394.1	418707	1.01	6.921	0.008153	0.48	1.417	0.22951	-0.53	-1.666	0.188316
Gga.10542.1.S1_at	Finished cDNA, clone ChEST686l16	BU252389		1.22	9.268	0.004453	0.4	0.823	0.464382	-0.82	-1.757	0.17527
Gga.10546.1.S1_at	Finished cDNA, clone ChEST194g17	BX933383.2		-2.78	-5.543	0.031036	-1.36	-1.739	0.142654	1.42	2.376	0.097979
Gga.10561.1.S1_at	Transcribed locus, moderately similar to XP_001066269.1 similar to oxysterol-binding protein-like protein 5 [Rattus norvegicus]	BU419810		-1.09	-10.952	0.000773	-1.02	-8.424	0.000426	0.08	0.736	0.496351
Gga.10564.1.S1_at	Finished cDNA, clone ChEST695n4	BX933326.2		1.15	5.998	0.014552	0.53	1.251	0.295782	-0.61	-1.337	0.252429
Gga.10566.1.A1_at	CHRM5: cholinergic receptor, muscarinic 5	BX933323.1	428881	1.09	3.371	0.028157	0.55	1.297	0.253219	-0.54	-1.299	0.253552
Gga.10570.1.S1_at	KHDRBS3: KH domain containing, RNA binding, signal transduction associated 3	BU136664	420317	-0.67	-2.231	0.094239	-2.08	-3.984	0.018249	-1.41	-2.591	0.057254
Gga.10574.1.S1_at	Finished cDNA, clone ChEST688f11	BX933310.1		1.06	5.073	0.012604	0.35	0.754	0.49306	-0.71	-1.607	0.196923
Gga.10576.1.S1_at	LOC415379: similar to NIP21	BX933302.1	415379	-2.26	-15.286	0.000534	-2.47	-22.145	0.000003	-0.22	-1.39	0.24218
Gga.10591.1.S1_at	ZFP106: zinc finger protein 106 homolog (mouse)	BX933279.2	423234	-1.58	-8.456	0.011826	-1.59	-17.631	0.000113	-0.01	-0.057	0.958572
Gga.10595.3.S1_at	REEP1: Receptor expression enhancing protein 1	BX931996.1	425082	-2.07	-8.342	0.00747	-2.23	-12.857	0.000131	-0.16	-0.566	0.604594
Gga.10599.1.S1_at	Finished cDNA, clone ChEST515n8	BX933257.1		-0.89	-10.443	0.003393	-1.05	-12.574	0.000266	-0.16	-1.421	0.217648
Gga.106.1.A1_at	TRPC3: transient receptor potential cation channel, subfamily C, member 3	AY130981.1	374153	1.61	4.483	0.018157	0.83	2.154	0.091729	-0.78	-1.678	0.154828
Gga.106.1.S1_at	TRPC3: transient receptor potential cation channel, subfamily C, member 3	AY130981.1	374153	1.25	7.651	0.002315	0.09	0.405	0.702597	-1.16	-5.476	0.004372
Gga.10606.1.S1_at	SOCS1: suppressor of cytokine signaling 1	BU313956	416630	0.94	10.234	0.003244	1.91	7.888	0.003647	0.97	3.821	0.021543
Gga.10615.2.S1_a_at	POPDC2: popeye domain containing 2	AY388622.1	404229	-1.18	-15.735	0.000453	-1.36	-8.584	0.000909	-0.19	-1.254	0.28996
Gga.10621.1.S1_s_at	PPFIA2: protein tyrosine phosphatase, receptor type, f polypeptide (PTPRF), interacting protein (liprin), alpha 2	BU282611	417877	-0.51	-2.022	0.115144	-1.03	-5.498	0.008903	-0.52	-2.463	0.091178
Gga.10651.1.S1_at	PRPF4: PRP4 pre-mRNA processing factor 4 homolog (yeast)	BX933051.2	417270	-1.06	-7.652	0.005002	-0.95	-8.941	0.000317	0.11	0.721	0.512603
Gga.10658.1.S1_at	LOC423497: similar to KIAA2019 protein	BU321027	423497	0.85	1.316	0.298053	5.09	14.235	0.000036	4.24	6.239	0.00902
Gga.10690.1.S1_at	LOC420156: similar to Mannose-6-phosphate receptor binding protein 1 (Cargo selection protein TIP47) (47 kDa mannose 6-phosphate receptor-binding protein) (47 kDa MPR-binding protein) (Placental protein 17)	BU458895	420156	-1.65	-18.983	0.000963	-1.53	-11.87	0.000804	0.12	0.789	0.467537
Gga.10696.1.S1_at	LOC419149: similar to mannose 6 phosphate receptor binding protein 1; placental protein 17; cargo selection protein	BU413516	419149	-0.88	-10.112	0.004655	-1.04	-9.612	0.001359	-0.16	-1.168	0.295522
Gga.10718.1.A1_at	Finished cDNA, clone ChEST966e11	BU407845		-2.38	-11.312	0.001254	-1.46	-6.649	0.001946	0.92	3.415	0.019579
Gga.10720.1.S1_at	Finished cDNA, clone ChEST613c7	BU452631		-1.35	-2.426	0.073999	-2.62	-6.051	0.021283	-1.27	-3.431	0.063761
Gga.10741.1.S1_at	LOC417177: similar to mKIAA0515 protein	BU397780	417177	-1.8	-24.582	0.000295	-1.76	-16.879	0.000013	0.04	0.488	0.652809
Gga.10751.1.S1_at	Finished cDNA, clone ChEST602k23	BX932679.1		-0.93	-4.627	0.022393	-1.09	-5.793	0.00364	-0.15	-0.622	0.563501
Gga.10754.1.A1_at	Finished cDNA, clone ChEST497i4	BX932669.1		-0.56	-7.544	0.00803	-1.03	-7.737	0.003385	-0.47	-3.195	0.028899
Gga.10755.1.S1_s_at	LOC419832: similar to ETS domain-containing protein Elk-4 (Serum response factor accessory protein 1) (SAP-1)	BU397292	419832	-1.09	-9.63	0.008301	-0.93	-14.064	0.000242	0.16	1.275	0.286043
Gga.10756.1.S1_at	LOC415859: Similar to CG30016-PA	BU397278	415859	-1.56	-21.985	0.000604	-1.62	-14.945	0.000373	-0.06	-0.444	0.67633
Gga.10763.1.S1_at	SLC6A4: solute carrier family 6 (neurotransmitter transporter, serotonin), member 4	NM_213572.1	404747	0.43	4.444	0.012805	3.75	23.129	0.000009	3.32	21.406	0.00003
Gga.10767.1.A1_at	Finished cDNA, clone ChEST120k23	BU142317		1.04	9.22	0.000852	0.7	3.072	0.041779	-0.34	-1.476	0.216201
Gga.1077.2.S1_at	PRNPIP: Prion protein interacting protein	AI981636	424579	-1.74	-14.021	0.003301	-1.99	-18.317	0.000155	-0.25	-1.575	0.182987
Gga.10774.1.S1_at	Finished cDNA, clone ChEST620o13	BU299265		-0.59	-4.006	0.022317	-1.5	-7.828	0.000549	-0.91	-5.507	0.003941
Gga.10791.1.S1_s_at	COL4A3BP: collagen, type IV, alpha 3 binding protein	BX929551.2	427209	0.07	0.68	0.544743	1.01	6.52	0.001374	0.95	6.961	0.002788
Gga.10796.1.S1_s_at	PDZK1: PDZ domain containing 1	BX932481.2	418460	-1.44	-20.972	0.001521	-2.1	-7.228	0.005379	-0.67	-2.24	0.102479
Gga.10804.1.S1_at	Finished cDNA, clone ChEST618a15	BU300247		-1	-13.242	0.002048	-1.11	-8.611	0.002373	-0.1	-0.726	0.503704
Gga.10806.1.S1_at	NSUN3: NOL1/NOP2/Sun domain family, member 3	BX932442.1	418432	-1.1	-5.828	0.022844	-0.9	-2.683	0.045653	0.19	0.669	0.549551
Gga.10823.1.S1_at	Finished cDNA, clone ChEST354h14	BU213332		2.51	4.298	0.016593	1.55	2.812	0.061952	-0.96	-2.259	0.082425
Gga.10829.1.S1_s_at	EDNRB: endothelin receptor type B	BX932265.1	408082	0.67	2.877	0.049687	1	4.245	0.008327	0.33	1.232	0.27463
Gga.10837.1.S1_at	Finished cDNA, clone ChEST361i1	BX932206.2		-1.75	-32.763	0.000249	-1.73	-12.897	0.000847	0.02	0.131	0.90245
Gga.10839.1.S1_at	LRRC39: leucine rich repeat containing 39	BU357766	424469	-0.87	-8.244	0.00772	-1.06	-13.106	0.000171	-0.19	-1.563	0.193139
Gga.10851.1.S1_at	Finished cDNA, clone ChEST1028i3	BU458313		1.27	3.822	0.033682	1.34	3.07	0.028517	0.07	0.202	0.84976
Gga.10853.1.S1_at	PRTFDC1: phosphoribosyl transferase domain containing 1	BX932120.2	420499	0.83	9.956	0.006776	1.09	9.138	0.00029	0.25	2.848	0.058173
Gga.10858.1.S1_at	SERPINA1: serpin peptidase inhibitor, clade A (alpha-1 antiproteinase, antitrypsin), member 1	BU246566	423434	-1.79	-9.126	0.001146	-1.93	-10.215	0.000155	-0.14	-0.635	0.555051
Gga.10859.1.S1_at	LOC418020 /// LOC418021: similar to family with sequence similarity 20, member C; IMAGE:4942737 /// hypothetical LOC418021	BX932090.2	418020 /// 418021	-0.89	-6.911	0.003614	-1.02	-10.566	0.000235	-0.13	-1.069	0.3546
Gga.10884.1.S1_s_at	Finished cDNA, clone ChEST584c19	BU293391		-1.11	-8.808	0.001708	-1.28	-6.261	0.004132	-0.17	-0.769	0.480774
Gga.10888.2.S1_a_at	LOC425610: similar to PTD015 protein	BU241155	425610	0.95	2.803	0.100663	1.29	8.075	0.001532	0.33	0.907	0.435612
Gga.10895.1.S1_s_at	EPS8: epidermal growth factor receptor pathway substrate 8	BU455354	418174	0.26	3.197	0.033064	1.65	7.556	0.003029	1.39	6.36	0.005141
Gga.10906.1.S1_a_at	Finished cDNA, clone ChEST523i9	BX931831.2		1.04	5.607	0.023171	0.9	4.743	0.027922	-0.14	-1.9	0.116117
Gga.10956.1.S1_at	AP1S3: adaptor-related protein complex 1, sigma 3 subunit	BX931554.1	424807	0.04	0.29	0.797358	1.41	6.225	0.007919	1.38	5.38	0.004345
Gga.10957.1.A1_at	Finished cDNA, clone ChEST392o2	BX931553.2		1.24	5.689	0.010905	0.78	2.313	0.090072	-0.46	-1.231	0.276685
Gga.10960.1.S1_at	COLEC12: collectin sub-family member 12	BX931545.2	421061	-0.5	-1.118	0.379404	-1.24	-3.313	0.04494	-0.74	-1.267	0.268578
Gga.10963.1.S1_at	Finished cDNA, clone ChEST392m8	BX931525.1		-1.06	-19.366	0.000341	-1.22	-12.222	0.000652	-0.16	-1.461	0.212742
Gga.10972.1.S1_at	LOC420315: Similar to alpha 1 type XXII collagen	BX931481.2	420315	-0.27	-4.246	0.047434	-1.71	-15.212	0.000572	-1.44	-11.247	0.000183
Gga.10980.2.S1_at	LOC417245: Similar to bM426J14.1 (pregnancy-associated plasma protein A)	BX931435.1	417245	-1.78	-19.483	0.00261	-2.01	-27.874	0.0001	-0.22	-1.933	0.12244
Gga.10988.1.S1_a_at	EFCAB1: EF-hand calcium binding domain 1	BX931390.1	420556	0.61	3.762	0.042468	1	5.483	0.006475	0.39	3.329	0.024186
Gga.10993.1.S1_at	Finished cDNA, clone ChEST647a1	BX931349.2		-1.24	-7.314	0.01545	-1.14	-10.516	0.000968	0.1	0.497	0.648867
Gga.10995.1.S1_at	Finished cDNA, clone ChEST562j5	BX931336.1		-1.15	-4.904	0.012388	-0.93	-2.741	0.041367	0.22	0.714	0.513791
Gga.10998.1.S1_s_at	LOC421319: similar to CDNA sequence BC014795	BX931313.2	421319	-1.21	-9.9	0.001696	-1.17	-12.406	0.000061	0.04	0.337	0.753889
Gga.1100.1.S1_at	Finished cDNA, clone ChEST436e2	BU357379		-1.42	-6.665	0.011141	-1.95	-9.003	0.001106	-0.53	-1.875	0.1216
Gga.11010.1.S1_at	Finished cDNA, clone ChEST264b5	BX931232.2		0.26	0.575	0.596172	-2.05	-2.833	0.043945	-2.3	-3.203	0.030542
Gga.11029.1.S1_at	TARSL2: threonyl-tRNA synthetase-like 2	BX931141.1	415389	-1.46	-4.241	0.049859	-1.12	-5.757	0.009002	0.35	0.882	0.438335
Gga.11042.2.S1_a_at	LOC429747: hypothetical LOC429747	BX950445.1	429747	1.15	7.355	0.006194	0.93	4.309	0.007717	-0.22	-1.253	0.279513
Gga.11057.1.S1_at	LOC416633: similar to MHC class II transactivator (CIITA)	BX931086.1	416633	-3.12	-10.803	0.005213	-2.53	-7.223	0.004026	0.59	1.334	0.239612
Gga.1106.1.S1_at	LOC424451: similar to niban protein	BU396423	424451	0.09	1.416	0.255079	1.07	4.131	0.024738	0.98	3.739	0.028871
Gga.11073.1.S1_at	LOC426715: similar to meiosis expressed gene 1 homolog (mouse)	CN236222	426715	-1.37	-3.671	0.036197	-1.43	-3.902	0.015074	-0.06	-0.132	0.900504
Gga.1108.1.S1_s_at	RCJMB04_3c23: limb bud and heart development homolog (mouse)	CR353947.1	421301	-0.37	-2.144	0.147248	-1.14	-4.175	0.022198	-0.77	-2.423	0.062932
Gga.11091.1.S1_at	PHF6: PHD finger protein 6	BX930960.1	422235	-0.97	-1.882	0.139052	0.83	1.358	0.237617	1.8	2.675	0.044189
Gga.11097.1.S1_at	Finished cDNA, clone ChEST973f9	BU241145		1.12	4.763	0.013134	0.29	0.777	0.474025	-0.83	-2.45	0.07214
Gga.1110.1.S1_at	Transcribed locus, weakly similar to XP_365976.1 protein MG10196.4 [Magnaporthe grisea 70-15]	BU424282		-0.4	-1.904	0.180228	-1.01	-3.767	0.028254	-0.61	-1.857	0.122635
Gga.1111.1.S1_a_at	USP18: ubiquitin specific peptidase 18	CR389337.1	418167	0.31	1.886	0.15206	2.09	11.249	0.000278	1.78	8.072	0.000477
Gga.11111.1.S1_s_at	SMC6: structural maintenance of chromosomes 6	BX950774.1	421950	-1.57	-9.346	0.007376	-1.36	-17.873	0.000013	0.2	1.165	0.339045
Gga.11117.1.S1_at	Gga.11117.1	CR406215.1		1.02	7.553	0.014936	0.75	3.638	0.014955	-0.26	-1.65	0.194514
Gga.11119.1.S1_at	Finished cDNA, clone ChEST376l5	BX930622.2		1.03	3.961	0.02637	0.41	1.02	0.356111	-0.61	-1.709	0.166372
Gga.11137.1.S1_at	Finished cDNA, clone ChEST630e16	BU298861		-1.55	-19.89	0.000042	-1.84	-19.234	0.000007	-0.28	-3.103	0.02772
Gga.11142.2.S1_s_at	LOC420120: similar to cartilage oligomeric matrix protein	CR353695.1	420120	0.22	0.576	0.603912	-2.08	-5.706	0.01362	-2.29	-9.988	0.000434
Gga.11143.1.S1_at	Finished cDNA, clone ChEST632f11	BU300364		-1.21	-21.21	0.000617	-1.59	-12.109	0.000967	-0.38	-2.692	0.055496
Gga.11146.1.S1_s_at	Gga.11146.1	BU296486		0.25	3.008	0.068133	2.06	4.8	0.01485	1.81	4.278	0.022966
Gga.11154.1.S1_s_at	RCJMB04_38l20: signal transducer and activator of transcription 3 (acute-phase response factor)	BX930476.1	420027	-1.47	-8.267	0.01031	-0.86	-5.89	0.006251	0.61	2.726	0.049081
Gga.11158.1.S1_s_at	LOC417885: hypothetical LOC417885	BU243485	417885	1.04	5.951	0.004225	1.06	5.206	0.003725	0.02	0.095	0.92807
Gga.1117.1.S1_at	RCJMB04_10e2: syntaxin 8	BU329103	417321	-1.07	-8.671	0.002939	-0.7	-3.374	0.02193	0.37	1.961	0.128805
Gga.11174.1.A1_at	Finished cDNA, clone ChEST785f9	BU300238		1.07	8.859	0.002023	0.53	1.872	0.149329	-0.54	-1.817	0.147609
Gga.11203.1.S1_s_at	LOC428996: similar to FLI-LRR associated protein-1	BX930175.1	428996	-0.19	-1.016	0.384436	0.9	7.419	0.000804	1.09	5.87	0.008849
Gga.11209.1.S1_at	Finished cDNA, clone ChEST588n4	BU291304		-1	-7.356	0.002362	-1.08	-8.309	0.001587	-0.08	-0.747	0.49248
Gga.11235.1.A1_at	Finished cDNA, clone ChEST901o12	BX929972.1		1.11	9.031	0.011358	0.8	3.747	0.032824	-0.31	-1.268	0.265591
Gga.11237.1.A1_at	Finished cDNA, clone ChEST290e13	BX929944.1		1.54	5.292	0.01272	0.76	1.494	0.220309	-0.78	-1.423	0.22162
Gga.1126.1.S1_at	SUV420H1: Suppressor of variegation 4-20 homolog 1 (Drosophila)	BU395961	425119	-1.6	-19.185	0.001914	-1.68	-15.532	0.000455	-0.08	-0.591	0.58049
Gga.11261.1.A1_at	Finished cDNA, clone ChEST546d20	BU376225		1.11	5.415	0.006206	0.66	2.326	0.075445	-0.44	-1.49	0.199975
Gga.11275.1.S1_at	LOC427516: Hypothetical LOC427516	BX266124	427516	-1.22	-5.807	0.004376	-1.35	-7.252	0.001894	-0.13	-0.695	0.524932
Gga.11283.1.S1_at	Finished cDNA, clone ChEST748a13	BX929614.1		-1.89	-27.163	0.000204	-1.79	-11.873	0.000924	0.1	0.607	0.576374
Gga.11283.1.S1_x_at	Finished cDNA, clone ChEST748a13	BX929614.1		-1.49	-16.522	0.002631	-1.53	-12.518	0.000901	-0.04	-0.25	0.812301
Gga.11285.1.S1_at	Finished cDNA, clone ChEST746k2	BU456894		-2.42	-4.665	0.037318	-2.03	-4.9	0.01244	0.39	0.605	0.576375
Gga.11293.1.S1_at	ITGB1BP2: integrin beta 1 binding protein (melusin) 2	BX929509.1	422208	-1.65	-26.811	0.00008	-1.72	-21.758	0.00003	-0.07	-0.746	0.489723
Gga.1130.1.S1_at	PCMTD2: Protein-L-isoaspartate (D-aspartate) O-methyltransferase domain containing 2	BU317875	419248	1.27	3.945	0.021678	0.71	1.992	0.107706	-0.57	-1.397	0.221576
Gga.11302.1.S1_at	Finished cDNA, clone ChEST184h18	BX929425.2		-1.36	-4.515	0.030331	-2.07	-5.079	0.004172	-0.72	-2.314	0.088069
Gga.11307.1.S1_at	LOC420475: similar to supervillin (archvillin) (SVIL)	BU225110	420475	0.02	0.264	0.808573	1.23	3.813	0.026024	1.2	3.818	0.029707
Gga.11308.1.S1_at	LOC422092: similar to dysferlin-interacting protein 1	BX929379.1	422092	-1.13	-17.088	0.000496	-1.03	-8.092	0.002668	0.09	0.668	0.539037
Gga.11315.1.S1_at	RCJMB04_3g3: integrin, alpha 9	BX929301.1	420757	1.26	4.551	0.039588	0.42	1.833	0.155644	-0.84	-2.366	0.072204
Gga.11317.1.S1_at	FGF7: Fibroblast growth factor 7 (keratinocyte growth factor)	CR354361.1	415439	-0.33	-0.689	0.545494	-1.56	-6.246	0.002075	-1.23	-2.611	0.092536
Gga.11317.2.S1_a_at	FGF7: Fibroblast growth factor 7 (keratinocyte growth factor)	BX929277.1	415439	-1.16	-1.833	0.173255	-2.84	-8.275	0.000601	-1.69	-2.7	0.084121
Gga.11323.1.S1_at	CRH: corticotropin releasing hormone	AJ621492.2	404297	-0.06	-0.301	0.779505	-1.29	-5.766	0.002238	-1.23	-6.056	0.001959
Gga.11327.1.S1_at	Gga.11327.1	BU371385		-1.23	-10.414	0.001317	-1.31	-11.184	0.000975	-0.08	-0.962	0.382437
Gga.11350.2.S1_at	Finished cDNA, clone ChEST804b23	BX934887.2		-1.84	-11.768	0.004823	-1.68	-13.797	0.000327	0.17	0.884	0.425775
Gga.11369.1.S1_at	Finished cDNA, clone ChEST107e11	BU113474		1.28	6.098	0.003719	0.57	1.518	0.202098	-0.71	-1.916	0.128583
Gga.1137.1.S1_at	MYBPC3: myosin binding protein C, cardiac	U38949.1	396013	1.46	4.979	0.007665	0.64	1.037	0.361799	-0.81	-1.314	0.264934
Gga.11371.1.S1_s_at	LOC424227: similar to 25-hydroxyvitamin D-1 alpha hydroxylase, mitochondrial precursor (Calcidiol 1-monooxygenase) (25-OHD-1 alpha-hydroxylase) (25-hydroxyvitamin D(3) 1-alpha-hydroxylase) (VD3 1A hydroxylase) (P450C1 alpha) (P450VD1-alpha)	BX935896.2	424227	1.1	4.389	0.015593	0.41	0.868	0.439917	-0.69	-1.368	0.24145
Gga.11385.1.S1_at	LMO7: LIM domain 7	BU384536	418815	-1.79	-22.155	0.000773	-2.1	-10.858	0.001444	-0.31	-1.496	0.210877
Gga.11387.1.S1_s_at	LOC769163: Similar to GPBP-interacting protein 130b	BX935828.1	769163	-0.06	-0.485	0.658594	-1.32	-5.335	0.009503	-1.27	-4.843	0.008455
Gga.1139.1.A1_at	MESDC1: Mesoderm development candidate 1	CN218500	415473	-0.9	-3.554	0.033179	-1.08	-4.378	0.008282	-0.18	-0.6	0.575793
Gga.11395.1.S1_at	Finished cDNA, clone ChEST188j13	CD729845		1.46	4.778	0.010048	0.42	0.646	0.554739	-1.04	-1.642	0.184675
Gga.11403.1.S1_at	Finished cDNA, clone ChEST2c11	BX935740.1		-1.31	-9.058	0.008197	-1.3	-8.286	0.002539	0.01	0.033	0.974737
Gga.11417.1.S1_at	Finished cDNA, clone ChEST194p9	BX933381.1		1.33	3.641	0.025387	0.53	0.939	0.401666	-0.81	-1.345	0.242065
Gga.1142.1.A1_at	NEDD9: neural precursor cell expressed, developmentally down-regulated 9	AF104246.1	395736	-1.17	-3.246	0.054101	-1.07	-4.96	0.004375	0.1	0.273	0.802595
Gga.11430.1.S1_at	PENK: proenkephalin	BU351001	421131	-0.15	-1.023	0.371201	1.89	3.161	0.045263	2.04	3.457	0.038249
Gga.11449.1.S1_at	Finished cDNA, clone ChEST336o5	BX929825.1		1.15	2.734	0.084662	2.01	9.317	0.000284	0.86	2.052	0.145377
Gga.11456.1.S1_at	LOC418268: similar to PLCPI=cysteine proteinase inhibitor	CK611983	418268	0.05	0.283	0.803171	4.18	13.669	0.000817	4.13	11.48	0.000127
Gga.11460.1.S1_at	CLK4: CDC-like kinase 4	BU469281	416295	1.11	3.538	0.028936	0.66	2.033	0.100015	-0.44	-1.186	0.289917
Gga.11471.1.S1_at	LOC417169: similar to RNA polymerase I transcription termination factor 1	BU268902	417169	-1.98	-18.637	0.002121	-1.84	-10.267	0.001785	0.14	0.674	0.532481
Gga.11472.1.S1_s_at	TEX2: testis expressed sequence 2	BG641698	417415	1.11	6.912	0.006931	0.95	4.357	0.014701	-0.16	-0.621	0.562147
Gga.11475.1.A1_at	Transcribed locus	CD218267		1.31	3.537	0.031105	0.27	0.463	0.663778	-1.05	-2.003	0.116505
Gga.11491.1.S1_at	Transcribed locus, moderately similar to XP_001055500.1 similar to pad-1-like isoform 1 [Rattus norvegicus]	BU220753		1.79	8.42	0.011439	0.8	1.42	0.230606	-0.99	-1.877	0.156299
Gga.11492.1.S1_at	LOC424149: similar to mixed lineage kinase-related kinase MRK-beta; mixed lineage kinase with a leucine zipper and a sterile alpha motif; mixed lineage kinase-related kinase	BX933897.2	424149	-0.5	-2.873	0.046375	-1.06	-5.603	0.002555	-0.56	-2.819	0.037288
Gga.11526.1.S1_at	Transcribed locus	CK608693		-2.16	-27.424	0.000114	-2.33	-16.087	0.000259	-0.17	-1.077	0.338322
Gga.11554.1.S1_at	Gga.11554.1	BU422669		-0.58	-1.584	0.235434	-1.1	-3.27	0.035658	-0.52	-1.089	0.330231
Gga.11592.2.S1_a_at	Transcribed locus, moderately similar to XP_001061440.1 similar to metallothionein-like 5, testis-specific (tesmin) (predicted) [Rattus norvegicus]	BU466948		-1.31	-10.445	0.008579	-1.19	-6.554	0.00706	0.12	0.557	0.602059
Gga.11595.1.S1_a_at	LOC417096: hypothetical LOC417096	BX933204.1	417096	-0.36	-2.459	0.098708	-1	-2.961	0.041049	-0.64	-2.02	0.13036
Gga.11597.1.S1_s_at	RCJMB04_17i9: signal transducer and activator of transcription 4	BU232030	424044	-0.61	-2.905	0.096742	0.8	2.976	0.057141	1.41	4.164	0.00882
Gga.11597.2.S1_at	RCJMB04_17i9: signal transducer and activator of transcription 4	BX932542.1	424044	-1.87	-26.481	0.000491	-1.85	-8.506	0.003162	0.02	0.095	0.929375
Gga.11597.2.S1_s_at	RCJMB04_17i9: signal transducer and activator of transcription 4	BX932542.1	424044	-0.26	-2.153	0.113269	1.22	4.852	0.007622	1.48	6.276	0.005358
Gga.11614.1.S1_at	SERPINF1: serpin peptidase inhibitor, clade F (alpha-2 antiplasmin, pigment epithelium derived factor), member 1	BU240384	417561	1.13	2.14	0.130872	-0.98	-3.233	0.024045	-2.12	-3.97	0.03209
Gga.11623.1.S1_at	Finished cDNA, clone ChEST662b5	BU253098		-1.16	-4.282	0.021136	-0.58	-2.422	0.12643	0.58	4.065	0.036409
Gga.11630.2.S1_a_at	Finished cDNA, clone ChEST516d4	BX933221.1		-0.91	-2.233	0.134202	-1.8	-3.316	0.038992	-0.88	-1.342	0.237755
Gga.11634.1.S1_at	CTHRC1: collagen triple helix repeat containing 1	BX935556.2	420262	0.22	1.55	0.258571	-1.04	-2.963	0.059131	-1.26	-3.331	0.030635
Gga.11643.2.S1_s_at	LOC416727: similar to URP1	BU290715	416727	0.43	1.615	0.205604	1.59	8.868	0.000327	1.16	4.248	0.020884
Gga.11646.1.S1_at	FAM20A: family with sequence similarity 20, member A	CR353950.1	417439	-1.12	-2.963	0.042192	-2.28	-8.543	0.006041	-1.16	-3.91	0.042889
Gga.11666.1.S1_at	Transcribed locus, weakly similar to XP_001068874.1 similar to secreted nidogen domain protein [Rattus norvegicus]	BU448286		-1.08	-15.104	0.000132	-1.12	-10.858	0.000165	-0.04	-0.435	0.683966
Gga.11681.1.S1_s_at	SSX2IP: synovial sarcoma, X breakpoint 2 interacting protein	BU219962	424532	-1.37	-10.298	0.003007	-1.6	-9.027	0.001415	-0.22	-1.069	0.334577
Gga.11683.2.S1_at	CREB5: cAMP responsive element binding protein 5	BX930883.1	428435	-1.31	-6.277	0.020489	-1.55	-17.162	0.000045	-0.23	-1.065	0.374826
Gga.11686.1.S1_at	Finished cDNA, clone ChEST893a9	BX932066.1		-1.61	-27.746	0.000082	-1.61	-14.034	0.000418	0	0.026	0.980348
Gga.11695.1.S1_s_at	THSD1: thrombospondin, type I, domain containing 1	CR353702.1	418884	-1.96	-15.982	0.001591	-1.77	-6.958	0.005238	0.19	0.7	0.521298
Gga.1171.1.S1_at	LY6E: lymphocyte antigen 6 complex, locus E	NM_204775.1	395550	-0.08	-1.042	0.400853	1.3	9.453	0.00031	1.38	11.692	0.001187
Gga.11710.1.S1_at	Finished cDNA, clone ChEST40j17	BX933736.1		-1.69	-12.388	0.003838	-1.64	-13.195	0.000411	0.05	0.283	0.789709
Gga.11714.2.S1_at	LOC425962: Hypothetical gene supported by BX934539	BX933018.1	425962	-1.33	-12.8	0.004047	-1.44	-11.684	0.000955	-0.11	-0.712	0.508172
Gga.11719.1.S1_at	LOC419892: similar to dJ109F14.3 (novel putative ring finger protein)	BU453028	419892	-1.38	-32.931	0.000006	-1.1	-6.392	0.006646	0.27	1.583	0.205925
Gga.11723.2.S1_s_at	TNRC6B: trinucleotide repeat containing 6B	BX935382.2	418010	-0.93	-7.399	0.006692	-1.02	-8.657	0.009528	-0.09	-1.552	0.21693
Gga.11727.3.S1_a_at	LOC427469: Similar to putative repair and recombination helicase RAD26L	CR338737.1	427469	0.14	0.596	0.585965	1.12	6.487	0.002333	0.99	4.637	0.014411
Gga.11732.1.S1_at	Finished cDNA, clone ChEST757d16	BX935719.2		-1.91	-12.49	0.005137	-2.04	-9	0.002622	-0.14	-0.504	0.636484
Gga.11752.1.S1_a_at	RABL2B: RAB, member of RAS oncogene family-like 2B	BU134148	426865	0.29	1.883	0.195135	-0.83	-5.941	0.008229	-1.12	-5.431	0.003841
Gga.11753.1.S1_at	Finished cDNA, clone ChEST393a1	BX931496.1		-1.83	-24.738	0.000023	-2.28	-5.805	0.009032	-0.45	-1.139	0.335503
Gga.11784.1.S1_at	Finished cDNA, clone ChEST276e2	BX932790.1		-1.34	-6.345	0.012804	-1.7	-6.683	0.004045	-0.36	-1.158	0.299273
Gga.11800.1.S1_at	RCJMB04_21j12: catenin (cadherin-associated protein), delta 1	BU237193	428852	-1.49	-8.478	0.013415	-1.3	-56.652	0.000001	0.19	1.071	0.393691
Gga.11816.3.A1_at	Finished cDNA, clone ChEST140e17	BX950246.1		1.05	5.426	0.011748	0.36	0.9	0.4286	-0.7	-1.653	0.172481
Gga.11823.1.S1_at	UBXD2: UBX domain containing 2	BX950405.1	424293	1.02	3.287	0.030437	0.27	0.574	0.594114	-0.74	-1.564	0.187919
Gga.11824.1.S1_at	CST7: cystatin F (leukocystatin)	BX932453.1	416716	-0.73	-4.255	0.013388	-1.08	-4.795	0.006028	-0.35	-1.518	0.191803
Gga.11848.1.A1_at	Finished cDNA, clone ChEST394j22	BX931565.1		1.37	5.315	0.00762	0.65	1.61	0.183792	-0.73	-1.718	0.152646
Gga.11855.1.S1_at	LOC421956: similar to egg envelope component ZPAX	BU447264	421956	1.79	4.085	0.027748	0.5	0.547	0.612393	-1.29	-1.516	0.217989
Gga.11877.1.S1_a_at	Finished cDNA, clone ChEST334d18	CR406566.1		-0.56	-2.494	0.089534	-1.13	-9.619	0.001655	-0.56	-2.668	0.099237
Gga.11886.1.S1_at	Finished cDNA, clone ChEST72d20	BU466332		-0.14	-1.068	0.381646	0.92	14.232	0.000034	1.06	7.973	0.005599
Gga.11887.1.S1_at	Finished cDNA, clone ChEST644h21	BX935172.1		0.47	2.767	0.071732	-1.34	-4.858	0.011842	-1.81	-5.914	0.002709
Gga.11900.1.S1_at	LOC424451: similar to niban protein	BU261686	424451	0.5	3.125	0.052147	1.61	4.709	0.014668	1.11	3.045	0.03817
Gga.11909.1.S1_s_at	MPP7: membrane protein, palmitoylated 7 (MAGUK p55 subfamily member 7)	BX931281.1	420481	-1.22	-3.784	0.056725	-1.52	-9.238	0.000906	-0.3	-0.851	0.45855
Gga.11915.1.S1_at	CD99L2: CD99 molecule-like 2	BU239934	422386	-0.71	-2.293	0.088821	0.5	1.346	0.236451	1.21	3.6	0.016616
Gga.11955.1.S1_at	Finished cDNA, clone ChEST388p22 /// Transcribed locus, weakly similar to NP_598226.1 superfamily, member 6 [Rattus norvegicus]	BX931490.1		-1.6	-12.286	0.00036	-1.57	-8.77	0.000686	0.03	0.179	0.865403
Gga.11956.2.S1_s_at	LOC423344: similar to hypothetical protein	CR405825.1	423344	-2.1	-15.292	0.00068	-2.24	-13.325	0.000227	-0.13	-0.673	0.530684
Gga.11969.1.S1_at	CYTL1: cytokine-like 1	BU111245	422849	2.18	5.511	0.009187	4.33	8.639	0.000902	2.14	3.766	0.013276
Gga.11975.1.S1_at	Finished cDNA, clone ChEST881g3	BX934212.1		0.06	0.221	0.844788	-0.96	-7.783	0.002671	-1.02	-3.379	0.04942
Gga.11987.1.S1_s_at	WASF3: WAS protein family, member 3	BU285276	418934	1.04	5.011	0.007515	0.53	2.261	0.073486	-0.51	-2.115	0.088086
Gga.11989.1.S1_at	Finished cDNA, clone ChEST594l15	BG711755		-1.07	-16.147	0.000447	-1.36	-21.557	0.000449	-0.29	-7.278	0.001799
Gga.12002.1.S1_a_at	LOC426055: similar to calcyphosine-like	BX930244.1	426055	-1.59	-8.749	0.012425	-1.5	-9.929	0.002043	0.09	0.399	0.708583
Gga.12011.2.S1_a_at	CEP290: centrosomal protein 290kDa	BX934669.1	417887	-0.83	-1.654	0.176432	-2.09	-5.542	0.007314	-1.26	-2.852	0.063459
Gga.12023.1.S1_at	LOC420476: similar to KIAA1462 protein	BU259971	420476	-1.38	-23.836	0.000769	-1.93	-19.523	0.000008	-0.55	-6.557	0.005704
Gga.12027.1.S1_s_at	LOC417121: similar to centrosomal protein 1; centriole associated protein; centriolin	CD727815	417121	1.21	3.111	0.076469	1.11	3.879	0.020204	-0.11	-0.227	0.83178
Gga.12042.1.S1_at	Finished cDNA, clone ChEST931b9	BX936140.1		0.33	1.767	0.184731	1.29	11.453	0.000091	0.96	5.054	0.014904
Gga.12043.1.S1_at	PALMD: palmdelphin	BX929529.2	424475	1.12	2.953	0.045003	0.11	0.182	0.864284	-1.01	-1.554	0.189164
Gga.12043.2.S1_a_at	PALMD: palmdelphin	BX932560.1	424475	-1	-11.747	0.00128	-1.06	-14.159	0.000048	-0.06	-0.572	0.595484
Gga.12049.1.S1_at	LOC419438: Similar to Solute carrier family 2, facilitated glucose transporter, member 5 (Glucose transporter type 5, small intestine) (Fructose transporter)	BU470540	419438	-1.4	-12.098	0.000753	-1.41	-11.568	0.000154	-0.01	-0.079	0.939894
Gga.1205.1.S2_at	PLA2G7: phospholipase A2, group VII (platelet-activating factor acetylhydrolase, plasma)	BU254591	395816	-0.36	-2.14	0.102606	-1.12	-5.749	0.002332	-0.76	-4.278	0.008091
Gga.12050.1.S1_at	LAT2: Linker for activation of T cells family, member 2	BX935994.2	417489	-1.5	-13.988	0.000284	-1.72	-19.893	0.00001	-0.21	-2.019	0.118118
Gga.12060.1.S1_at	Finished cDNA, clone ChEST599g20	BX932450.1		-1.08	-7.538	0.014668	-0.84	-3.148	0.027376	0.25	1.093	0.352542
Gga.12066.1.S1_at	Finished cDNA, clone ChEST444a24	BX935616.1		-1.47	-8.592	0.002021	-1.6	-10.617	0.000131	-0.14	-0.736	0.499286
Gga.12071.1.S1_at	Finished cDNA, clone ChEST189o19	BU457106		0.35	2.46	0.120684	1.03	5.479	0.003676	0.68	5.21	0.009996
Gga.12072.2.A1_at	MED31: Mediator of RNA polymerase II transcription, subunit 31 homolog (S. cerevisiae)	BU393311	417679	1.05	3.622	0.022342	0.53	1.147	0.310814	-0.53	-1.15	0.310663
Gga.12082.1.S1_at	QPCT: glutaminyl-peptide cyclotransferase (glutaminyl cyclase)	BU368772	421479	0.48	2.455	0.125381	1.2	12.182	0.000322	0.72	3.383	0.044892
Gga.12084.1.S1_at	NHSL1: NHS-like 1	BU266312	421680	-1.58	-15.519	0.000699	-1.86	-18.89	0.000025	-0.28	-2.173	0.085267
Gga.12088.2.A1_at	FLRT3: fibronectin leucine rich transmembrane protein 3	CD740434	428552	-1.19	-14.831	0.000362	-1.22	-14.709	0.000046	-0.03	-0.313	0.767518
Gga.12092.1.S1_at	FAM20C: family with sequence similarity 20, member C	BU369564	416445	0.88	4.362	0.027787	-0.19	-1.324	0.244847	-1.07	-4.839	0.011029
Gga.12110.2.S1_a_at	OLFM3: olfactomedin 3	BU350228	424461	-1.46	-4.479	0.020407	-2.07	-5.533	0.005007	-0.61	-1.367	0.23006
Gga.12132.1.S1_at	SRD5A2L2: steroid 5 alpha-reductase 2-like 2	BU356918	422618	1.44	9.737	0.000628	0.65	1.909	0.137462	-0.79	-2.296	0.090378
Gga.12155.1.S1_at	Finished cDNA, clone ChEST648p24	BU409786		0.19	1.489	0.211933	1.95	15.888	0.000068	1.76	15.556	0.000039
Gga.12157.1.S1_at	LOC421390: Hypothetical LOC421390	BU485193	421390	-0.14	-3.889	0.026519	-1.03	-4.92	0.015538	-0.89	-4.229	0.022226
Gga.12175.1.S1_at	Gga.12175.1	BU322027		-1.31	-5.493	0.010958	-1.96	-7.089	0.001892	-0.65	-1.971	0.105803
Gga.12180.1.S1_at	MARCH8: membrane-associated ring finger (C3HC4) 8	BU268133	423770	-0.83	-8.646	0.001008	-1.06	-10.185	0.000168	-0.23	-2.289	0.070819
Gga.12181.1.S1_at	RCJMB04_13l5: Finished cDNA, clone ChEST1036h9 /// RNA binding motif protein 5	BU399262	415947	1.28	5.957	0.011221	1.34	5.642	0.00514	0.07	0.222	0.833351
Gga.12185.1.S1_at	MMP23B: matrix metallopeptidase 23B	BU477236	419407	-0.48	-1.214	0.301415	-1.03	-3.665	0.018236	-0.55	-1.474	0.231251
Gga.12186.1.S1_at	XLKD1: extracellular link domain containing 1	BX932088.2	423038	-0.38	-1.45	0.271939	-1.27	-10.279	0.000254	-0.89	-3.181	0.057787
Gga.12188.1.S1_at	Finished cDNA, clone ChEST139a2	BU366484		1.92	2.99	0.068164	2.9	4.494	0.025277	0.98	2.816	0.038454
Gga.12192.1.S1_at	OSMR: oncostatin M receptor	BU454950	427446	-0.34	-1.544	0.199555	1.02	4.547	0.006132	1.36	5.62	0.002715
Gga.12192.2.S1_a_at	OSMR: oncostatin M receptor	BU417555	427446	-0.05	-0.468	0.679337	1.04	6.656	0.001168	1.08	8.541	0.002214
Gga.12192.2.S1_s_at	OSMR: oncostatin M receptor	BU417555	427446	-0.42	-2.444	0.099636	0.89	3.91	0.011775	1.3	7.292	0.001948
Gga.12193.1.S1_a_at	C7orf16: G-substrate	BU419249	420753	-1.08	-3.949	0.024109	-1.24	-7.857	0.005241	-0.15	-0.629	0.585776
Gga.12197.3.S1_s_at	AKAP12: A kinase (PRKA) anchor protein (gravin) 12	BX933212.2	421634	-2.2	-18.794	0.000112	-2.37	-16.31	0.000047	-0.17	-1.057	0.339096
Gga.12199.2.S1_a_at	LOC416645: similar to Ataxin 2-binding protein 1	BU274413	416645	-1.22	-14.286	0.000335	-1.46	-4.597	0.015527	-0.24	-0.768	0.496292
Gga.12201.1.S1_at	LOC420764: similar to chromosome 7 open reading frame 36; GK003 protein	BU210732	420764	0.9	2.207	0.126233	1.03	5.175	0.005318	0.14	0.344	0.758201
Gga.12209.1.S1_at	LOC422672: Similar to VLLH2748	BU393130	422672	0.36	2	0.125706	1.76	10.476	0.000141	1.4	6.97	0.001369
Gga.12209.2.S1_a_at	LOC422672: Similar to VLLH2748	BX929915.1	422672	0.33	1.238	0.302819	1.98	9.636	0.000207	1.64	5.693	0.005753
Gga.12241.1.S1_s_at	PPFIA1: protein tyrosine phosphatase, receptor type, f polypeptide (PTPRF), interacting protein (liprin), alpha 1	BU362944	423147	-1.47	-13.247	0.000251	-1.19	-7.76	0.000638	0.28	1.949	0.115678
Gga.12245.1.S1_at	Finished cDNA, clone ChEST334o14	BU348553		0.72	5.213	0.008352	1.44	12.147	0.000075	0.72	5.069	0.006596
Gga.1229.1.S1_at	Finished cDNA, clone ChEST132b22	BU244306		1.75	3.065	0.060818	2.1	3.502	0.025208	0.36	0.47	0.658326
Gga.12298.1.S1_at	VSTM2: Finished cDNA, clone ChEST527c24 /// V-set and transmembrane domain containing 2	BU365173	420951	-1.62	-9.114	0.011631	-2.04	-37.929	0.000025	-0.42	-2.266	0.132083
Gga.12307.3.S1_s_at	9430041O17RIK: Arg/Abl-interacting protein ArgBP2	BX934497.2	422719	-1.27	-8.22	0.001294	-1.48	-7.81	0.000558	-0.22	-1.194	0.2877
Gga.1231.1.S1_at	Transcribed locus, weakly similar to NP_001028870.1 repeat domain 16 [Rattus norvegicus]	BU448173		0.63	7.717	0.005645	1.11	3.549	0.031772	0.47	1.548	0.217106
Gga.12310.1.S1_at	Gga.12310.1	BX950437.1		-0.31	-1.231	0.30454	-2.53	-12.976	0.000049	-2.22	-8.141	0.001604
Gga.12315.1.S1_s_at	LOC428736: similar to p56 KKIAMRE protein kinase	CR407462.1	428736	-0.09	-1.158	0.359734	0.93	7.962	0.000538	1.03	11.729	0.001005
Gga.1232.2.S1_a_at	Transcribed locus, weakly similar to NP_001029128.1 isoform Cgrp preproprotein [Rattus norvegicus]	BU213401		-1.57	-23.199	0.00003	-1.45	-8.628	0.002009	0.12	0.689	0.532815
Gga.12337.3.S1_a_at	TAF15 /// RCJMB04_27j8: TAF15 RNA polymerase II, TATA box binding protein (TBP)-associated factor, 68kDa /// Werner syndrome	BU256284	417522 /// 422505	1.29	12.441	0.003002	0.63	1.642	0.187893	-0.66	-1.787	0.170573
Gga.12338.1.S1_at	LOC424568: Similar to receptor protein tyrosine phosphatase LAR	BU375782	424568	-1.18	-4.592	0.011651	-0.99	-5.541	0.010336	0.19	0.876	0.452259
Gga.12352.1.S1_s_at	UACA: uveal autoantigen with coiled-coil domains and ankyrin repeats	BU448365	415569	-1.47	-7.681	0.012417	-1.53	-9.227	0.001574	-0.06	-0.244	0.81798
Gga.12365.1.S1_at	Finished cDNA, clone ChEST657c18	BX934605.2		-0.8	-12.11	0.000268	-1.16	-12.748	0.000082	-0.36	-3.983	0.012287
Gga.12370.3.S1_a_at	LOC428608: similar to transcription factor B1, mitochondrial	BX932465.2	428608	-1.68	-25.7	0.000168	-1.83	-19.119	0.000102	-0.15	-1.374	0.230307
Gga.12370.3.S1_x_at	Finished cDNA, clone ChEST187m19	BX932465.2		-1.23	-17.815	0.000554	-1.29	-27.043	0.000001	-0.06	-0.811	0.469807
Gga.12383.1.S1_at	CRHBP: corticotropin releasing hormone binding protein	BU392202	427214	-1.2	-7.155	0.002411	-1.63	-6.876	0.001856	-0.43	-1.716	0.150669
Gga.12389.1.S1_at	LOC422968: Similar to transmembrane protein 16C; chromosome 11 open reading frame 25 /// Transcribed locus, weakly similar to XP_230381.3 similar to transmembrane protein 16C [Rattus norvegicus]	BU455389	422968	-1.73	-15.338	0.000148	-1.46	-8.554	0.000941	0.27	1.485	0.203492
Gga.12391.1.S1_at	LOC422172: similar to adrenodoxin homolog - chicken (fragment)	BX935169.2	422172	1.18	3.083	0.041555	0.37	0.646	0.548081	-0.81	-1.51	0.203112
Gga.12396.1.S1_s_at	RCJMB04_33f6: similar to AW547186 protein	CK610672	422344	-0.31	-1.393	0.256105	0.75	4.464	0.006617	1.07	4.482	0.013681
Gga.12406.1.S1_at	LOC421753 /// LOC428623: similar to solute carrier family 16, member 10; T-type amino acid transporter 1 /// similar to KIAA1919	BU296378	421753 /// 428623	1.03	9.174	0.001267	1.15	10.397	0.000153	0.12	0.941	0.39186
Gga.12407.1.S1_at	LOC422654: similar to K60 protein	CR386350.1	422654	1.46	3.41	0.031986	3.74	7.521	0.000996	2.28	4.108	0.009286
Gga.12409.1.S1_at	Finished cDNA, clone ChEST790p19	BX931944.2		2.65	4.194	0.049715	2.21	3.159	0.049199	-0.44	-0.473	0.656569
Gga.12409.1.S1_s_at	Finished cDNA, clone ChEST790p19	BX931944.2		2.04	3.792	0.057208	1.23	4.536	0.012026	-0.81	-1.38	0.263711
Gga.12412.1.S1_at	Finished cDNA, clone ChEST793c24	BU143375		1.2	14.693	0.001838	1.09	5.857	0.008857	-0.11	-0.558	0.607076
Gga.1242.1.S1_at	RCJMB04_22n3: phosphatidylinositol transfer protein, beta	BU257628	416912	1.24	3.15	0.034555	0.09	0.125	0.906696	-1.15	-1.525	0.204371
Gga.12424.1.S1_at	KIF21A: kinesin family member 21A	CN217539	417692	-0.88	-8.364	0.002377	-1.12	-5.432	0.008386	-0.24	-1.082	0.338903
Gga.12444.1.S2_s_at	Clone cDNA11 microsatellite MCW113 sequence	BU118678		-0.48	-1.495	0.209265	1.27	4.192	0.01099	1.76	5.807	0.003082
Gga.12454.1.S1_at	RLX3: relaxin 3	BU435007	427223	0.98	2.961	0.077698	1.3	8.343	0.000414	0.32	0.943	0.425933
Gga.1247.1.S2_at	Gga.1247.1	X92865.1		-0.68	-3.28	0.030508	-1.28	-7.161	0.00238	-0.6	-3.358	0.03037
Gga.12471.1.S1_at	LOC421364: hypothetical LOC421364	BU337463	421364	0.11	0.216	0.842677	-1.92	-4.838	0.004735	-2.03	-3.64	0.02504
Gga.12472.2.S1_at	LOC422745: similar to hypothetical protein DKFZp434F117.1 - human (fragment)	BU441803	422745	-2.61	-34.142	0.00001	-3.03	-20.213	0.000081	-0.42	-2.676	0.055268
Gga.12492.1.S1_at	TMEFF1: transmembrane protein with EGF-like and two follistatin-like domains 1	BU354060	420985	-0.85	-4.262	0.042689	-1.69	-12.921	0.000309	-0.84	-3.622	0.027597
Gga.12503.2.S1_at	NXN: Nucleoredoxin	BU248824	426175	-1.79	-22.607	0.000309	-1.89	-9.971	0.000612	-0.09	-0.521	0.636176
Gga.12509.1.S1_s_at	Finished cDNA, clone ChEST37d4	BU447486		-0.68	-2.693	0.113449	-1.59	-7.827	0.004107	-0.91	-2.798	0.045983
Gga.12514.1.S1_a_at	LOC395611: Glutathione S-transferase class-alpha	AF133252.1	395611	0.64	4.517	0.020423	1.28	9.297	0.000454	0.64	3.638	0.016555
Gga.12536.1.A1_at	Finished cDNA, clone ChEST423i4	BX933706.2		0.36	1.251	0.327643	-0.72	-3.975	0.018804	-1.08	-3.3	0.037132
Gga.12546.1.S1_s_at	LOC422454: similar to Inositol polyphosphate-4-phosphatase, type II, 105kDa	CN602421	422454	-0.82	-2.651	0.058925	-1.22	-5.623	0.012723	-0.4	-1.584	0.225396
Gga.12552.1.S1_at	Transcribed locus	CK607277		0.22	0.864	0.457376	-1.38	-4.243	0.008893	-1.59	-6.382	0.00315
Gga.12557.1.S1_at	Finished cDNA, clone ChEST27m19	BX933949.1		-1.07	-1.818	0.210415	-3.07	-8.71	0.003103	-2	-2.921	0.052697
Gga.12558.1.S1_s_at	LOC417595: similar to NSP5beta3beta	BU454996	417595	-1.25	-2.169	0.160965	-1.33	-4.751	0.015879	-0.07	-0.116	0.914939
Gga.12568.1.S1_at	Finished cDNA, clone ChEST569e23	BU223849		-1.61	-13.659	0.003952	-1.55	-14.051	0.0005	0.06	0.359	0.735009
Gga.12580.1.S1_s_at	LOC423882: similar to CG5882-PA	BX933054.2	423882	-1.58	-24.621	0.00002	-1.55	-8.734	0.002056	0.03	0.145	0.892713
Gga.12623.2.S1_a_at	FGL1: fibrinogen-like 1	CR388885.1	422728	-0.87	-13.555	0.003265	-1.01	-8.204	0.000642	-0.14	-1.272	0.289395
Gga.12635.2.S1_a_at	Finished cDNA, clone ChEST186d8	BX930025.1		-0.6	-8.11	0.001282	-1.12	-8.507	0.001118	-0.52	-3.926	0.016697
Gga.12642.1.S1_at	LOC424434: hypothetical LOC424434	BU464416	424434	1.45	5.204	0.007838	2.75	6.477	0.00286	1.29	2.883	0.038474
Gga.12643.1.S1_s_at	LOC415708: similar to Hypothetical protein CBG04537	BX931839.2	415708	-0.9	-3.846	0.01863	0.62	1.661	0.165722	1.52	4.166	0.012589
Gga.12660.2.S1_a_at	PCSK5: proprotein convertase subtilisin/kexin type 5	BX930369.1	395456	-0.58	-3.478	0.049164	-1.81	-6.19	0.001962	-1.23	-4.806	0.01306
Gga.12667.1.S1_at	FILIP1: Filamin A interacting protein 1	BU260611	421860	-0.11	-0.371	0.744366	-2.08	-6.641	0.005935	-1.97	-4.555	0.006564
Gga.12667.2.S1_s_at	FILIP1: filamin A interacting protein 1	BX929400.1	421860	0.24	0.593	0.584948	-2.89	-5.383	0.003754	-3.12	-5.761	0.002701
Gga.12675.1.S1_at	LOC427367: Similar to Intraflagellar transport 74 homolog (Coiled-coil domain-containing protein 2) (Capillary morphogenesis protein 1) (CMG-1)	BU261915	427367	0.68	4.365	0.031267	1.02	4.798	0.012874	0.34	1.353	0.235044
Gga.12686.1.A1_at	Finished cDNA, clone ChEST479g3	BU351888		-1.81	-11.216	0.00125	-1.62	-10.137	0.001685	0.19	1.734	0.14694
Gga.12701.1.S1_at	LOC423061: similar to MGC84061 protein	CN219651	423061	-0.5	-9.465	0.000759	-1.29	-7.992	0.00289	-0.78	-4.821	0.012828
Gga.12701.1.S1_s_at	LOC423061: similar to MGC84061 protein	CN219651	423061	-1.25	-18.948	0.000314	-1.01	-12.102	0.000334	0.23	2.389	0.06286
Gga.12702.1.S1_at	Finished cDNA, clone ChEST773d6	BX950817.1		-0.96	-5.397	0.005968	-1.03	-7.302	0.009448	-0.07	-0.588	0.602981
Gga.12741.1.S1_at	Gga.12741.1	BX950627.1		-2.1	-5.816	0.012801	-2.3	-12.512	0.000206	-0.2	-0.567	0.618375
Gga.12754.1.S1_at	MYT1L: myelin transcription factor 1-like	BU343052	421915	-1.01	-2.025	0.176421	-1.21	-6.991	0.002712	-0.2	-0.386	0.730751
Gga.12772.1.S1_at	Finished cDNA, clone ChEST543a24	BX950499.2		-2.86	-3.256	0.073261	-3.05	-6.863	0.002056	-0.19	-0.197	0.857053
Gga.12781.1.S1_at	LSM11: LSM11, U7 small nuclear RNA associated	BU283984	416241	-1.55	-23.792	0.001555	-1.83	-18.206	0.00034	-0.28	-2.364	0.06686
Gga.12783.1.S1_s_at	TIAM1: T-cell lymphoma invasion and metastasis 1	BX950464.2	418491	-1.32	-24.269	0.000018	-1.38	-22.207	0.000003	-0.06	-1.048	0.342556
Gga.12787.1.S1_at	RCJMB04_13m2: intraflagellar transport 140 homolog (Chlamydomonas)	BX950428.2	416758	-1.03	-6.45	0.014426	-1	-6.464	0.004144	0.03	0.135	0.897892
Gga.12796.1.S1_at	Finished cDNA, clone ChEST331o3	BU236028		-1.16	-19.806	0.000436	-1.12	-11.683	0.00073	0.04	0.381	0.720585
Gga.12797.1.A1_at	Finished cDNA, clone ChEST331a7	BX950357.1		-1.24	-7.083	0.003269	-1.37	-9.51	0.000247	-0.13	-0.707	0.519206
Gga.12826.1.S1_s_at	LOC422276: similar to Sodium/hydrogen exchanger 2 (Na(+)/H(+) exchanger 2) (NHE-2) (Solute carrier family 9 member 2)	BX950241.1	422276	-0.95	-16.677	0.000298	-1.02	-11.444	0.000112	-0.07	-0.834	0.452821
Gga.12839.1.S1_at	LOC423498: similar to BC022687 protein	BX950769.1	423498	0.55	4.468	0.011702	1.88	12.707	0.000073	1.33	8.538	0.000374
Gga.12847.1.S1_at	Finished cDNA, clone ChEST194i22	BX950708.2		1.1	14.749	0.004318	0.7	2.614	0.0793	-0.4	-1.44	0.234077
Gga.12864.1.S1_at	TEKT1: tektin 1	BU464007	417686	2.62	9.254	0.007483	0.96	0.978	0.39069	-1.66	-1.766	0.174506
Gga.12864.1.S1_s_at	TEKT1: tektin 1	BU464007	417686	-1.17	-9.224	0.011215	-1.14	-11.633	0.001268	0.03	0.214	0.841056
Gga.1287.1.S1_at	RASGRP3: RAS guanyl releasing protein 3 (calcium and DAG-regulated)	AL585963	421460	0.69	3.592	0.033954	2.61	5.076	0.012519	1.91	3.6	0.02678
Gga.12888.1.S1_at	HIPK2: Homeodomain interacting protein kinase 2	BU480675	374138	0.33	2.087	0.105597	1.07	4.042	0.014052	0.75	2.849	0.045572
Gga.12889.1.S1_at	RAB40B: RAB40B, member RAS oncogene family	BX950715.2	417338	0.31	1.151	0.318114	1.54	5.644	0.002502	1.23	4.021	0.010742
Gga.12904.1.S1_at	LOC416438: similar to Neuronal pentraxin II precursor (NP-II) (NP2)	BX950566.2	416438	-0.02	-0.137	0.903463	1.29	12.025	0.001209	1.31	8.223	0.000642
Gga.12906.1.S1_at	Finished cDNA, clone ChEST704j3	BX950257.2		0.26	0.757	0.500917	1.32	4.691	0.005488	1.07	2.878	0.043638
Gga.12909.1.S1_at	RHPN2: rhophilin, Rho GTPase binding protein 2	BX950597.2	415771	0.76	4.448	0.036269	1.27	6.794	0.005557	0.51	5.145	0.005518
Gga.12911.1.S1_at	LOC422756: similar to RAS-like, family 11, member B	BU332293	422756	-1.46	-3.259	0.075772	-2.73	-22.219	0.000004	-1.27	-2.808	0.0972
Gga.12913.1.S1_a_at	LOC423222: similar to Peroxisomal acyl-coenzyme A thioester hydrolase 2a (Peroxisomal long-chain acyl-coA thioesterase 2) (ZAP128)	BX950416.2	423222	-1.43	-25.218	0.000015	-1.52	-9.108	0.0017	-0.09	-0.516	0.638254
Gga.12913.2.S1_a_at	LOC423222: similar to Peroxisomal acyl-coenzyme A thioester hydrolase 2a (Peroxisomal long-chain acyl-coA thioesterase 2) (ZAP128)	BX934033.2	423222	-1.49	-9.99	0.007703	-1.32	-10.579	0.001136	0.16	0.863	0.433059
Gga.12937.3.S1_a_at	Finished cDNA, clone ChEST808f9	CR407391.1		-1.82	-7.466	0.002289	-1.91	-5.307	0.00579	-0.1	-0.25	0.81328
Gga.1294.1.S1_at	MYO1F: myosin IF	NM_205254.1	396187	-1.29	-29.224	0.000953	-1.22	-25.497	0.000106	0.07	1.054	0.340738
Gga.12960.1.S1_at	Finished cDNA, clone ChEST320j14	BU220979		1.55	4.5	0.032992	0.14	0.253	0.815587	-1.41	-2.246	0.078208
Gga.12977.1.S1_at	DDB1: Damage-specific DNA binding protein 1, 127kDa	BU336673	374050	-2.02	-4.484	0.011004	-1.24	-3.194	0.038078	0.78	2.068	0.112087
Gga.12988.1.S1_at	LOC424526: Similar to collagen, type XXIV, alpha 1	CR391409.1	424526	1	6.176	0.006818	0.6	2.61	0.06192	-0.41	-1.603	0.172151
Gga.12997.1.S1_s_at	Finished cDNA, clone ChEST772h18	BU402866		0.26	3.809	0.024522	-0.83	-5.262	0.01	-1.09	-6.676	0.003179
Gga.12998.1.S1_at	LOC420209: similar to carbonic anhydrase III	CR352666.1	420209	-1.4	-6.63	0.014688	1.81	16.16	0.000028	3.21	14.311	0.000898
Gga.13001.1.S1_at	Finished cDNA, clone ChEST516m5	BU312913		-1.67	-1.418	0.27633	-3.15	-10.068	0.009722	-1.48	-1.309	0.320803
Gga.13003.1.S1_at	Finished cDNA, clone ChEST999a12	BU463188		-0.95	-2.433	0.13362	-2.62	-11.933	0.001007	-1.67	-3.752	0.029085
Gga.13009.1.S1_at	Finished cDNA, clone ChEST546i22	BU217382		-0.1	-1.445	0.222223	-1.1	-6.368	0.004901	-1.01	-5.843	0.006792
Gga.13030.1.S1_at	LOC425132: hypothetical LOC425132	CR353234.1	425132	0.21	1.533	0.208358	1.04	6.749	0.001519	0.83	4.808	0.004855
Gga.13038.1.S1_at	RCJMB04_2p14: similar to NADPH cytochrome B5 oxidoreductase; flavohemoprotein b5+b5R	CR338954.2	421837	-0.56	-1.092	0.338797	-1.55	-3.592	0.045131	-0.99	-2.759	0.070035
Gga.13054.1.S1_at	LOC416070: similar to hypothetical protein	BU217577	416070	-1.74	-9.225	0.001464	-1.46	-8.885	0.000301	0.28	1.369	0.238529
Gga.13079.1.S1_s_at	LOC419941: similar to MGC82195 protein	CR353494.1	419941	-1.37	-16.95	0.000306	-1.41	-11.409	0.000106	-0.04	-0.352	0.742876
Gga.13109.1.S1_at	LOC424116: similar to calmodulin-dependent phosphodiesterase	BU392820	424116	0.06	0.154	0.889227	1.51	3.538	0.028847	1.45	2.666	0.044865
Gga.13140.1.S1_s_at	IVNS1ABP: influenza virus NS1A binding protein	BX934752.1	426862	-0.25	-0.915	0.436046	0.78	4.615	0.005808	1.03	3.573	0.035719
Gga.13175.1.S1_at	Transcribed locus, moderately similar to XP_220117.3 similar to protein 4.1G [Rattus norvegicus] /// Finished cDNA, clone ChEST152n3	CR352618.1		-0.01	-0.064	0.954579	-1.22	-6.435	0.007166	-1.21	-4.853	0.004699
Gga.13182.1.S1_at	Finished cDNA, clone ChEST962f9	BU425269		1.54	5.113	0.010019	0.32	0.459	0.670872	-1.21	-1.804	0.158502
Gga.13191.1.S1_s_at	RCJMB04_1j9: similar to hypothetical protein	CR353948.1	423926	-0.09	-2.02	0.156728	1.21	5.483	0.011672	1.3	5.798	0.00838
Gga.13207.1.S1_at	NLN: neurolysin (metallopeptidase M3 family)	BU379156	427167	-0.55	-2.857	0.046665	-1.92	-9.149	0.000264	-1.37	-6.255	0.00155
Gga.1322.1.S1_a_at	Finished cDNA, clone ChEST716c17	CR354216.1		1.37	4.575	0.043022	0.99	4.299	0.021698	-0.38	-1.002	0.371789
Gga.1322.2.A1_at	Finished cDNA, clone ChEST716c17	CR407432.1		1.51	3.034	0.038709	1.11	2.44	0.065301	-0.4	-0.87	0.430423
Gga.1322.2.S1_x_at	Finished cDNA, clone ChEST716c17	CR407432.1		1.35	4.296	0.04165	0.85	3.532	0.029342	-0.5	-1.305	0.26135
Gga.13228.1.S1_at	LOC422430: Actin-associated protein palladin	BU253221	422430	-0.46	-9.044	0.001919	-1.99	-17.197	0.000232	-1.53	-12.712	0.000289
Gga.13230.1.S1_s_at	Finished cDNA, clone ChEST603b2	CR352813.1		0.3	9.108	0.000807	1.23	11.988	0.00075	0.93	9.066	0.001881
Gga.1325.1.S1_at	TES: testis derived transcript (3 LIM domains)	NM_204623.1	395332	-1.25	-4.002	0.02049	-1.04	-3.401	0.019821	0.21	0.579	0.58913
Gga.13255.1.S1_at	DDAH1: dimethylarginine dimethylaminohydrolase 1	NM_204382.1	378898	-1.66	-4.084	0.046477	-1.01	-2.783	0.059974	0.65	1.224	0.280719
Gga.13255.1.S2_at	Gga.13255.1	BU278321		-1.31	-8.159	0.004921	-0.95	-2.983	0.052371	0.36	1.046	0.352515
Gga.13274.1.S1_at	Finished cDNA, clone ChEST130d1	CR353515.1		-1.5	-6.012	0.025398	-1.2	-11.038	0.001008	0.3	1.098	0.359264
Gga.13277.1.S1_at	Finished cDNA, clone ChEST214k17	CR353867.1		-0.8	-7.284	0.010559	-1.06	-6.89	0.001034	-0.27	-2.241	0.097818
Gga.13301.1.S1_at	GDPD5: glycerophosphodiester phosphodiesterase domain containing 5	BU418326	419070	1.06	3.654	0.033741	0.74	2.07	0.107808	-0.32	-0.766	0.478444
Gga.13311.1.S1_s_at	VPS26B: vacuolar protein sorting 26 homolog B (S. cerevisiae)	CR353052.1	419738	-0.7	-2.763	0.095505	-1.2	-4.315	0.018453	-0.5	-1.359	0.232916
Gga.13320.1.S1_at	Finished cDNA, clone ChEST349o8	CR352536.1		-1.27	-12.458	0.000328	-1.46	-7.237	0.002823	-0.19	-0.92	0.410019
Gga.13325.1.S1_at	Finished cDNA, clone ChEST483d18	BU353190		-1.29	-11.784	0.001002	-1.13	-12.31	0.000068	0.16	1.292	0.263456
Gga.13326.1.S1_at	Finished cDNA, clone ChEST37c21	CR352692.1		-0.09	-0.286	0.790968	-1.04	-2.814	0.041739	-0.95	-2.261	0.073283
Gga.13327.1.S1_s_at	LOC422413: similar to hypothetical protein DKFZp434L142	BU450900	422413	-2.13	-5.697	0.00503	-3.56	-12.827	0.000742	-1.43	-4.56	0.021425
Gga.13373.1.S1_at	Finished cDNA, clone ChEST425l10	CR352645.1		0.34	3.25	0.033257	1.14	11.532	0.000399	0.8	9.204	0.000461
Gga.13397.1.S1_at	LOC416549: similar to Zinc finger protein 598	BU410458	416549	-1.18	-12.838	0.000515	-1.61	-22.606	0.000004	-0.43	-4.646	0.012039
Gga.13400.1.S1_at	ZCCHC11: zinc finger, CCHC domain containing 11	CR352544.1	424642	1.27	5.909	0.006725	0.48	1.129	0.331032	-0.79	-1.755	0.153195
Gga.13415.1.S1_at	ADD3: adducin 3 (gamma)	CR353375.1	373892	-0.16	-0.352	0.742903	1.13	2.59	0.054393	1.29	3.006	0.033716
Gga.13421.1.A1_at	RCJMB04_10i5: Glycosyltransferase 8 domain containing 3	CR352741.1	417789	-0.04	-0.115	0.918791	1.08	2.906	0.066815	1.12	6.892	0.003132
Gga.13421.1.S1_s_at	RCJMB04_10i5: glycosyltransferase 8 domain containing 3	BU112312	417789	0.1	1.133	0.339233	1.45	10.431	0.000822	1.35	8.672	0.000465
Gga.13425.1.S1_at	Finished cDNA, clone ChEST130f3	CR353539.1		-0.62	-3.216	0.082559	-1.03	-4.212	0.012148	-0.41	-2.684	0.072516
Gga.13428.1.S1_at	Finished cDNA, clone ChEST132j5	BU263834		1.58	3.18	0.033566	3.54	9.522	0.004224	1.97	5.192	0.019768
Gga.13441.1.S1_x_at	Finished cDNA, clone ChEST40a19	BU394918		0.04	0.153	0.891645	-1.28	-6.885	0.003811	-1.32	-4.18	0.015764
Gga.13445.1.S1_a_at	NEXN: nexilin	CR407225.1	424552	-0.59	-3.001	0.042049	-1.01	-7.952	0.012302	-0.42	-2.686	0.109102
Gga.13445.1.S1_at	NEXN: nexilin	CR407225.1	424552	-1.02	-1.414	0.273544	-4.9	-15.871	0.000023	-3.88	-5.372	0.021504
Gga.13445.1.S1_s_at	NEXN: nexilin	CR407225.1	424552	-0.91	-2.874	0.046154	-2.08	-8.606	0.002195	-1.17	-4.382	0.021373
Gga.13449.1.S1_at	Finished cDNA, clone ChEST486g10	BU351324		-1.17	-7.545	0.004526	-1.03	-8.002	0.000554	0.14	0.8	0.467266
Gga.13449.1.S1_s_at	LOC420567: similar to Sarcoglycan, epsilon	BU351324	420567	-0.34	-4.145	0.027969	-1.07	-8.704	0.001697	-0.73	-5.275	0.003869
Gga.1345.2.A1_at	Finished cDNA, clone ChEST467d16	CR386120.1		1.15	3.526	0.025827	0.45	0.98	0.37374	-0.71	-1.627	0.171712
Gga.13452.1.S1_at	Finished cDNA, clone ChEST87g6	AJ394954		-1.11	-2.157	0.149951	-3.33	-12.931	0.000108	-2.22	-4.061	0.030016
Gga.13457.1.S1_at	Finished cDNA, clone ChEST294n4	BU139783		1.71	4.023	0.018842	1.07	2.119	0.093015	-0.64	-1.155	0.300369
Gga.13462.1.S1_at	Gga.13462.1	BU339735		1.28	3.115	0.039567	0.61	1.333	0.242891	-0.67	-1.318	0.244698
Gga.13474.1.A1_at	AMY2A: amylase, alpha 2A; pancreatic	CR338997.2	414140	1.02	3.76	0.025581	-0.19	-0.316	0.770595	-1.21	-1.922	0.130172
Gga.13484.1.S1_at	IL15: interleukin 15 precursor	NM_204571.1	395258	1	3.622	0.046023	-0.06	-0.227	0.831621	-1.06	-3.049	0.03203
Gga.13510.1.S1_at	SLC39A12: solute carrier family 39 (zinc transporter), member 12	CR352977.1	420514	-2.37	-6.027	0.01346	-1.74	-7.668	0.000602	0.63	1.554	0.220524
Gga.13534.1.S1_at	Finished cDNA, clone ChEST642h15	BU445618		0.84	5.12	0.021462	1.43	8.692	0.001271	0.59	2.73	0.042936
Gga.13535.1.S1_at	Finished cDNA, clone ChEST119p22	AW198611		-0.23	-0.627	0.594543	-2.53	-10.381	0.00178	-2.3	-5.246	0.007939
Gga.13542.1.S1_s_at	RCJMB04_1f5: nuclear receptor coactivator 7	BU115254	421717	-0.26	-0.76	0.490497	0.86	2.43	0.059431	1.12	2.971	0.032185
Gga.13544.1.S1_at	LOC424984: Similar to FAD104	BI066397	424984	-0.67	-2.588	0.080306	-1.08	-5.489	0.002765	-0.41	-1.497	0.213057
Gga.13552.1.S1_at	Finished cDNA, clone ChEST821n4	BU324876		-0.66	-7.387	0.016256	0.43	1.779	0.172821	1.09	4.275	0.014517
Gga.13555.1.S1_at	Finished cDNA, clone ChEST536j7	AW355684		1.02	4.877	0.011475	0.42	1.053	0.358679	-0.6	-1.433	0.223193
Gga.13559.1.S1_at	Finished cDNA, clone ChEST219m12	CR353040.1		-1.15	-10.846	0.007459	-1.36	-23.883	0.000071	-0.21	-1.727	0.179873
Gga.13585.1.S1_at	FAM20A: family with sequence similarity 20, member A	BX934750.1	417439	-1	-5.058	0.007668	-1.66	-12.458	0.003496	-0.66	-4.285	0.04109
Gga.13585.1.S1_s_at	FAM20A: family with sequence similarity 20, member A	BX934750.1	417439	-1.11	-3.49	0.069696	-2.83	-18.318	0.000147	-1.72	-4.949	0.017157
Gga.13595.1.S1_at	MUC: mucin protein	AJ487010.1	404528	1.05	3.409	0.045338	0.51	1.893	0.122854	-0.54	-1.489	0.204819
Gga.13608.1.S1_at	Finished cDNA, clone ChEST992l12	BU199947		-1.03	-7.569	0.003331	-0.95	-5.589	0.004591	0.08	0.395	0.70905
Gga.13609.1.S1_at	Finished cDNA, clone ChEST994h11	BU206792		1.19	4.101	0.015867	0.35	0.57	0.602655	-0.85	-1.365	0.246915
Gga.13624.1.A1_at	Finished cDNA, clone ChEST953i5	CR338979.1		1.14	6.95	0.0046	0.92	2.946	0.050526	-0.22	-0.658	0.544959
Gga.13631.1.S1_at	Finished cDNA, clone ChEST81k12	BU133955		-1.47	-8.861	0.004713	-1.52	-12.639	0.000081	-0.05	-0.274	0.798944
Gga.13632.1.S1_at	Finished cDNA, clone ChEST534a23	BU386145		1.03	3.951	0.020944	0.42	0.962	0.38423	-0.62	-1.531	0.202702
Gga.13680.1.S1_at	NSMCE1: Non-SMC element 1 homolog (S. cerevisiae)	CR338878.1	416584	-1.14	-12.205	0.002858	-1.21	-9.882	0.000255	-0.07	-0.726	0.510474
Gga.13691.1.S1_at	CMTM4: CKLF-like MARVEL transmembrane domain containing 4	CR338861.1	415794	-0.3	-0.82	0.478368	-1.01	-4.4	0.007026	-0.71	-1.862	0.155989
Gga.13692.1.S1_at	Finished cDNA, clone ChEST1021n16	BU292312		-0.97	-9.605	0.00323	-1.18	-7.971	0.002318	-0.21	-1.263	0.264772
Gga.13695.1.S1_at	TRPC4: transient receptor potential cation channel, subfamily C, member 4	CR388691.1	418895	-1.77	-8.315	0.002039	-2.46	-11.275	0.000405	-0.69	-3.967	0.011023
Gga.137.1.S1_at	EDNRA: endothelin receptor type A	NM_204119.1	373908	0.25	0.761	0.523401	1.13	6.881	0.003611	0.88	2.419	0.09656
Gga.13722.1.A1_at	Finished cDNA, clone ChEST971j4	CR338811.1		0.4	1.714	0.211376	1.02	5.055	0.009325	0.62	2.098	0.097374
Gga.13730.1.S1_at	MMP23B: Matrix metallopeptidase 23B	CR338793.2	419407	-0.95	-7.812	0.00914	-1.23	-6.667	0.001147	-0.28	-1.887	0.144803
Gga.13744.1.A1_at	Finished cDNA, clone ChEST1029g21	CR338762.1		-1	-9.091	0.001616	-1.13	-6.253	0.004345	-0.14	-0.708	0.514424
Gga.13752.1.A1_at	Finished cDNA, clone ChEST674k18	BU215541		1.19	5.666	0.004984	0.66	1.58	0.194623	-0.53	-1.264	0.276803
Gga.13759.1.A1_at	Transcribed locus, weakly similar to XP_001059491.1 similar to elastin microfibril interfacer 3 [Rattus norvegicus]	BU395760		1.12	2.886	0.048751	0.29	0.483	0.654305	-0.84	-1.336	0.244516
Gga.13764.1.S1_at	Finished cDNA, clone ChEST1014h3	BU203330		0.11	0.767	0.506522	-1.72	-23.37	0.000007	-1.84	-12.473	0.002544
Gga.13767.1.A1_at	Finished cDNA, clone ChEST997i7	CR338716.1		1.29	3.925	0.022665	0.29	0.535	0.623445	-0.99	-1.701	0.157602
Gga.13771.1.A1_at	Gga.13771.1	CR338710.1		1.02	3.796	0.021271	0.38	0.986	0.370879	-0.64	-1.788	0.142444
Gga.13788.1.S1_at	RCJMB04_6i10: PC4 and SFRS1 interacting protein 1	BU211672	431605	-0.24	-1.309	0.320671	-1.19	-3.622	0.015888	-0.95	-3.494	0.039613
Gga.13796.1.S1_at	Finished cDNA, clone ChEST992k16	CR338679.1		-1.04	-31.452	0.000091	-1.04	-32.241	0.000128	0	-0.125	0.906206
Gga.13813.1.A1_at	Finished cDNA, clone ChEST296k12	CR354270.1		1.22	8.658	0.001857	0.79	2.8	0.047224	-0.43	-1.589	0.196794
Gga.13816.1.S1_at	Finished cDNA, clone ChEST291b4	CR354264.1		1.29	3.185	0.035625	0.53	1.108	0.321067	-0.76	-1.465	0.202847
Gga.13821.1.S1_at	Finished cDNA, clone ChEST1029c11	BU271095		-1.73	-27.618	0.001004	-1.17	-6.853	0.002731	0.56	3.542	0.037852
Gga.13822.1.S1_at	Gga.13822.1	BU301532		0.59	1.566	0.192808	-0.97	-3.235	0.039098	-1.55	-4.911	0.013126
Gga.13826.1.S1_at	Finished cDNA, clone ChEST337i14	CR354233.1		-0.56	-2.652	0.115397	-1.14	-4.95	0.015247	-0.58	-1.861	0.122558
Gga.13833.1.S1_at	Finished cDNA, clone ChEST1021h2	CR354211.1		1.15	8.014	0.003143	0.88	3.823	0.022331	-0.28	-1.107	0.32331
Gga.13838.1.S1_at	Finished cDNA, clone ChEST64i7	BU448882		0.9	1.846	0.169052	-0.15	-0.269	0.800999	-1.05	-2.722	0.044676
Gga.13849.1.S1_at	Finished cDNA, clone ChEST512l3	BU311165		1.16	6.243	0.008216	0.49	1.098	0.335478	-0.68	-1.603	0.19999
Gga.13863.1.S1_at	Finished cDNA, clone ChEST310a3	CR354127.1		1.46	3.468	0.038489	0.16	0.201	0.849984	-1.29	-1.709	0.174014
Gga.13866.1.S1_at	Finished cDNA, clone ChEST28a4	CR354104.1		-1.61	-6.245	0.015332	-2.35	-16.517	0.000019	-0.74	-2.701	0.075691
Gga.13892.1.S1_at	Finished cDNA, clone ChEST603h24	BU302522		-0.57	-3.062	0.037713	-1.02	-6.017	0.003824	-0.44	-2.704	0.051815
Gga.13928.1.S1_at	Finished cDNA, clone ChEST215b14	BU483724		0.69	1.69	0.210395	-1.11	-7.805	0.004951	-1.8	-4.583	0.040572
Gga.13938.1.S1_at	Finished cDNA, clone ChEST239g9	CR353839.1		1.1	7.298	0.008289	0.82	3.315	0.039116	-0.27	-0.981	0.375463
Gga.13951.1.S1_s_at	DIP2A: DIP2 disco-interacting protein 2 homolog A (Drosophila)	CR353803.1	424039	-2.04	-13.992	0.000579	-2.22	-11.987	0.00008	-0.18	-1.185	0.295861
Gga.13954.1.S1_at	LOC423869: Similar to hypothetical protein MGC27171 /// Finished cDNA, clone ChEST928f10	CR353794.1	423869	-1.57	-21.196	0.001195	-1.72	-10.716	0.001544	-0.15	-0.832	0.451048
Gga.13955.1.S1_at	Finished cDNA, clone ChEST933g9	CR353788.1		1.27	3.202	0.04546	0.88	1.758	0.140346	-0.39	-0.945	0.393334
Gga.13957.1.S1_at	LOC417755: similar to glycoprotein	CR353783.1	417755	0.2	2.384	0.126616	1.07	5.602	0.010629	0.87	4.233	0.013508
Gga.13964.1.S1_at	Finished cDNA, clone ChEST918a11	BU481466		-1.63	-4.777	0.035707	-1.72	-4.299	0.015365	-0.1	-0.413	0.70357
Gga.13965.1.S1_at	Finished cDNA, clone ChEST922m16	CR353741.1		-1.2	-10.13	0.000874	-1	-3.58	0.030706	0.2	0.686	0.533363
Gga.13972.1.S1_s_at	LOC420728: similar to KIAA0342 protein	CR353727.1	420728	-2.1	-21.647	0.000039	-1.57	-6.922	0.00387	0.54	2.328	0.085911
Gga.13985.1.S1_at	Finished cDNA, clone ChEST925p17	BU420771		-1.21	-5.223	0.006821	-0.98	-5.262	0.006492	0.23	1.097	0.341997
Gga.14032.1.S1_at	Finished cDNA, clone ChEST251h16	CR353463.1		-1.72	-23.582	0.00002	-1.64	-17.836	0.000014	0.09	0.938	0.392319
Gga.14066.1.S1_at	Finished cDNA, clone ChEST278c3	BU427473		0.91	4.836	0.02603	1.07	3.764	0.013116	0.16	0.701	0.527498
Gga.14074.1.S1_at	MTMR12: myotubularin related protein 12	BU229526	427423	-1.62	-13.963	0.002943	-1.65	-6.66	0.002011	-0.03	-0.142	0.896058
Gga.14077.1.S1_at	Finished cDNA, clone ChEST826j4	BU300637		1.08	3.739	0.020357	0.33	0.669	0.538659	-0.75	-1.559	0.192877
Gga.14108.1.A1_at	Finished cDNA, clone ChEST662g22	BU222568		-1.6	-3.848	0.018729	-1.64	-2.307	0.078777	-0.04	-0.052	0.960803
Gga.14113.1.S1_at	Finished cDNA, clone ChEST43k7	BU393856		1.05	3.489	0.031633	0.2	0.562	0.601675	-0.85	-2.11	0.088622
Gga.14118.1.S1_at	Gga.14118.1	BU219876		-1.59	-13.781	0.000165	-1.52	-9.781	0.000244	0.07	0.458	0.66776
Gga.14123.1.S1_at	LOC416740: similar to secreted protein Isthmin	CR353215.1	416740	-0.56	-2.772	0.067791	-1.54	-11.486	0.000115	-0.98	-4.894	0.014768
Gga.14136.1.A1_at	Finished cDNA, clone ChEST444h24	CR353176.1		-0.79	-14.809	0.000127	-1.06	-14.021	0.000052	-0.26	-3.563	0.019111
Gga.14151.1.S1_at	Finished cDNA, clone ChEST237l21	CR353132.1		-1.99	-11.615	0.001409	-2.14	-15.211	0.000029	-0.15	-0.779	0.478626
Gga.14164.1.S1_at	Finished cDNA, clone ChEST238o18	CR353095.1		-0.86	-6.203	0.007676	-1.25	-12.765	0.000059	-0.39	-2.752	0.06222
Gga.14166.1.A1_at	Finished cDNA, clone ChEST158j4	CR353083.1		-1.45	-11.19	0.00571	-1.58	-19.246	0.000075	-0.13	-0.86	0.445598
Gga.14171.1.S1_at	Finished cDNA, clone ChEST410a20	CR353065.1		0.58	1.84	0.200607	1.27	4.547	0.017229	0.69	1.659	0.16441
Gga.14179.1.S1_at	Finished cDNA, clone ChEST546e24	BU284294		0.06	0.277	0.804616	1.47	3.194	0.028158	1.41	3.445	0.037986
Gga.1418.1.S1_s_at	Transcribed locus /// Finished cDNA, clone ChEST646g14	BU330427		-0.66	-4.3	0.01265	-1.22	-4.484	0.010889	-0.57	-2.075	0.106365
Gga.14180.1.S1_at	LOC420792: Similar to tensin	BU485072	420792	-0.26	-1.021	0.403679	-1.53	-13.62	0.000043	-1.27	-4.735	0.02583
Gga.14180.1.S1_s_at	LOC420792: Similar to tensin	BU485072	420792	-1.03	-5.207	0.012139	-1.98	-12.991	0.000048	-0.95	-4.553	0.012085
Gga.14195.1.S1_at	Finished cDNA, clone ChEST542c3	BU472478		-0.46	-2.189	0.134137	-1.69	-6.608	0.00441	-1.23	-3.917	0.011229
Gga.14205.1.S1_s_at	SLITRK1: SLIT and NTRK-like family, member 1	BU362159	418798	-0.61	-9.058	0.009703	-1.56	-15.315	0.000022	-0.96	-12.12	0.000964
Gga.1421.1.S1_at	Transcribed locus	BF381427		0.53	2.866	0.09064	1.29	3.826	0.029634	0.76	2.012	0.107824
Gga.14220.1.S1_s_at	MAP1A: microtubule-associated protein 1A	BU325146	415588	-1.3	-5.669	0.01335	-1.47	-4.915	0.010175	-0.17	-0.48	0.651357
Gga.14226.1.S1_s_at	PDE5A: phosphodiesterase 5A, cGMP-specific	BU391910	422677	-0.77	-2.263	0.127823	-1.16	-5.739	0.002581	-0.39	-1.065	0.362608
Gga.14231.1.S1_at	Finished cDNA, clone ChEST120d6	BU386534		1.11	8.642	0.001617	1.85	6.994	0.003631	0.74	2.706	0.054673
Gga.14251.1.S1_s_at	LOC424457: similar to translocated promoter region (to activated MET oncogene)	CR352789.1	424457	-1.15	-4.983	0.014231	-0.45	-1.723	0.157274	0.69	2.231	0.07617
Gga.14254.1.S1_at	Finished cDNA, clone ChEST436g15	CR352774.1		-1.22	-12.873	0.003949	-1.46	-7.849	0.003904	-0.24	-1.145	0.311878
Gga.14271.1.S1_at	OXR1: Finished cDNA, clone ChEST1003a14 /// Oxidation resistance 1	BU205213	420270	1.11	5.097	0.024738	0.6	1.305	0.257294	-0.51	-1.228	0.303207
Gga.14273.1.S1_at	Finished cDNA, clone ChEST39a8	BU259232		0.93	2.65	0.115622	1.74	3.678	0.034251	0.81	1.382	0.226114
Gga.14278.1.A1_at	Finished cDNA, clone ChEST37d4	CR352696.1		-1	-4.389	0.028803	-1.01	-4.526	0.031662	-0.01	-0.05	0.962476
Gga.14278.1.S1_at	Finished cDNA, clone ChEST37d4	CR352696.1		-0.76	-2.901	0.076999	-2.06	-6.809	0.003682	-1.3	-3.418	0.018929
Gga.14289.1.A1_at	Finished cDNA, clone ChEST1000o4	CR352669.1		-1.22	-6.412	0.005591	-1.77	-6.495	0.00134	-0.55	-2.297	0.081627
Gga.14292.1.S1_at	Finished cDNA, clone ChEST1009e24	CR352662.1		1.51	5.016	0.00742	1.03	1.864	0.135907	-0.48	-0.882	0.428448
Gga.14294.1.A1_at	Finished cDNA, clone ChEST424k17	BU261703		-1.44	-20.026	0.000052	-1.35	-10.876	0.00027	0.09	0.752	0.494593
Gga.14299.1.S1_at	Finished cDNA, clone ChEST149k6	CR352608.1		-1.2	-10.995	0.001559	-1.34	-11.397	0.00047	-0.14	-1.623	0.165811
Gga.14304.1.S1_at	Finished cDNA, clone ChEST342b7	CR352599.1		1.34	4.089	0.033033	0.92	1.869	0.120605	-0.42	-1.037	0.364413
Gga.14326.1.S1_s_at	LOC416324: similar to KIAA0837 protein	CR352545.1	416324	-1.39	-16.365	0.001903	-1.07	-19.804	0.000028	0.31	3.284	0.038376
Gga.14339.1.S1_s_at	LOC418833: response gene to complement 32	CR352504.1	418833	0.08	0.38	0.732414	-3.19	-9.123	0.001799	-3.27	-8.312	0.000618
Gga.14346.1.S1_at	GOLGB1: golgi autoantigen, golgin subfamily b, macrogolgin (with transmembrane signal), 1	CR352480.1	426868	-1.43	-3.848	0.040773	-1.08	-3.368	0.027202	0.35	0.766	0.483078
Gga.14349.1.A1_at	Finished cDNA, clone ChEST326d3	CR352475.1		-0.88	-18.275	0.000251	-1.19	-11.385	0.000331	-0.32	-3.201	0.042083
Gga.14349.1.S1_at	Finished cDNA, clone ChEST326d3	BU235819		-1.32	-6.774	0.00369	-1.35	-7.965	0.000513	-0.03	-0.154	0.884644
Gga.14367.1.A1_s_at	LOC418191: similar to FLJ22028 protein	BU234173	418191	-1.03	-29.396	0.000514	-0.84	-44.266	0	0.19	5.042	0.015519
Gga.14368.2.S1_a_at	Finished cDNA, clone ChEST484m24	BU272997		-1.93	-27.29	0.000053	-1.94	-10.527	0.001287	-0.01	-0.062	0.953986
Gga.14372.1.S1_at	Finished cDNA, clone ChEST78g23	BU289920		1.04	2.86	0.04596	0.19	0.351	0.741296	-0.85	-1.596	0.178543
Gga.1438.1.S1_at	Finished cDNA, clone ChEST364n9	BU393127		0.2	0.847	0.455751	-0.83	-4.087	0.009943	-1.02	-3.933	0.014576
Gga.14392.1.S1_at	ADCY5: adenylate cyclase 5	NM_204631.1	395340	1.33	4.578	0.010538	0.21	0.356	0.739899	-1.12	-1.976	0.124338
Gga.14395.1.S1_at	RCJMB04_9i6: NAD kinase	CR353815.1	419403	-1.32	-13.26	0.00034	-1.45	-12.913	0.00008	-0.13	-1	0.363329
Gga.14417.1.S1_a_at	Finished cDNA, clone ChEST984o14	BU371918		0.24	3.362	0.074652	1.08	5.106	0.014393	0.84	3.778	0.023145
Gga.14417.2.S1_a_at	Finished cDNA, clone ChEST984o14	BU343670		0.09	0.595	0.601393	1.78	4.893	0.007685	1.69	5.016	0.013559
Gga.14425.1.S1_at	TMEM16E: Transmembrane protein 16E	CK612764	422973	-0.88	-2.898	0.097225	0.48	1.867	0.154306	1.36	3.453	0.022337
Gga.14427.1.S1_at	Finished cDNA, clone ChEST349d14	BU481450		1.06	4.082	0.016608	0.23	0.48	0.657786	-0.83	-1.677	0.16724
Gga.1444.1.S1_at	Gga.1444.1	AL584098		-0.36	-0.818	0.498754	-2.78	-3.769	0.032566	-2.42	-2.824	0.040311
Gga.14455.1.S1_at	GEM: GTP binding protein overexpressed in skeletal muscle	NM_213579.1	404771	1.93	5.966	0.010991	2.4	4.046	0.022222	0.47	0.728	0.504213
Gga.14455.1.S2_at	GEM: GTP binding protein overexpressed in skeletal muscle	BU307592	404771	2.47	4.446	0.016091	2.6	3.955	0.014334	0.13	0.18	0.864488
Gga.14460.1.S1_at	Finished cDNA, clone ChEST176l6	CR387913.1		1.29	3.96	0.018307	0.93	2.147	0.085247	-0.36	-0.893	0.416494
Gga.14467.1.S1_at	Finished cDNA, clone ChEST323d10	CR387880.1		-1.19	-2.651	0.102199	-3.77	-25.954	0.000013	-2.59	-5.875	0.023071
Gga.14469.1.S1_at	LOC423959: hypothetical LOC423959	BU276312	423959	0.15	0.792	0.481214	1.39	5.253	0.003328	1.24	5.379	0.005
Gga.14473.1.S1_at	Finished cDNA, clone ChEST323l13	CR387870.1		-1.05	-14.334	0.001114	-1.16	-27.567	0.000002	-0.11	-1.54	0.227474
Gga.14483.1.A1_x_at	Finished cDNA, clone ChEST327d20	CR387851.1		1.08	5.976	0.024609	0.73	2.643	0.045888	-0.35	-1.649	0.195347
Gga.14497.1.S1_s_at	RCJMB04_20j4: A kinase (PRKA) anchor protein 8-like	CR387806.1	426166	1.14	3.836	0.018766	0.06	0.117	0.9128	-1.07	-1.929	0.126166
Gga.14498.1.S1_at	Finished cDNA, clone ChEST533o24	BU258089		-0.32	-0.667	0.565209	-3.71	-23.021	0.000031	-3.39	-7.144	0.015444
Gga.14502.1.S1_s_at	LOC424525: similar to alpha 1 type XXIV collagen	CR387782.1	424525	-1.22	-10.637	0.001405	-1.63	-26.811	0.000264	-0.41	-4.017	0.048024
Gga.14526.1.S1_at	Finished cDNA, clone ChEST48j6	BU216857		-0.97	-9.107	0.008592	-1.12	-18.455	0.000053	-0.15	-1.285	0.285127
Gga.1453.1.S1_at	Transcribed locus	AL584370		1.02	7.479	0.005246	1.11	1.942	0.145381	0.09	0.153	0.887689
Gga.14531.1.A1_at	Finished cDNA, clone ChEST53o2	BU215594		-1.19	-3.026	0.038965	-1.58	-2.301	0.082442	-0.39	-0.568	0.599932
Gga.14547.1.S1_at	LOC428510: Similar to axonemal dynein heavy chain DNAH5	CR387609.1	428510	-0.03	-0.079	0.940719	-1.31	-4.268	0.021228	-1.28	-3.518	0.043951
Gga.14551.1.A1_at	Finished cDNA, clone ChEST43k1	CR387599.1		1.16	7.886	0.002556	0.36	1.159	0.310262	-0.8	-2.75	0.060059
Gga.14557.1.S1_at	Finished cDNA, clone ChEST44h16	BU216851		1.11	3.345	0.028724	0.36	0.718	0.508561	-0.75	-1.517	0.197691
Gga.14558.1.S1_at	Finished cDNA, clone ChEST44m21	BU214052		1.42	5.519	0.01448	0.61	1.369	0.232629	-0.81	-2.055	0.120299
Gga.14579.1.S1_at	CUBN: Cubilin (intrinsic factor-cobalamin receptor)	BU294131	420523	0.58	2.521	0.069967	1.75	6.377	0.001895	1.17	3.893	0.01154
Gga.14597.1.S1_at	CDON: Cdon homolog (mouse)	BU263476	419710	-1.21	-10.323	0.007722	-0.99	-6.109	0.002007	0.22	1.886	0.150964
Gga.14598.1.S1_at	Finished cDNA, clone ChEST23f17	CR387417.1		0.54	4.319	0.012636	1.1	5.419	0.004463	0.56	2.789	0.047062
Gga.14599.1.A1_at	Finished cDNA, clone ChEST19m12	CR387416.1		-1.56	-23.271	0.000531	-1.45	-15.218	0.000326	0.11	0.971	0.377234
Gga.14600.1.S1_at	RCJMB04_11g14: kelch-like 14 (Drosophila)	CR387415.1	421100	1.1	4.524	0.011739	0.51	1.228	0.28859	-0.59	-1.393	0.231763
Gga.14642.1.S1_at	Finished cDNA, clone ChEST343p12	BU478216		-1.26	-35.932	0.000248	-1.25	-9.659	0.001339	0.01	0.092	0.932372
Gga.14644.1.S1_at	Finished cDNA, clone ChEST825k3	CR387293.1		-2.24	-10.776	0.00395	-1.65	-5.321	0.010208	0.59	1.645	0.16333
Gga.14644.1.S1_s_at	LOC420381: similar to GTPase, IMAP family member 7	CR387293.1	420381	-1.71	-12.005	0.002067	-1.83	-11.724	0.000399	-0.12	-0.61	0.568541
Gga.14653.1.S1_at	Finished cDNA, clone ChEST441i23	BU392961		-1.06	-43.982	0.000002	-1.01	-14.875	0.000362	0.05	0.701	0.527685
Gga.14666.1.S1_at	Gga.14666.1	CR387216.1		-4	-20.007	0.002489	-3.84	-15.453	0.000104	0.16	1.069	0.363549
Gga.14668.1.S1_s_at	DIXDC1: DIX domain containing 1	BU391381	419798	-1.39	-16.414	0.001739	-1.65	-17.536	0.000181	-0.27	-2.185	0.080991
Gga.1467.1.S1_at	LOC395805: myomesin	NM_204959.1	395805	-1.14	-10.852	0.002418	-0.12	-0.409	0.708783	1.02	3.355	0.032896
Gga.14683.1.S1_s_at	ADAMTSL1: ADAMTS-like 1	CR387183.1	431603	-2.3	-3.902	0.055144	-2.85	-30.16	0.000861	-0.55	-0.94	0.446229
Gga.14694.1.S1_at	Finished cDNA, clone ChEST269g21	BU390571		-1.07	-4.954	0.035705	-1.32	-6.025	0.008296	-0.25	-0.828	0.446496
Gga.14700.1.S1_at	Finished cDNA, clone ChEST719k7	BU461447		-2.56	-9.615	0.005824	-3.02	-10.303	0.001248	-0.47	-2.79	0.04397
Gga.1471.1.S1_at	Finished cDNA, clone ChEST189e1	BU357160		-0.57	-2.093	0.168443	-1.86	-11.314	0.001094	-1.29	-4.082	0.020986
Gga.14715.1.S1_at	Finished cDNA, clone ChEST496j22	CR387087.1		1.2	3.948	0.017042	1.36	3.068	0.033054	0.16	0.354	0.739225
Gga.14725.1.S1_at	RCJMB04_19h3: UDP-Gal:betaGlcNAc beta 1,4- galactosyltransferase, polypeptide 6	BU352300	421092	0.01	0.06	0.95759	1.73	5.265	0.01303	1.72	4.358	0.00791
Gga.14733.1.S1_at	Finished cDNA, clone ChEST812a2 /// Finished cDNA, clone ChEST360i19	BU128548		-0.45	-1.489	0.268988	0.95	4.829	0.012873	1.39	3.954	0.020833
Gga.14748.1.A1_at	Finished cDNA, clone ChEST431e7	CR386998.1		1.17	3.566	0.024795	0.53	1.065	0.344715	-0.64	-1.247	0.273065
Gga.14767.1.S1_at	Finished cDNA, clone ChEST162j2	BU389296		-0.55	-3.694	0.048	-1.27	-5.464	0.00285	-0.73	-3.784	0.026249
Gga.14771.1.S1_at	Finished cDNA, clone ChEST34m4	BU208405		0.28	0.858	0.458917	-1.04	-7.047	0.006987	-1.32	-4.312	0.043043
Gga.14772.1.S1_at	Finished cDNA, clone ChEST907n3	CD739849		-1.67	-14.188	0.004895	-1.78	-20.905	0.000234	-0.11	-0.745	0.498595
Gga.14789.1.A1_at	Finished cDNA, clone ChEST36d4	BU212361		-0.9	-11.564	0.004034	-1.07	-9.718	0.001649	-0.17	-1.283	0.257147
Gga.1479.1.S1_at	PTN: pleiotrophin (heparin binding growth factor 8, neurite growth-promoting factor 1)	BU230100	418125	0.58	1.889	0.147631	-1.94	-4.218	0.015468	-2.51	-4.98	0.005038
Gga.1479.2.S1_a_at	PTN: pleiotrophin (heparin binding growth factor 8, neurite growth-promoting factor 1)	BU134777	418125	0.52	1.429	0.229667	-2.21	-4.545	0.006307	-2.73	-6.018	0.002432
Gga.14794.1.A1_at	Finished cDNA, clone ChEST916h17	BU209507		-1	-7.694	0.003744	-1.27	-9.509	0.001216	-0.27	-2.817	0.037657
Gga.14798.1.A1_at	Finished cDNA, clone ChEST909l5	CR386868.1		1.05	4.593	0.011698	0.35	1.006	0.370418	-0.7	-1.934	0.116509
Gga.14799.1.S1_at	Finished cDNA, clone ChEST39n10	CR386867.1		-1.81	-6.39	0.00315	-1.84	-4.488	0.008751	-0.03	-0.068	0.948366
Gga.14822.1.S1_at	Finished cDNA, clone ChEST1010o12	BU210109		-1.01	-9.453	0.007648	-1.14	-7.663	0.000693	-0.13	-1.19	0.311965
Gga.14833.1.S1_at	Finished cDNA, clone ChEST422o15	CR386752.1		1.14	3.034	0.038803	0.09	0.139	0.895986	-1.05	-1.681	0.166323
Gga.14835.1.S1_at	Finished cDNA, clone ChEST286i13	BU468873		0.72	1.652	0.238325	-1.19	-5.785	0.008329	-1.91	-3.997	0.030373
Gga.14849.1.A1_at	Finished cDNA, clone ChEST298l12	CR386696.1		-0.82	-2.19	0.129873	-1.83	-5.136	0.007068	-1.01	-2.116	0.091684
Gga.1486.1.S1_at	Finished cDNA, clone ChEST170k4	AL587220		0.31	1.283	0.325707	1.23	7.26	0.004614	0.92	3.147	0.036867
Gga.14870.1.S1_at	Finished cDNA, clone ChEST290o22	CR386592.1		0.42	3.912	0.029575	-0.61	-2.389	0.090699	-1.03	-3.838	0.020275
Gga.14876.1.S1_s_at	SMURF2: SMAD specific E3 ubiquitin protein ligase 2	BU454717	427809	-1.3	-5.558	0.015149	-1.43	-9.939	0.000176	-0.12	-0.514	0.642036
Gga.14878.1.S1_at	Finished cDNA, clone ChEST289i12	BU263808		0.88	2.208	0.157326	1.02	5.045	0.014394	0.14	0.316	0.772812
Gga.14890.1.S1_at	Finished cDNA, clone ChEST653k24	BU428070		-0.53	-1.239	0.340979	-1.44	-4.758	0.017571	-0.91	-1.723	0.163021
Gga.14908.1.A1_at	Finished cDNA, clone ChEST1024m11	CR386473.1		1.36	6.21	0.004105	0.52	1.283	0.273468	-0.84	-2.029	0.110535
Gga.14911.1.S1_at	OXTR: Oxytocin receptor	CR386470.1	429211	-1.61	-22.21	0.000024	-1.57	-11.996	0.000295	0.04	0.266	0.80324
Gga.14915.1.A1_at	LOC424347: similar to KIAA0042	CR386455.1	424347	0.44	0.767	0.499135	1.09	3.589	0.033148	0.64	1.202	0.337403
Gga.14920.1.S1_at	LOC415844: hypothetical gene supported by CR386447	CR386447.1	415844	-1.06	-6.155	0.010915	-1.1	-7.268	0.001345	-0.04	-0.202	0.848915
Gga.14925.1.S1_at	RCJMB04_3o8: similar to mannosyl (alpha-1,3-)-glycoprotein beta-1,4-N-acetylglucosaminyltransferase, isoenzyme A; UDP-N-acetylglucosamine:alpha1,3-d-mannoside beta1,4-N-acetylglucosaminyltransferase; alpha-1,3-mannosyl-glycoprotein beta-1,4-N-acetylglucosaminyl...	CR386440.1	418692	0.85	1.914	0.145023	3.58	12.839	0.000228	2.73	6.517	0.009677
Gga.14965.1.S1_at	Finished cDNA, clone ChEST59o3	CR386285.1		-0.93	-3.512	0.062536	-1.71	-11.808	0.000267	-0.78	-2.709	0.07175
Gga.14976.1.S1_at	Finished cDNA, clone ChEST132d10	CR386242.1		-0.1	-0.435	0.694646	-4.3	-7.002	0.005006	-4.2	-6.524	0.003646
Gga.14977.1.S1_at	LOC429058: similar to sodium- and chloride-activated ATP-sensitive potassium channel	CR386236.1	429058	1.03	4.84	0.008536	0.6	1.936	0.118899	-0.43	-1.338	0.244253
Gga.14982.1.S1_at	LOC422670: similar to KIAA1109 protein	CR386222.1	422670	-1.67	-11.218	0.00173	-1.54	-6.828	0.003715	0.13	0.519	0.627402
Gga.14999.1.S1_at	Finished cDNA, clone ChEST365o3	BU250875		-0.41	-2.698	0.077697	-1.22	-12.516	0.000061	-0.81	-5.258	0.012079
Gga.150.2.S1_a_at	FLT1: fms-related tyrosine kinase 1 (vascular endothelial growth factor/vascular permeability factor receptor)	AB065373.1	374100	-0.34	-2.386	0.078773	2.41	5.518	0.008369	2.75	6.363	0.006124
Gga.150.2.S2_at	FLT1: Fms-related tyrosine kinase 1 (vascular endothelial growth factor/vascular permeability factor receptor)	AJ539547.1	374100	-1.39	-2.432	0.07191	3.98	6.218	0.001581	5.36	8.258	0.000425
Gga.15005.1.S1_at	Finished cDNA, clone ChEST1030n3	CR386107.1		1.27	3	0.040363	0.83	2.025	0.105884	-0.43	-1.109	0.32124
Gga.1501.1.A1_at	Transcribed locus	AL585549		-2.08	-2.922	0.047611	-1.95	-2.931	0.032606	0.13	0.175	0.868675
Gga.15016.1.S1_s_at	PTCHD2: patched domain containing 2	CR386085.1	419497	-0.4	-5.377	0.006002	-1.02	-8.14	0.000945	-0.62	-5.058	0.006986
Gga.15017.1.S1_at	Finished cDNA, clone ChEST1031n10	BU238786		0.33	1.121	0.376338	-1.73	-13.891	0.000382	-2.06	-6.445	0.010818
Gga.1503.1.S1_at	Finished cDNA, clone ChEST360i19	BU353646		-0.27	-3.076	0.052356	0.77	7.051	0.002305	1.04	8.19	0.000455
Gga.15032.1.A1_at	Finished cDNA, clone ChEST211l19	BU433814		-1.58	-8.9	0.008658	-1.52	-13.305	0.000224	0.06	0.309	0.774981
Gga.15037.1.A1_at	Finished cDNA, clone ChEST214m23	CR386038.1		1.5	4.847	0.017339	0.8	1.598	0.195484	-0.7	-1.266	0.266154
Gga.15040.1.S1_at	Finished cDNA, clone ChEST239k15	BU432429		-0.77	-10.351	0.001805	-1.09	-11.666	0.000101	-0.32	-4.287	0.010528
Gga.15048.1.S1_at	Finished cDNA, clone ChEST214d23	BU433730		1.63	4.527	0.037074	0.4	0.526	0.624678	-1.23	-1.808	0.165583
Gga.15052.1.S1_at	Finished cDNA, clone ChEST237d17	BU432648		-1.41	-8.567	0.001569	-1.71	-9.144	0.00035	-0.29	-1.815	0.12967
Gga.15071.1.A1_at	Finished cDNA, clone ChEST566h1	BU371694		1.12	5.247	0.010738	0.23	0.515	0.638549	-0.89	-1.908	0.129193
Gga.15074.1.S1_at	Finished cDNA, clone ChEST411d13 /// Transcribed locus, moderately similar to XP_001055066.1 hypothetical protein [Rattus norvegicus]	BU253126		-0.03	-0.301	0.789755	-1.7	-6.305	0.007819	-1.68	-5.884	0.005468
Gga.15085.2.S1_s_at	CWF19L2: CWF19-like 2, cell cycle control (S. pombe)	CR391717.1	418973	-1.22	-23.895	0.000037	-1.21	-14.922	0.000139	0.01	0.145	0.891009
Gga.15088.1.A1_at	Finished cDNA, clone ChEST206e7	CR385881.1		-1.14	-27.72	0.000014	-1.32	-10.809	0.001116	-0.17	-1.416	0.241089
Gga.15105.1.S1_at	LOC423497: similar to KIAA2019 protein	BU451588	423497	0.12	1.211	0.349321	3.71	11.166	0.001538	3.59	10.383	0.000952
Gga.15106.1.A1_at	Gga.15106.1	BU454618		-0.27	-2.47	0.127983	-1.09	-6.876	0.005982	-0.82	-4.286	0.008298
Gga.15114.1.S1_at	MYST3: MYST histone acetyltransferase (monocytic leukemia) 3	BU318047	426789	-2.05	-18.2	0.000617	-2.39	-9.568	0.001847	-0.34	-1.287	0.268226
Gga.15114.1.S1_s_at	MYST3: MYST histone acetyltransferase (monocytic leukemia) 3	BU318047	426789	-1.39	-15.148	0.001142	-1.31	-26.596	0.000002	0.08	0.902	0.441336
Gga.15152.1.S1_at	Finished cDNA, clone ChEST880e10	BU107878		-1.21	-4.77	0.00965	-0.65	-1.958	0.113769	0.56	1.613	0.169385
Gga.15156.1.A1_at	Finished cDNA, clone ChEST883d12	CR385695.1		-2.05	-11.366	0.000342	-1.39	-3.542	0.027545	0.66	1.699	0.170813
Gga.15160.1.S1_at	Finished cDNA, clone ChEST875n22	BU119140		-1	-11.244	0.000779	-0.93	-8.95	0.000376	0.07	0.782	0.470553
Gga.15166.1.S1_at	Finished cDNA, clone ChEST580d12	CR385664.1		-1.53	-18.505	0.00067	-1.69	-14.847	0.000027	-0.16	-1.797	0.150585
Gga.15175.1.S1_at	Finished cDNA, clone ChEST843i22	BU460539		-0.6	-1.301	0.312996	-2.97	-8.773	0.001559	-2.36	-4.251	0.014002
Gga.15182.1.S1_at	Finished cDNA, clone ChEST382p23	CR385620.1		-1.85	-30.804	0.000007	-2.26	-21.353	0.000031	-0.41	-3.841	0.017704
Gga.15183.1.A1_at	Finished cDNA, clone ChEST383l23	CR385618.1		1.15	3.205	0.035499	0.49	1.107	0.323288	-0.66	-1.38	0.226549
Gga.15191.1.S1_at	Finished cDNA, clone ChEST93k19	BU135491		1.24	3.574	0.025869	0.3	0.57	0.598335	-0.95	-1.734	0.148713
Gga.15212.1.S1_s_at	CNTN3: contactin 3 (plasmacytoma associated)	CN221730	416101	-1.08	-6.088	0.007913	-1.36	-7.353	0.001257	-0.28	-1.227	0.275655
Gga.15214.1.S1_at	Finished cDNA, clone ChEST460c23	BU340549		-1.11	-27.741	0.000062	-1.1	-20.895	0.000005	0.02	0.358	0.737183
Gga.15232.1.S1_at	Finished cDNA, clone ChEST617h18	CR385375.1		1.08	2.274	0.132809	2.04	6.029	0.003924	0.96	1.738	0.161667
Gga.15247.1.S1_at	Finished cDNA, clone ChEST224p18	CR385308.1		0.68	2.25	0.116803	1.01	4.514	0.006795	0.32	0.972	0.390448
Gga.15250.1.S1_at	Finished cDNA, clone ChEST794p15	BU298507		-1.72	-2.856	0.101554	-2.1	-5.829	0.008623	-0.38	-0.548	0.617554
Gga.15253.1.A1_at	Finished cDNA, clone ChEST804i22	CR385283.1		-1.44	-22.11	0.001199	-1.72	-11.13	0.001426	-0.27	-1.633	0.178773
Gga.1526.2.S1_at	MYH2: myosin, heavy chain 2, skeletal muscle, adult	BU134108	417306	-1.82	-12.453	0.000939	-2.17	-11.575	0.000365	-0.35	-1.644	0.161713
Gga.15272.1.A1_at	Finished cDNA, clone ChEST539g23	CR385212.1		-0.92	-6.952	0.01385	-1.39	-14.834	0.000149	-0.47	-3.059	0.040906
Gga.15278.1.S1_at	Finished cDNA, clone ChEST541n20	CR385196.1		-0.68	-7.084	0.007406	-1.95	-13.124	0.000469	-1.28	-7.613	0.000844
Gga.15297.1.S1_at	LOC427353: Hypothetical gene supported by CR385130	CR385130.1	427353	-0.67	-5.284	0.011881	-1.12	-15.817	0.00036	-0.45	-3.844	0.046043
Gga.153.2.S1_a_at	ZIC1 /// LOC424885: Zic family member 1 (odd-paired homolog, Drosophila) /// similar to zinc finger of the cerebellum 4	CN220874	374103 /// 424885	-1.01	-6.857	0.006664	-0.65	-4.338	0.010702	0.36	1.906	0.116816
Gga.15301.1.A1_at	Finished cDNA, clone ChEST400a23	CR385122.1		-0.8	-12.732	0.001878	-1.19	-14.571	0.000275	-0.39	-3.982	0.010665
Gga.15302.1.S1_at	PACS1: phosphofurin acidic cluster sorting protein 1	BU221965	421254	-1.08	-22.401	0.000123	-0.89	-7.045	0.004597	0.2	1.514	0.21102
Gga.15329.1.S1_at	Transcribed locus, weakly similar to NP_113778.1 inducible signaling pathway protein 2 [Rattus norvegicus]	CR386673.1		-0.82	-2.243	0.147189	-1.42	-14.695	0.000026	-0.6	-1.633	0.234218
Gga.15330.1.S1_at	Finished cDNA, clone ChEST350b3	CR387349.1		0.23	1.622	0.210544	1.52	6.299	0.005669	1.29	4.801	0.006387
Gga.15363.1.A1_at	Gga.15363.1	CR386881.1		-1.46	-28.943	0.00004	-1.56	-13.92	0.000443	-0.1	-0.873	0.43371
Gga.15366.1.S1_at	Transcribed locus, moderately similar to XP_415043.2 similar to Cyclin F [Gallus gallus]	CN236245		-0.72	-7.305	0.001871	-1.09	-5.371	0.007046	-0.37	-1.827	0.146215
Gga.15370.1.S1_at	Finished cDNA, clone ChEST123b17	BU230972		-0.35	-0.727	0.52319	-1.55	-2.747	0.047492	-1.2	-2.926	0.037215
Gga.15395.1.S1_at	Gga.15395.1	CN220295		-1.26	-11.852	0.002825	-1.2	-9.241	0.001413	0.06	0.371	0.726018
Gga.15407.1.S1_s_at	LOC418892: similar to complement C4-1	CN222128	418892	-1.96	-10.923	0.003002	-2.24	-14.824	0.000084	-0.28	-1.304	0.257829
Gga.15436.1.S1_at	Transcribed locus	CN227004		1.34	4.088	0.041967	-0.2	-0.228	0.831647	-1.54	-1.847	0.159741
Gga.15441.1.S1_at	Gga.15441.1	CN227297		1.19	3.607	0.024826	0.18	0.296	0.783101	-1.01	-1.601	0.182907
Gga.15471.1.S1_at	Transcribed locus	CN228361		-0.99	-17.071	0.000179	-1.09	-9.655	0.000527	-0.11	-1.007	0.377608
Gga.15476.1.A1_at	Transcribed locus	CN228515		-1.88	-2.466	0.131977	-2.1	-5.702	0.010186	-0.22	-0.262	0.810556
Gga.15482.1.S1_at	Transcribed locus, strongly similar to XP_415006.1 similar to Peroxisome assembly factor-2 (PAF-2) (Peroxisomal-type ATPase 1) (Peroxin-6) [Gallus gallus]	CN228778		-1.32	-22.128	0.000026	-1.27	-7.207	0.003846	0.05	0.298	0.783181
Gga.15483.1.S1_at	Transcribed locus	CN228798		1.16	4.213	0.016202	0.16	0.286	0.790638	-1	-1.726	0.160435
Gga.15484.1.S1_at	Transcribed locus, moderately similar to XP_429367.1 hypothetical protein XP_429367 [Gallus gallus]	CN231471		-1.94	-6.568	0.002811	-1.52	-4.94	0.004693	0.42	1.397	0.222065
Gga.15486.1.S1_at	Transcribed locus	CN228019		-0.85	-5.126	0.016574	-1.03	-4.919	0.005046	-0.18	-1.129	0.319317
Gga.15491.1.S1_at	Finished cDNA, clone ChEST550j20	CR385244.1		-1.44	-3.991	0.021998	-2.11	-3.425	0.030859	-0.67	-1.015	0.363059
Gga.15495.1.S1_s_at	LOC418696: similar to cp431	CN228675	418696	-1.71	-4.272	0.043874	-1.76	-3.564	0.022616	-0.05	-0.161	0.881275
Gga.155.1.S1_s_at	LGALS3: lectin, galactoside-binding, soluble, 3 (galectin 3)	AF479564.1	373917	0.13	0.936	0.406212	1.07	4.775	0.00622	0.94	4.447	0.011133
Gga.15505.1.S1_s_at	LOC425186: similar to MGC80493 protein	CN229243	425186	-1.2	-8.134	0.013114	-1.14	-6.049	0.008435	0.07	0.278	0.792218
Gga.15510.1.S1_at	LOC419897: similar to TCP11b protein	CN229369	419897	-1.62	-27.867	0.000018	-1.96	-12.624	0.00064	-0.34	-2.162	0.105586
Gga.1552.1.A1_at	Transcribed locus	AL586590		-0.09	-0.375	0.72747	-2	-5.068	0.007564	-1.91	-4.689	0.008026
Gga.15523.1.S1_at	Transcribed locus	CN229402		-1.63	-22.358	0.00093	-1.34	-7.355	0.004796	0.28	1.464	0.220139
Gga.15547.1.S1_at	Transcribed locus	CN230455		1.73	3.485	0.049294	0.22	0.222	0.834224	-1.51	-1.711	0.178131
Gga.15576.1.S1_at	Transcribed locus	CN231936		-0.63	-1.687	0.173009	-1.36	-4.109	0.028688	-0.73	-2.791	0.057167
Gga.1558.1.A1_at	Finished cDNA, clone ChEST432k23	BX935933.1		1.12	4.226	0.015564	0.39	0.794	0.469982	-0.73	-1.529	0.206222
Gga.15582.1.S1_at	Transcribed locus	CN232332		1.15	4.684	0.016879	0.28	0.671	0.543697	-0.87	-1.898	0.123892
Gga.15584.1.A1_at	Finished cDNA, clone ChEST175j16	CR387286.1		1.66	4.911	0.015491	0.51	0.894	0.42867	-1.15	-1.838	0.132598
Gga.15587.1.S1_at	Transcribed locus	CN232518		-0.85	-13.134	0.000404	-1.09	-8.544	0.000898	-0.24	-2.004	0.124113
Gga.15614.1.S1_a_at	PTK2: PTK2 protein tyrosine kinase 2	NM_205435.1	396416	-0.88	-4.035	0.055211	-1.05	-6.926	0.005712	-0.17	-0.64	0.558653
Gga.15618.1.S1_at	Finished cDNA, clone ChEST253j16	CR386232.1		0.76	3.436	0.05463	1.04	3.938	0.021882	0.27	0.83	0.444327
Gga.15622.1.S1_s_at	Gga.15622.1	CN231305		1.46	3.337	0.033335	0.42	0.755	0.489028	-1.04	-1.697	0.151408
Gga.1566.1.S1_at	LOC416486: ubiquitin conjugating enzyme 7 interacting protein 1	BU418286	416486	-1.85	-20.597	0.000075	-2.03	-13.225	0.00029	-0.18	-1.119	0.32158
Gga.1568.1.S1_at	LOC424666: similar to Phosphatidic acid phosphatase type 2B	CR353508.1	424666	-0.26	-0.897	0.459807	1.23	5.539	0.008943	1.49	4.138	0.014136
Gga.15714.1.S1_at	SLC43A2: solute carrier family 43, member 2	BU474434	417557	0.69	6.674	0.009269	1.02	7.119	0.003309	0.33	1.98	0.105921
Gga.15719.2.S1_s_at	Finished cDNA, clone ChEST135j6	CN227643		1.25	5.78	0.005896	1.1	4.244	0.008401	-0.15	-0.667	0.535314
Gga.15723.1.S1_at	Transcribed locus, weakly similar to XP_361284.1 protein MG03758.4 [Magnaporthe grisea 70-15]	AJ398257		1.62	4.544	0.014956	1.25	4.557	0.006636	-0.37	-1.024	0.369095
Gga.15750.1.S1_s_at	LOC419386: hypothetical LOC419386	BU384635	419386	-1.48	-14.257	0.000157	-1.31	-11.139	0.000107	0.18	1.608	0.168723
Gga.15753.1.S1_s_at	CD47: CD47 molecule	AY234188.1	418408	0.06	0.869	0.471042	1.06	9.077	0.002535	1	7.357	0.000978
Gga.15768.1.S1_at	TNFAIP6: tumor necrosis factor, alpha-induced protein 6	BU255099	424315	0.53	0.837	0.489152	2.14	9.513	0.001374	1.62	2.446	0.10948
Gga.15787.1.S1_at	LOC417034: hypothetical LOC417034	BU398269	417034	-1.26	-26.482	0.000722	-1.47	-16.424	0.000401	-0.2	-2.051	0.10365
Gga.15789.1.S1_at	Finished cDNA, clone ChEST571j17	BU115684		0.57	2.88	0.083441	1.46	6.526	0.004801	0.9	3.137	0.02588
Gga.15793.1.S1_at	Finished cDNA, clone ChEST999f19	BU224644		-0.2	-1.531	0.220873	-1.21	-14.093	0.000048	-1.01	-7.889	0.003771
Gga.15804.1.S1_at	LOC417865: hypothetical LOC417865	BU344491	417865	-1.25	-34.252	0.00004	-1.28	-9.962	0.00183	-0.03	-0.206	0.848677
Gga.15810.1.S1_at	LOC419896: similar to CUB and EGF containing protein	BU221533	419896	-1.85	-11.437	0.00473	-1.84	-8.972	0.002138	0.01	0.05	0.961943
Gga.1582.1.A1_at	Transcribed locus	CF250932		1.1	2.941	0.072491	2.17	10.463	0.000141	1.06	2.772	0.07498
Gga.15842.1.S1_s_at	SYNE1: spectrin repeat containing, nuclear envelope 1	BU461222	421640	-0.69	-12.534	0.000344	-1.02	-12.822	0.000069	-0.34	-4.532	0.009091
Gga.15886.1.S1_at	Finished cDNA, clone ChEST720e24	CR387145.1		0.16	0.939	0.442284	-1.69	-5.806	0.009661	-1.85	-5.514	0.003473
Gga.15893.1.S1_at	Finished cDNA, clone ChEST114c13	BU140013		0.25	1.745	0.205851	1.06	6.601	0.004951	0.82	3.92	0.011284
Gga.15903.1.S1_s_at	PDZRN3: PDZ domain containing RING finger 3	CR387480.1	416099	0.04	0.265	0.812618	-1.97	-8.925	0.002098	-2.01	-7.578	0.000679
Gga.15906.1.S1_at	Finished cDNA, clone ChEST289o9	CR386591.1		-1.21	-5.939	0.004065	-1.01	-3.874	0.01229	0.2	0.788	0.467892
Gga.15910.1.S1_at	Finished cDNA, clone ChEST225o19	CR386411.1		0.57	2.492	0.113704	1.17	11.424	0.000096	0.61	2.597	0.094039
Gga.15913.1.S1_at	Finished cDNA, clone ChEST487d19	BU217327		-0.39	-2.85	0.061022	0.72	2.954	0.049704	1.11	4.223	0.011464
Gga.15916.1.S1_at	Finished cDNA, clone ChEST901e9	BU476224		0.78	2.646	0.068146	1.56	5.369	0.008586	0.79	3.594	0.017082
Gga.15931.1.S1_at	Finished cDNA, clone ChEST116h10	BU281512		-1.35	-18.425	0.000054	-1.51	-12.405	0.000222	-0.16	-1.296	0.261019
Gga.15940.1.S1_at	Finished cDNA, clone ChEST168b9	BU138980		1.14	9.549	0.000942	1.04	5.763	0.002702	-0.1	-0.572	0.597046
Gga.15953.1.S1_at	Finished cDNA, clone ChEST904j19	BU285817		-1.21	-6.161	0.009729	-0.59	-1.683	0.180844	0.62	1.624	0.173733
Gga.15958.1.S1_at	Finished cDNA, clone ChEST142o6	CR387502.1		-0.02	-0.549	0.628721	1.02	4.278	0.023307	1.03	4.32	0.021667
Gga.15969.1.S1_at	LOC418550: similar to 1-acylglycerol-3-phosphate O-acyltransferase 3	BU142561	418550	-0.49	-10.571	0.000788	-1.62	-17.535	0.000055	-1.13	-12.824	0.000413
Gga.15971.1.S1_at	Finished cDNA, clone ChEST136j22	BU353686		0.25	0.229	0.839774	1.84	11.27	0.000097	1.6	1.462	0.278242
Gga.15978.1.S1_at	Finished cDNA, clone ChEST599e2	BU295427		-0.31	-1.642	0.240431	-1.18	-6.455	0.007186	-0.87	-3.316	0.022955
Gga.15981.1.S1_at	RCJMB04_6p13: pre-B-cell colony enhancing factor 1	CR386613.1	417707	-0.06	-0.282	0.796391	0.96	3.686	0.02264	1.02	3.32	0.021096
Gga.15987.1.S1_at	Finished cDNA, clone ChEST481o6	BU324765		0.75	4.585	0.013566	1.21	7.579	0.002599	0.46	3.678	0.016372
Gga.15998.1.S1_at	COLEC12: collectin sub-family member 12	BU206620	421061	-0.39	-1.963	0.178714	-1.31	-5.248	0.011884	-0.92	-2.951	0.031917
Gga.16013.1.S1_at	STXBP5: syntaxin binding protein 5 (tomosyn)	BU223869	421620	0.35	1.279	0.328132	1.35	6.868	0.005978	1	2.964	0.042938
Gga.16017.1.S1_at	Finished cDNA, clone ChEST399l18	BU273875		-0.83	-11.952	0.000321	-1.2	-9.236	0.001005	-0.37	-2.799	0.048633
Gga.1602.1.S1_at	LOC420075: similar to CDNA sequence BC072620	AL587641	420075	-0.42	-2.538	0.066686	-1.13	-8.148	0.000716	-0.71	-4.537	0.010991
Gga.16024.1.S1_at	Finished cDNA, clone ChEST271g7	CR387154.1		0.58	3.144	0.04944	-0.52	-1.895	0.117172	-1.1	-4.644	0.010311
Gga.16039.1.S1_at	Gga.16039.1	BU243579		-1.31	-5.969	0.006004	0.04	0.114	0.915544	1.35	3.363	0.025123
Gga.1605.2.S1_at	RSPO3: R-spondin 3 homolog (Xenopus laevis)	AL587653	421715	-1.67	-11.97	0.000297	-1.85	-7.078	0.002074	-0.18	-0.7	0.524114
Gga.16070.1.S1_s_at	Finished cDNA, clone ChEST250m1	BU323883		0.04	0.178	0.87098	2.17	9.207	0.000493	2.14	12.266	0.000127
Gga.16097.1.A1_at	Finished cDNA, clone ChEST406i21	CR385132.1		-1.26	-5.99	0.008835	-1.57	-13.37	0.000388	-0.3	-1.551	0.238247
Gga.16105.1.S1_at	Finished cDNA, clone ChEST499k9	BU366592		-1.05	-9.28	0.001593	-1.47	-16.912	0.000017	-0.42	-3.675	0.025314
Gga.1611.1.A1_at	Transcribed locus	AL587669		-0.5	-2.412	0.083048	-1.07	-6.197	0.001624	-0.57	-2.671	0.05477
Gga.16130.1.S1_at	Finished cDNA, clone ChEST424a5	CR386776.1		-0.12	-0.378	0.740961	-1.49	-3.756	0.032365	-1.37	-2.692	0.043187
Gga.16133.1.S1_at	Finished cDNA, clone ChEST127l20	BU331742		0.96	3.112	0.043778	1.09	4.208	0.008486	0.13	0.39	0.715978
Gga.16135.1.S1_at	LOC422430: actin-associated protein palladin	BU202964	422430	-0.57	-3.159	0.063761	-1.86	-8.889	0.001461	-1.29	-4.918	0.004424
Gga.16146.1.S1_at	Gga.16146.1	CN222485		-1.86	-20.641	0.000619	-2.15	-10.145	0.001667	-0.29	-1.283	0.270573
Gga.1615.1.S1_at	TMTC1: transmembrane and tetratricopeptide repeat containing 1	AL587697	418143	-0.49	-2.962	0.084019	-2.27	-9.858	0.001679	-1.77	-6.379	0.001486
Gga.16151.1.S1_at	Finished cDNA, clone ChEST328k6	CR387887.1		-0.33	-2.29	0.086094	-1.16	-5.923	0.003004	-0.83	-4.051	0.010884
Gga.16193.1.S1_at	LOC769528: Hypothetical protein LOC769528	BU475126	769528	0.4	2.048	0.112651	1.22	5.431	0.00323	0.82	3.412	0.019008
Gga.16194.1.S1_at	Finished cDNA, clone ChEST1024b24	BU282162		-0.97	-4.249	0.041936	-1.88	-10.92	0.000668	-0.91	-3.304	0.030015
Gga.16196.1.S1_at	KRT14: keratin 14	AY574987.1	408039	-1.85	-6.269	0.003698	-1.28	-3.7	0.014138	0.58	1.802	0.132193
Gga.16207.1.S1_s_at	PPP2R3A: protein phosphatase 2 (formerly 2A), regulatory subunit B'', alpha	CR385503.1	424733	0.37	2.332	0.0825	-0.94	-3.859	0.017301	-1.31	-5.171	0.00484
Gga.16213.1.S1_at	Finished cDNA, clone ChEST532c9	CR387761.1		-0.61	-1.67	0.235388	-2.24	-7.395	0.004827	-1.64	-3.464	0.02256
Gga.16229.1.A1_at	PDAP1: PDGFA associated protein 1	BU111518	416491	-0.82	-4.613	0.030621	-1.05	-5.936	0.016898	-0.24	-3.071	0.028985
Gga.16233.1.S1_x_at	Finished cDNA, clone ChEST608i22	CK610846		0.73	5.488	0.007497	1.79	10.093	0.000165	1.06	6.67	0.001779
Gga.16240.1.S1_at	Finished cDNA, clone ChEST15e23	BU478672		1.03	2.97	0.048922	0.24	0.421	0.692597	-0.79	-1.496	0.21161
Gga.16250.1.S1_a_at	Finished cDNA, clone ChEST923o19	CR385971.1		-0.95	-15.695	0.000217	-1.42	-12.24	0.000502	-0.47	-3.873	0.017216
Gga.16271.1.S1_at	NAV2: Neuron navigator 2	BU285321	422977	0.55	0.948	0.441539	2.68	6.069	0.008232	2.13	2.933	0.04187
Gga.16283.1.S1_at	Finished cDNA, clone ChEST354i6	BU397998		0.3	0.831	0.49053	1.38	7.06	0.00379	1.08	2.702	0.070226
Gga.16285.1.S1_at	Finished cDNA, clone ChEST140e21	BU337922		0.23	0.909	0.457958	1.98	9.049	0.002582	1.76	5.299	0.004426
Gga.1630.1.S1_x_at	LOC422592: similar to JNK3 beta2 protein kinase	BU389929	422592	-1.87	-20.077	0.000492	-1.81	-23.969	0.000006	0.06	0.515	0.633106
Gga.16305.2.S1_a_at	LOC418417: similar to MGC53544 protein	BU468408	418417	1.86	11.415	0.000368	1.04	1.77	0.167276	-0.82	-1.399	0.250753
Gga.1631.1.A1_at	Transcribed locus	AL587768		0.07	0.432	0.689724	-1.76	-5.41	0.007862	-1.83	-5.432	0.005716
Gga.16322.1.S1_at	Finished cDNA, clone ChEST772i13	BU130385		0.07	0.523	0.630161	-1.58	-16.122	0.000256	-1.65	-13.675	0.001126
Gga.16349.1.S1_s_at	LOC415511: similar to hypothetical protein FLJ39743	BU447095	415511	-1.45	-17.372	0.000101	-1.56	-12.55	0.000207	-0.11	-0.845	0.440114
Gga.16351.1.S1_at	MAFB: V-maf musculoaponeurotic fibrosarcoma oncogene homolog B	BU398632	419173	-2.48	-8.568	0.002497	-1.59	-2.479	0.068769	0.88	1.451	0.233342
Gga.16374.1.S1_at	Finished cDNA, clone ChEST84l23	BU420508		0.24	2.006	0.175841	-2.13	-6.157	0.008454	-2.37	-6.493	0.003842
Gga.16384.1.S1_at	Finished cDNA, clone ChEST229g1	BU236248		-0.63	-2.674	0.109454	-3.29	-8.788	0.002846	-2.66	-6.04	0.002171
Gga.16392.1.S1_at	Finished cDNA, clone ChEST212d4	BU421013		0.11	0.627	0.565147	-1.8	-5.648	0.004352	-1.92	-6.105	0.003757
Gga.16403.1.S1_at	Finished cDNA, clone ChEST179l12	BU421457		0.79	2	0.183196	1.06	4.867	0.016249	0.27	0.605	0.585502
Gga.16404.1.S1_s_at	RCJMB04_5j9: lysophosphatidic acid acyltransferase theta	BU222018	422610	0.51	2.875	0.084122	1.36	6.697	0.00444	0.84	3.249	0.022856
Gga.16409.1.S1_at	Finished cDNA, clone ChEST350d21	BU272591		-0.66	-3.365	0.058421	-1.44	-8.399	0.001258	-0.78	-3.181	0.029101
Gga.1641.1.A1_at	Finished cDNA, clone ChEST992f14	BX271137		0.6	2.132	0.149763	-0.85	-4.675	0.008874	-1.45	-4.548	0.014932
Gga.16411.1.S1_at	Transcribed locus /// Finished cDNA, clone ChEST36h24	CR386924.1		0.49	1.911	0.130804	-1.07	-3.547	0.017653	-1.56	-4.87	0.004617
Gga.16419.1.S1_at	LOC422500: similar to La ribonucleoprotein domain family member 2	BU108670	422500	-1.18	-10.54	0.000609	-1.77	-3.707	0.031785	-0.59	-1.236	0.299277
Gga.16422.1.S1_at	Finished cDNA, clone ChEST377n6	BU113809		-0.3	-0.854	0.477952	-1.73	-8.116	0.001973	-1.43	-3.595	0.030402
Gga.16433.1.S1_at	Finished cDNA, clone ChEST471p16	BU133541		-0.71	-4.556	0.01787	-1.01	-5.049	0.004167	-0.29	-1.782	0.142911
Gga.16434.1.S1_at	LOC423228: Similar to phospholipase A2, group IVB (cytosolic)	BU449749	423228	-1.51	-10.003	0.000599	-1.72	-12.525	0.000094	-0.21	-1.426	0.221836
Gga.16438.1.S1_at	Finished cDNA, clone ChEST1036e5 /// Finished cDNA, clone ChEST804c14	BU249348		0.23	0.983	0.428937	1.41	4.221	0.024281	1.18	2.881	0.035305
Gga.1644.1.S1_a_at	Gga.1644.1	AL587850		-0.51	-9.368	0.006757	-1.17	-6.802	0.003622	-0.66	-4.033	0.026583
Gga.16450.1.S1_at	GLUD1: glutamate dehydrogenase 1	BU393015	423612	0.5	1.708	0.165454	1.25	5.039	0.005523	0.74	2.665	0.058133
Gga.16459.1.S1_s_at	CCAR1: cell division cycle and apoptosis regulator 1	BU135080	423692	-0.7	-2.273	0.102841	-1.03	-2.827	0.045848	-0.33	-0.776	0.473025
Gga.16467.1.S1_s_at	LOC423417: similar to RIN3 protein	BU139114	423417	-1.27	-9.311	0.001617	-1.08	-11.535	0.000221	0.19	1.468	0.237011
Gga.1647.1.S1_at	Finished cDNA, clone ChEST712h12	BU365058		0.31	0.69	0.56115	-1.27	-4.515	0.019863	-1.58	-3.001	0.046713
Gga.16474.1.S1_at	Finished cDNA, clone ChEST72m20	BU321766		0.27	2.651	0.090402	-2.76	-3.366	0.043282	-3.02	-3.675	0.033365
Gga.16482.1.S1_at	Finished cDNA, clone ChEST415a14	CR385326.1		-0.91	-24.705	0.000017	-1.18	-15.67	0.000134	-0.28	-3.684	0.024005
Gga.16495.1.S1_at	Finished cDNA, clone ChEST400g6	CR385134.1		-0.3	-0.594	0.612073	-2.57	-9.963	0.001754	-2.27	-4.019	0.027281
Gga.16503.2.S1_at	LOC419131: Similar to transcription factor TZP	BU420090	419131	1.59	4.306	0.023245	0.57	1.215	0.293981	-1.02	-1.854	0.123345
Gga.16505.1.S1_s_at	Finished cDNA, clone ChEST398p5 /// Finished cDNA, clone ChEST626l20	CR385096.1		-0.55	-4.635	0.031254	1.12	2.421	0.093141	1.67	3.521	0.032434
Gga.16517.1.S1_at	Finished cDNA, clone ChEST210h13	CR385878.1		-0.95	-11.909	0.001704	-1.37	-33.994	0.00001	-0.42	-5.515	0.020929
Gga.16520.1.S1_at	Finished cDNA, clone ChEST995h10	BU218583		-0.79	-4.98	0.011556	-1.03	-5.475	0.00322	-0.24	-1.511	0.193689
Gga.16544.1.S1_s_at	RCJMB04_10k5: chloride intracellular channel 2	BM487194	422178	0.31	3.864	0.040323	3.14	24.155	0.000003	2.83	25.729	0.000049
Gga.16559.1.S1_at	RCJMB04_7e3: succinate-CoA ligase, GDP-forming, alpha subunit	BU377691	422932	1.52	4.933	0.008156	0.31	0.457	0.673932	-1.21	-1.781	0.154633
Gga.16560.2.S1_s_at	MCL1: myeloid cell leukemia sequence 1 (BCL2-related)	CR390222.1	395674	-0.52	-3.224	0.0495	0.78	2.556	0.074747	1.3	3.947	0.015095
Gga.1657.1.S1_s_at	Finished cDNA, clone ChEST566o24	BU335719		0.73	3.021	0.091315	-0.45	-2.051	0.129716	-1.17	-3.642	0.017376
Gga.16576.1.S1_at	RIN2: Ras and Rab interactor 2	CF252790	421246	0.01	0.064	0.95348	1.12	6.1	0.006497	1.11	5.258	0.003851
Gga.16589.1.S1_at	LSP1: lymphocyte-specific protein 1	NM_204342.1	374254	-0.61	-2.275	0.14265	-1.61	-9.989	0.000967	-1	-3.27	0.04028
Gga.16589.1.S2_at	LSP1: lymphocyte-specific protein 1	BU290178	374254	-0.26	-6.935	0.005765	-2.07	-6.516	0.007201	-1.8	-5.669	0.010248
Gga.16607.1.S1_at	Finished cDNA, clone ChEST755g9	BU120033		0.48	2.023	0.150378	1.5	4.852	0.01162	1.02	2.744	0.040896
Gga.16610.1.S1_at	LOC424557: hypothetical gene supported by BX932049	CN237417	424557	-1.49	-8.876	0.003051	-1.31	-12.442	0.000097	0.18	1.111	0.349505
Gga.16618.1.S1_at	LOC421665: hypothetical LOC421665	CN232561	421665	0.45	5.152	0.008829	1	5.615	0.007227	0.55	2.972	0.041662
Gga.16620.1.S1_at	Transcribed locus	BU231189		-0.86	-6.997	0.016152	-1.62	-10.114	0.000288	-0.76	-7.027	0.004314
Gga.16627.1.S1_at	LOC419930: hypothetical LOC419930	CN236982	419930	0.19	2.258	0.094323	2.38	5.922	0.008889	2.19	5.422	0.010666
Gga.16646.1.S1_at	Transcribed locus, strongly similar to XP_429695.1 hypothetical protein XP_429695 [Gallus gallus]	CN227129		-1.14	-9.821	0.002166	-1.25	-5.988	0.006374	-0.11	-0.5	0.641575
Gga.16662.1.S1_at	Gga.16662.1	BU278810		-0.47	-1.299	0.301097	-2.38	-7.316	0.002128	-1.91	-4.219	0.010256
Gga.16675.1.S1_at	Transcribed locus	CN225868		-1.81	-21.8	0.000053	-1.84	-16.017	0.000068	-0.04	-0.295	0.780753
Gga.16679.1.S1_at	Finished cDNA, clone ChEST619l13	CR385403.1		-1.09	-4.193	0.013807	-1	-5.041	0.022615	0.09	0.468	0.676591
Gga.16689.1.S1_s_at	LOC418235: similar to beta-parvin	CR386758.1	418235	-0.96	-2.441	0.101602	0.78	2.73	0.043283	1.74	4.008	0.018996
Gga.16690.1.S1_s_at	RCJMB04_3h8: similar to down-regulated by Ctnnb1, a	BU351799	420611	-0.5	-7.054	0.004813	-1.14	-6.347	0.00631	-0.65	-3.463	0.029413
Gga.16709.1.S1_at	Finished cDNA, clone ChEST383m11	CR385608.1		-0.95	-0.884	0.43599	-2.45	-3.652	0.026179	-1.5	-1.518	0.238554
Gga.16710.2.S1_a_at	LOC419422: hypothetical LOC419422	CN237192	419422	-0.25	-0.861	0.441475	-3.58	-7.657	0.001796	-3.34	-6.781	0.001755
Gga.16717.1.S1_at	Finished cDNA, clone ChEST816p14	BU212828		0.38	2.807	0.070214	1.77	7.726	0.002806	1.39	5.513	0.003802
Gga.16727.1.S1_at	LOC429030: Similar to myosin 10	BU418549	429030	-0.27	-1.268	0.331429	-1.1	-4.52	0.019967	-0.83	-2.58	0.049636
Gga.16747.1.S1_at	LOC415812: similar to Malonyl-CoA decarboxylase, mitochondrial precursor (MCD)	CN236586	415812	0.86	4.736	0.012276	1	8.304	0.001914	0.14	0.884	0.447265
Gga.16756.1.S1_at	LOC423211: similar to calcium binding protein P22; calcineurin homologous protein; EF-hand Ca2+-binding protein p22	BU383943	423211	-2.22	-3.96	0.057693	-2.63	-17.847	0.000228	-0.41	-0.705	0.546238
Gga.16769.1.S1_at	Finished cDNA, clone ChEST317e4	BU378710		1.16	3.853	0.019576	2.67	12.256	0.000905	1.51	5.891	0.011904
Gga.16790.1.A1_at	Finished cDNA, clone ChEST65a12	CR391087.1		1.55	4.757	0.013513	0.8	1.635	0.181066	-0.75	-1.395	0.226057
Gga.16798.1.S1_at	Finished cDNA, clone ChEST259i19	CR388553.1		-0.71	-8.537	0.007211	-1	-8.573	0.002284	-0.3	-2.138	0.086886
Gga.16808.1.S1_at	Finished cDNA, clone ChEST728a19	BU467335		0.71	5.679	0.005299	1.22	3.815	0.025647	0.52	1.587	0.196516
Gga.16810.1.S1_at	Finished cDNA, clone ChEST266j3	CR389834.1		-1.36	-22.104	0.000451	-1.23	-8.226	0.001261	0.14	0.981	0.395555
Gga.16813.1.S1_at	Finished cDNA, clone ChEST969g24	BU348042		0.26	1.228	0.293799	1.02	3.233	0.031998	0.76	2.231	0.079964
Gga.16825.1.S1_at	Finished cDNA, clone ChEST983k15	CR391536.1		0.43	3.964	0.019726	1.02	7.431	0.000696	0.6	4.813	0.005958
Gga.1683.1.S1_at	FAIM2: Fas apoptotic inhibitory molecule 2	CR390945.1	426899	-1.07	-21.985	0.001978	-1.08	-9.885	0.002186	-0.01	-0.057	0.957486
Gga.16831.1.S1_at	Finished cDNA, clone ChEST486o24	BU143139		-1.71	-3.522	0.068581	-2.22	-14.756	0.000099	-0.51	-1.015	0.404027
Gga.16839.1.S1_at	Finished cDNA, clone ChEST740a13	CR390978.1		-1.15	-19.527	0.001687	-0.99	-5.328	0.01262	0.16	0.836	0.455564
Gga.16844.2.S1_at	COL3A1: alpha 1 type III collagen	BU413584	396340	0.04	0.153	0.889002	-1.01	-2.947	0.032494	-1.05	-3.872	0.01966
Gga.16844.2.S1_s_at	COL3A1: alpha 1 type III collagen	BU413584	396340	-0.48	-1.11	0.339975	-1.66	-4.195	0.008891	-1.19	-2.441	0.06369
Gga.16855.1.S1_at	FRMD4B: FERM domain containing 4B	BU124625	426071	-0.24	-1.053	0.385748	1.94	12.662	0.000124	2.19	8.498	0.001881
Gga.1686.1.S1_s_at	TGFB3: transforming growth factor, beta 3	NM_205454.1	396438	-0.5	-1.73	0.213292	-2.75	-7.872	0.003288	-2.25	-5.047	0.003944
Gga.16866.1.S1_at	Finished cDNA, clone ChEST84i16	CR388884.1		-1.25	-11.312	0.000721	-1.35	-16.788	0.000035	-0.1	-0.988	0.390389
Gga.16874.1.S1_at	RCJMB04_20o22: membrane-associated ring finger (C3HC4) 5	BU240464	423815	-1.58	-13.368	0.000474	-1.2	-5.666	0.003519	0.38	1.944	0.130327
Gga.16923.1.S1_at	Finished cDNA, clone ChEST262n22	CR388581.1		-2.32	-43.53	0.000017	-2.37	-6.723	0.006018	-0.05	-0.132	0.903108
Gga.16930.1.S1_at	Finished cDNA, clone ChEST264k17	CB017901		1.11	5.262	0.014581	0.48	1.589	0.194955	-0.64	-1.865	0.12317
Gga.1694.1.S1_at	Transcribed locus, moderately similar to XP_576070.1 similar to mKIAA0227 protein [Rattus norvegicus]	BU445157		-0.11	-0.837	0.460121	1.71	19.709	0.000026	1.82	14.207	0.00096
Gga.16946.1.S1_s_at	Finished cDNA, clone ChEST982p14	CR389364.1		-0.93	-16.375	0.000083	-1.15	-8.762	0.001437	-0.22	-1.648	0.18302
Gga.16975.1.S1_at	Gga.16975.1	BU451142		1.05	7.616	0.005888	0.3	0.57	0.604579	-0.75	-1.466	0.236785
Gga.16984.1.S1_at	LOC420759: similar to LRR FLI-I interacting protein 2	BU138542	420759	-1.76	-11.641	0.004166	-1.87	-30.383	0.000001	-0.11	-0.696	0.547903
Gga.16988.1.S1_at	Finished cDNA, clone ChEST618e13	BU295035		-1.46	-19.224	0.000045	-1.46	-15.04	0.000027	0	0.018	0.986649
Gga.16996.1.S1_at	Finished cDNA, clone ChEST269c14	CR389898.1		-0.95	-10.624	0.001116	-1.1	-11.263	0.000261	-0.15	-1.934	0.111098
Gga.170.1.S2_at	WNT2B: wingless-type MMTV integration site family, member 2B	BU265081	374243	-1.48	-5.384	0.029159	-1.28	-3.032	0.029047	0.2	0.61	0.583699
Gga.17014.1.S1_at	Finished cDNA, clone ChEST973g12	BU447894		0.6	3.041	0.083499	2.74	12.297	0.000821	2.14	7.338	0.000755
Gga.17021.1.S1_at	Transcribed locus, weakly similar to XP_001081730.1 similar to Transmembrane anchor protein 1 [Rattus norvegicus]	BU412398		-0.49	-1.566	0.192474	-1.65	-6.079	0.004063	-1.17	-4.353	0.012504
Gga.17034.1.S1_s_at	YPEL2: yippee-like 2 (Drosophila)	BU475817	417632	-0.04	-0.134	0.905059	-1.11	-7.499	0.001105	-1.07	-3.047	0.065229
Gga.17040.2.S1_a_at	FGF2: fibroblast growth factor 2 (basic)	M95706.1	396413	-0.98	-2.924	0.084142	-1.68	-4.739	0.013288	-0.69	-1.476	0.201274
Gga.17047.1.S1_at	Finished cDNA, clone ChEST932n14	CR390278.1		-0.27	-5.08	0.018425	-1.23	-11.727	0.000183	-0.96	-10.081	0.001361
Gga.17050.1.S1_at	ARRDC3: arrestin domain containing 3	CD738677	427107	0.99	3.956	0.016859	1.12	2.977	0.036935	0.13	0.337	0.751224
Gga.17053.1.S1_at	Gga.17053.1	BU410822		-2.21	-24.837	0.000026	-2.35	-15.261	0.000062	-0.15	-1.002	0.374807
Gga.17061.1.S1_s_at	ABCC1: ATP-binding cassette, sub-family C (CFTR/MRP), member 1	AJ441355	395416	-0.1	-0.375	0.742612	1	3.326	0.042599	1.1	2.755	0.040432
Gga.17094.1.S1_at	Finished cDNA, clone ChEST804b13	BU213265		1.05	2.96	0.049403	-0.01	-0.014	0.989227	-1.06	-1.622	0.188449
Gga.1710.1.S1_at	Finished cDNA, clone ChEST252c10	BU244810		1.41	2.09	0.1048	-0.95	-1.892	0.175933	-2.36	-4.711	0.028466
Gga.17102.1.S1_s_at	RCJMB04_34n23: hypothetical protein	AJ453566	770339	0.49	1.49	0.270937	1.5	7.425	0.003777	1	2.609	0.070119
Gga.17110.1.S1_at	Finished cDNA, clone ChEST701k15	CR391266.1		-1.09	-4.316	0.045646	-2.31	-7.098	0.005231	-1.22	-2.983	0.030797
Gga.17122.1.S1_at	Gga.17122.1	CR389026.1		-1.02	-28.041	0.000011	-0.93	-5.65	0.009743	0.09	0.561	0.61205
Gga.17133.1.S1_s_at	LOC415919: similar to modifier of cell adhesion	T20325	415919	-1.68	-13.385	0.001236	-1.67	-7.699	0.002987	0.02	0.064	0.95168
Gga.17200.1.S1_at	Finished cDNA, clone ChEST936d10	BU352261		-0.27	-1.201	0.34598	-1.43	-7.284	0.003984	-1.16	-3.937	0.013871
Gga.17209.1.S1_at	Finished cDNA, clone ChEST203d9	BU459214		0.53	1.551	0.217904	1.18	3.241	0.029241	0.65	1.462	0.204434
Gga.17227.1.S1_at	Finished cDNA, clone ChEST653e12	BU391605		0.46	3.498	0.037911	1.05	8.449	0.000582	0.59	3.763	0.014964
Gga.17232.1.S1_at	LOC415348: similar to RIKEN cDNA C230081A13	CN233842	415348	-1.79	-4.2	0.028702	-1	-2.589	0.056373	0.79	1.528	0.193378
Gga.17235.1.S1_at	Finished cDNA, clone ChEST953c1	CR389198.1		-0.22	-0.867	0.438448	0.81	4.386	0.012188	1.03	4.547	0.017295
Gga.17246.1.S1_at	Finished cDNA, clone ChEST589o5	BU293573		-1	-10.405	0.003479	-1.21	-18.268	0.000015	-0.21	-2.008	0.124376
Gga.17254.1.S1_at	Finished cDNA, clone ChEST845n11	BU420715		0.5	2.431	0.121926	-1.78	-8.681	0.002027	-2.28	-8.068	0.000588
Gga.17274.1.S1_at	Finished cDNA, clone ChEST829f3	BU482760		1.1	4.917	0.011215	0.08	0.161	0.881314	-1.02	-1.896	0.13507
Gga.17304.1.S1_at	Finished cDNA, clone ChEST983b4	CR389396.1		-0.55	-2.916	0.0665	-1.15	-7.603	0.000816	-0.6	-2.783	0.049371
Gga.17312.1.S1_at	ZNF292: zinc finger protein 292	BU383662	421828	1.01	4.331	0.012795	0.45	1.381	0.233142	-0.56	-1.641	0.166032
Gga.17315.1.S1_s_at	Finished cDNA, clone ChEST839j7	CR391315.1		1.08	13.314	0.001022	0.25	0.712	0.527128	-0.83	-2.284	0.099756
Gga.17316.1.S1_at	Finished cDNA, clone ChEST1023i15	BU374055		-2.1	-19.463	0.000071	-1.96	-12.609	0.000191	0.14	0.842	0.440848
Gga.17322.1.S1_at	Gga.17322.1	BU399013		1.1	3.403	0.027214	0.3	0.572	0.596558	-0.8	-1.519	0.200156
Gga.17324.1.S1_at	Finished cDNA, clone ChEST924l6	BU425901		-1.08	-14.816	0.003145	-0.87	-6.15	0.008088	0.21	1.346	0.244581
Gga.17330.1.S1_at	RCJMB04_3h16: splicing factor, arginine/serine-rich 15	AJ398903	418492	1.03	4.675	0.019273	1.27	3.861	0.02237	0.24	0.641	0.551401
Gga.17346.1.S1_s_at	WIPI2: WD repeat domain, phosphoinositide interacting 2	CR390718.1	416481	-0.05	-0.544	0.636741	1.07	8.475	0.002942	1.11	7.423	0.000806
Gga.17348.1.S1_at	RCJMB04_10k21: Calcium/calmodulin-dependent protein kinase (CaM kinase) II delta	BU275131	422688	1.57	3.391	0.04881	1.75	3.844	0.039749	0.18	0.712	0.511509
Gga.17349.1.S1_at	Finished cDNA, clone ChEST748d15	CR390957.1		-0.63	-5.658	0.00816	-1.07	-6.947	0.000957	-0.44	-3.263	0.028707
Gga.17350.1.S1_at	LOC426807: similar to DNA segment, Chr 4, Wayne State University 132, expressed	BU400720	426807	-1.78	-17.526	0.002893	-2.06	-15.778	0.000508	-0.28	-1.682	0.153558
Gga.17354.1.S1_at	Gga.17354.1	BU353167		0.34	1.912	0.128709	-0.68	-2.749	0.04506	-1.01	-4.052	0.011479
Gga.17356.1.S1_at	Finished cDNA, clone ChEST936m16	CR390175.1		0.82	4.009	0.03601	1.08	10.258	0.000207	0.25	1.234	0.317458
Gga.17392.1.S1_at	LOC427341: hypothetical LOC427341	BU220684	427341	1.05	4.025	0.023598	0.06	0.127	0.904686	-0.99	-2.07	0.117246
Gga.1740.1.S1_at	LOC420679: Similar to MGC53931 protein	BX261988	420679	0.28	1.349	0.271694	1.18	5.512	0.009905	0.9	6.431	0.001409
Gga.17411.1.S1_at	Finished cDNA, clone ChEST619i22	AJ444373		0.35	1.489	0.252029	1.09	11.052	0.000237	0.74	3.216	0.069076
Gga.17428.1.S1_at	Finished cDNA, clone ChEST933h9	BU237730		-0.09	-0.363	0.73553	-1.2	-5.029	0.004246	-1.11	-4.4	0.008185
Gga.17434.1.S1_at	Finished cDNA, clone ChEST935l6	BU232517		1.28	5.762	0.016151	0.25	0.467	0.671362	-1.03	-1.799	0.149234
Gga.17450.1.S1_at	Finished cDNA, clone ChEST714i23	CR389762.1		1.09	3.981	0.024406	0.65	2.004	0.105484	-0.44	-1.692	0.154627
Gga.17455.1.S1_at	Finished cDNA, clone ChEST764f6	BU109698		1.9	7.069	0.005841	2.19	3.493	0.025802	0.3	0.498	0.650314
Gga.17506.1.S1_at	Finished cDNA, clone ChEST606d7	BU141436		-0.34	-6.356	0.014827	-1.52	-9.686	0.000979	-1.19	-7.922	0.003859
Gga.17509.1.S1_at	Finished cDNA, clone ChEST750j9	BU366935		1.02	3.863	0.021317	0.49	1.431	0.211828	-0.53	-1.733	0.148607
Gga.17517.1.S1_at	NUDT9: nudix (nucleoside diphosphate linked moiety X)-type motif 9	BU317597	422587	0.65	4.541	0.031321	1.02	4.871	0.004616	0.37	2.24	0.099331
Gga.17532.1.S1_s_at	LOC418345: similar to uroplakin 1B; tetraspan	BU214753	418345	1.55	3.92	0.017559	0.11	0.144	0.892419	-1.45	-1.97	0.123039
Gga.1755.4.S1_s_at	NEB: nebulin	AB032421.1	374027	1.06	3.31	0.036066	0.23	0.46	0.670304	-0.83	-1.543	0.189303
Gga.17564.1.S1_at	LRRCC1: leucine rich repeat and coiled-coil domain containing 1	BU357762	420205	0.44	2.6	0.0938	1.01	4.441	0.007253	0.57	3.264	0.033565
Gga.17590.1.S1_s_at	RCJMB04_10k5: chloride intracellular channel 2	BU219915	422178	0.44	3.724	0.045147	2.76	24.965	0.000021	2.31	15.29	0.000039
Gga.17610.1.S1_at	Finished cDNA, clone ChEST469o1	BU411545		0.66	3.785	0.030676	1.13	11.83	0.000999	0.47	2.899	0.083695
Gga.17615.1.S1_at	IMMT: inner membrane protein, mitochondrial (mitofilin)	CR391737.1	422912	-1.09	-8.929	0.010656	-1.04	-7.337	0.004664	0.05	0.246	0.815612
Gga.17653.1.S1_s_at	RW1: RW1 protein	BU391412	418689	1.26	3.769	0.02416	0.08	0.109	0.918607	-1.18	-1.685	0.178201
Gga.17655.1.S1_at	Finished cDNA, clone ChEST269j8	BU457516		1.85	2.986	0.041456	0.85	1.131	0.311476	-1	-1.283	0.25629
Gga.17658.1.S1_at	Finished cDNA, clone ChEST693d2	CR388829.1		0.58	3.555	0.046544	1.09	4.849	0.004835	0.51	2.874	0.048576
Gga.17661.1.S1_s_at	Finished cDNA, clone ChEST908h8	BU208365		0.11	0.61	0.575112	-1.08	-3.92	0.014894	-1.19	-4.261	0.010338
Gga.17692.1.S1_at	Finished cDNA, clone ChEST592f10	BU451117		1.63	3.165	0.034955	1.18	2.456	0.071574	-0.45	-1.036	0.354474
Gga.17706.1.S1_at	Finished cDNA, clone ChEST591g11	CR388473.1		1.2	1.365	0.30322	1.92	3.48	0.036902	0.72	0.7	0.527614
Gga.1772.1.S1_s_at	LOC418945: similar to gamma-sarcoglycan	BU240493	418945	-0.96	-7.618	0.004107	-1.16	-7.053	0.000923	-0.2	-1.47	0.210905
Gga.17724.1.A1_at	Finished cDNA, clone ChEST1027g23	CR388518.1		1.04	3.228	0.041806	0.7	1.685	0.152979	-0.34	-0.944	0.39369
Gga.17724.1.S1_at	Finished cDNA, clone ChEST1027g23	CR388518.1		-1.28	-4.638	0.027361	-1.62	-6.987	0.002056	-0.34	-1.012	0.365153
Gga.17726.1.S1_at	Finished cDNA, clone ChEST1023m8	BU396148		-1.3	-8.594	0.011855	-1.28	-6.462	0.007047	0.02	0.061	0.953926
Gga.17731.1.S1_s_at	PPAT: phosphoribosyl pyrophosphate amidotransferase	CF256116	422743	-1.05	-2.725	0.083146	-1.14	-4.116	0.010546	-0.09	-0.206	0.84762
Gga.17748.1.S1_at	Finished cDNA, clone ChEST678i12	CR388579.1		-1.24	-12.768	0.000494	-1.18	-9.858	0.000426	0.06	0.415	0.695501
Gga.1776.1.S1_at	NID1: nidogen 1	AF239837.1	395531	-1.32	-5.86	0.004349	-1.74	-5.922	0.002126	-0.42	-1.459	0.207612
Gga.17788.1.S1_at	Finished cDNA, clone ChEST572j11	CR388717.1		-1.11	-35.304	0.000051	-1.34	-6.133	0.00793	-0.23	-1.079	0.359108
Gga.17794.1.A1_at	Gga.17794.1	BU282714		-1.04	-16.022	0.000585	-0.86	-5.522	0.005687	0.18	1.217	0.304734
Gga.17812.1.S1_at	ATP11A: ATPase, Class VI, type 11A	BU281019	418749	-0.22	-0.783	0.477783	1.25	3.14	0.028251	1.46	3.784	0.015914
Gga.17823.1.S1_at	CMYA5: cardiomyopathy associated 5	CR388792.1	427177	-2.06	-107.86	0.000003	-2.02	-15.576	0.000473	0.03	0.244	0.822815
Gga.17826.1.S1_at	OXCT1: 3-oxoacid CoA transferase 1	BU338531	427190	-1.19	-4.341	0.029813	-0.92	-4.696	0.006483	0.27	0.873	0.435965
Gga.1784.1.S1_at	ITGA8: integrin, alpha 8	NM_205288.1	396225	-0.87	-2.124	0.131068	-2.33	-11.755	0.000558	-1.46	-3.773	0.049841
Gga.1784.1.S2_at	ITGA8: integrin, alpha 8	BU392003	396225	-0.41	-0.567	0.6245	-2.73	-11.923	0.000077	-2.32	-3.167	0.073651
Gga.17854.1.A1_at	Finished cDNA, clone ChEST192n17	CR388852.1		1.03	5.68	0.009705	0.36	1.028	0.35827	-0.67	-2.059	0.119449
Gga.17854.1.S1_at	Finished cDNA, clone ChEST192n17	BU444811		-2.66	-3.971	0.05714	-1.71	-9.341	0.001626	0.95	1.369	0.29005
Gga.17865.1.A1_at	Finished cDNA, clone ChEST171e8	CR388908.1		1.15	5.082	0.0072	0.55	1.539	0.195948	-0.59	-1.621	0.174993
Gga.17872.1.S1_at	Finished cDNA, clone ChEST168i1	BU412788		-0.97	-1.821	0.192417	-1.05	-4.345	0.007506	-0.08	-0.154	0.888925
Gga.17886.1.S1_at	Finished cDNA, clone ChEST329d24	BU379466		-1.16	-11.587	0.000483	-1.02	-7.609	0.001211	0.14	0.967	0.379311
Gga.1789.1.S1_at	Transcribed locus	BI067209		-0.43	-1.927	0.168098	-1.07	-11.807	0.000364	-0.64	-2.971	0.084248
Gga.17906.1.A1_at	Finished cDNA, clone ChEST824j21	CR389030.1		-0.71	-6.526	0.004995	-1.05	-6.662	0.001215	-0.34	-2.406	0.072075
Gga.17908.1.S1_s_at	CBFB: core-binding factor, beta subunit	BU410070	395257	0.3	1.013	0.399541	1.04	6.894	0.000995	0.74	2.422	0.104937
Gga.17920.1.A1_at	Finished cDNA, clone ChEST833h8	BU483623		1.01	3.352	0.028768	0.27	0.692	0.520159	-0.74	-1.977	0.107508
Gga.17936.1.S1_at	SEMA3D: sema domain, immunoglobulin domain (Ig), short basic domain, secreted, (semaphorin) 3D	BU458704	396332	-0.09	-0.452	0.677546	-3.03	-11.932	0.000206	-2.94	-10.431	0.000151
Gga.1794.1.S1_at	Finished cDNA, clone ChEST134p17	BU323603		0.57	2.493	0.071494	-0.46	-1.883	0.119691	-1.02	-3.814	0.012734
Gga.17952.1.A1_at	Finished cDNA, clone ChEST282h5	CR389159.1		-1.34	-9.672	0.005034	-1.32	-8.002	0.002353	0.02	0.077	0.941579
Gga.1796.1.S1_s_at	PLEKHB1: pleckstrin homology domain containing, family B (evectins) member 1	CR385770.1	419064	-1.16	-21.499	0.000196	-1.29	-6.156	0.007917	-0.13	-0.616	0.577659
Gga.17964.1.S1_at	LOC418414: hypothetical gene supported by CR389209	CR389209.1	418414	-0.8	-3.997	0.021101	-1.28	-5.579	0.003578	-0.48	-1.845	0.124277
Gga.17979.1.S1_at	Finished cDNA, clone ChEST622e20	CR389240.1		1.2	6.018	0.003894	0.7	1.513	0.213583	-0.51	-1.086	0.344266
Gga.17995.1.A1_at	Finished cDNA, clone ChEST730o3	CR389311.1		-0.67	-53.928	0.000002	-1.34	-21.084	0.000168	-0.67	-10.614	0.001592
Gga.17995.1.S1_at	Finished cDNA, clone ChEST730o3	CR389311.1		-0.87	-19.416	0.000042	-1.19	-19.666	0.00001	-0.32	-5.321	0.003827
Gga.17998.1.S1_at	Finished cDNA, clone ChEST726n12	BU241903		2.08	6.198	0.003847	0.9	1.26	0.278762	-1.18	-1.68	0.176331
Gga.18004.1.S1_at	Finished cDNA, clone ChEST729o23	CR389344.1		-1.05	-9.564	0.002099	-1	-6.49	0.003602	0.05	0.303	0.774613
Gga.18022.1.S1_at	Finished cDNA, clone ChEST983j8	CR389400.1		0.89	4.04	0.035482	1.2	7.045	0.001438	0.31	1.202	0.296724
Gga.18032.1.A1_at	Finished cDNA, clone ChEST990l1	CR389425.1		1.65	3.899	0.025069	0.46	0.59	0.584575	-1.19	-1.622	0.188563
Gga.18038.1.A1_at	Finished cDNA, clone ChEST184g12	CR389443.1		0.04	0.148	0.893508	-3.08	-7.647	0.000627	-3.12	-9.392	0.001583
Gga.18050.1.A1_at	Finished cDNA, clone ChEST981c4	CR389479.1		1.08	6.768	0.003124	0.25	0.585	0.593407	-0.83	-1.97	0.134243
Gga.18057.1.S1_at	Finished cDNA, clone ChEST978n13	CR389496.1		1.13	2.925	0.049051	0.04	0.079	0.940715	-1.08	-1.798	0.135984
Gga.18073.1.S1_at	ASPM: asp (abnormal spindle) homolog, microcephaly associated (Drosophila)	CR389562.1	424354	-1.09	-6.964	0.010952	-0.61	-3.789	0.022746	0.48	2.253	0.0755
Gga.18088.1.S1_at	Finished cDNA, clone ChEST872n4	CR389622.1		0.63	2.21	0.134889	-0.4	-1.936	0.121632	-1.03	-3.134	0.037761
Gga.18092.1.S1_at	Finished cDNA, clone ChEST807h20	CR389639.1		-1.43	-5.502	0.025523	-3.08	-24.182	0.00001	-1.64	-5.886	0.011743
Gga.18099.1.S1_at	Finished cDNA, clone ChEST435f16	BU270558		-1.18	-18.268	0.000058	-1.17	-11.725	0.000157	0.01	0.057	0.957124
Gga.18099.1.S1_x_at	Finished cDNA, clone ChEST435f16	BU270558		-1.8	-23.089	0.000178	-1.97	-10.991	0.001116	-0.17	-0.886	0.427272
Gga.1810.1.S1_at	Finished cDNA, clone ChEST713n9	BU452259		0.49	1.656	0.178989	1.5	2.896	0.040039	1.01	2.049	0.113098
Gga.18109.1.S1_at	RCJMB04_10j11: similar to CCR4-NOT transcription complex subunit 2 (CCR4-associated factor 2) (MSTP046) (HSPC131)	BU399446	417851	-0.54	-3.793	0.019339	-1.53	-7.746	0.000769	-0.99	-5.103	0.004846
Gga.18110.1.S1_at	LOC417130: hypothetical LOC417130	BU463849	417130	-1.02	-15.532	0.000366	-1.19	-16.765	0.000035	-0.16	-1.954	0.108722
Gga.18130.1.S1_at	Finished cDNA, clone ChEST478c4	BU272119		-0.16	-0.342	0.758595	-1.51	-7.106	0.001456	-1.36	-3.027	0.074302
Gga.1819.1.S1_at	DIO2: deiodinase, iodothyronine, type II	NM_204114.1	373903	-0.15	-0.229	0.838097	-3.68	-8.523	0.001394	-3.53	-4.709	0.011973
Gga.18195.1.S1_at	LOC417259: similar to chromosome 9 open reading frame 75	BU375091	417259	0.37	2.009	0.172391	1.08	5.697	0.008681	0.7	2.7	0.044387
Gga.182.1.S1_at	NOTCH1: Notch homolog 1, translocation-associated (Drosophila)	AB044789.1	395655	-1.51	-20.124	0.000048	-1.27	-8.17	0.001915	0.24	1.485	0.214353
Gga.18205.1.A1_at	Finished cDNA, clone ChEST1011l12	CR389939.1		-0.84	-11.04	0.000383	-1.13	-14.167	0.000034	-0.29	-3.665	0.014819
Gga.18209.1.A1_at	Finished cDNA, clone ChEST1002h11	CR389947.1		-1.34	-4.042	0.021275	-1.21	-2.513	0.054349	0.14	0.319	0.765523
Gga.18231.1.S1_at	Finished cDNA, clone ChEST998i12	BU205800		-1.16	-18.729	0.002504	-1.06	-15.73	0.000492	0.09	1.009	0.359842
Gga.18243.1.A1_at	Finished cDNA, clone ChEST994h12	CR390047.1		-1.21	-13.793	0.002595	-1.28	-23.554	0.000009	-0.07	-0.73	0.513701
Gga.18264.1.A1_at	Finished cDNA, clone ChEST910f24	BU205278		-2.15	-3.094	0.083426	-3.21	-6.3	0.005635	-1.06	-1.255	0.279115
Gga.18267.1.A1_at	Finished cDNA, clone ChEST1009o15	CR390095.1		-1.01	-13.19	0.001236	-0.88	-9.16	0.000352	0.13	1.747	0.151453
Gga.18289.1.S1_at	Finished cDNA, clone ChEST930g18	CR390178.1		-0.8	-7.084	0.013895	-1.71	-19.057	0.000095	-0.91	-6.582	0.002406
Gga.18296.1.A1_at	Finished cDNA, clone ChEST929b12	BU424229		1.52	6.13	0.016288	0.96	2.026	0.13145	-0.56	-1.074	0.339418
Gga.183.1.S1_at	UGT8: UDP glycosyltransferase 8 (UDP-galactose ceramide galactosyltransferase)	NM_204204.1	374033	-1.27	-6.898	0.005745	-1.25	-5.166	0.00367	0.02	0.105	0.921285
Gga.18300.1.S1_at	SLITRK2: SLIT and NTRK-like family, member 2	BU110871	422396	-0.54	-5.143	0.006824	-1.27	-4.748	0.012816	-0.74	-2.736	0.060386
Gga.18312.1.A1_at	RCJMB04_6h9: G1 to S phase transition 1	AJ445810	416416	1.1	4.629	0.010268	0.64	1.744	0.153227	-0.46	-1.221	0.282947
Gga.18321.1.S1_at	Finished cDNA, clone ChEST919l9	CR390263.1		-1.13	-7.646	0.006891	-1.09	-15.899	0.000147	0.04	0.29	0.795402
Gga.18326.1.A1_at	Finished cDNA, clone ChEST917p18	BU423260		1.24	8.368	0.001132	0.61	1.664	0.181806	-0.64	-1.737	0.166365
Gga.18327.1.S1_at	Finished cDNA, clone ChEST932f15	BU426329		1.08	3.757	0.020011	0.22	0.428	0.689901	-0.86	-1.716	0.161619
Gga.18329.1.S1_at	Finished cDNA, clone ChEST922a6	BU484490		0.15	0.755	0.510245	-1.61	-11.249	0.000119	-1.76	-7.983	0.002126
Gga.18336.1.A1_at	Finished cDNA, clone ChEST927b22	CR390315.1		1	3.234	0.042335	1.29	3.422	0.019925	0.29	0.927	0.399835
Gga.18347.1.S1_at	Finished cDNA, clone ChEST943m21	CR390349.1		1.06	4.463	0.020149	0.31	0.611	0.580636	-0.76	-1.427	0.226558
Gga.18351.1.A1_at	LOC426312: Similar to N-acetylglucosamine-6-sulfatase	CR390376.1	426312	0.12	0.521	0.649882	-1.53	-5.018	0.013244	-1.65	-4.381	0.007231
Gga.18354.1.S1_at	Finished cDNA, clone ChEST424k16	BU260269		1.12	3.419	0.02878	0.32	0.871	0.424579	-0.8	-2.016	0.099921
Gga.18379.1.S1_at	Finished cDNA, clone ChEST265k11	BU458521		-1.05	-4.868	0.028687	-0.8	-3.334	0.037596	0.25	1.823	0.137827
Gga.18406.1.S1_at	Finished cDNA, clone ChEST443h5	AW240138		-1.47	-12.279	0.005081	-1.42	-15.031	0.000351	0.05	0.352	0.742004
Gga.18408.1.S1_at	LOC420907: similar to RIKEN cDNA 2310035C23	BU424612	420907	0.59	1.304	0.266106	1.73	3.945	0.018549	1.13	3.024	0.033073
Gga.18410.1.A1_at	Finished cDNA, clone ChEST784l21	BU392437		-0.57	-2.931	0.044459	-1.68	-4.005	0.017666	-1.11	-2.7	0.060929
Gga.18411.1.S1_at	Finished cDNA, clone ChEST135m12	AL586630		-1.12	-4.497	0.020682	-0.76	-2.748	0.050113	0.36	1.081	0.329359
Gga.18416.1.A1_at	Finished cDNA, clone ChEST663i17	CR390532.1		-1.42	-15.255	0.000225	-1.44	-9.576	0.000847	-0.02	-0.108	0.918725
Gga.18416.1.S1_at	Finished cDNA, clone ChEST663i17	CR390532.1		1.2	4.085	0.030881	0.12	0.179	0.866349	-1.09	-1.811	0.160793
Gga.18421.1.S1_at	Finished cDNA, clone ChEST659j16	BU221730		-0.29	-1.793	0.154615	-1.61	-14.95	0.000371	-1.32	-9.418	0.00387
Gga.18429.1.S1_at	LOC419748: nm23-phosphorylated unknown substrate	BU455168	419748	0.52	5.427	0.005806	1.29	6.387	0.004254	0.77	3.764	0.021779
Gga.18449.1.S1_at	Finished cDNA, clone ChEST355d20	BU440985		1.22	2.983	0.073771	1.77	5.972	0.002997	0.55	1.171	0.310741
Gga.18451.1.S1_at	Finished cDNA, clone ChEST358c7	BU351447		1.1	4.112	0.014914	0.85	3.561	0.02566	-0.25	-1.089	0.336833
Gga.18457.1.S1_at	Finished cDNA, clone ChEST629l13	BU339328		-0.68	-3.898	0.033575	-1.77	-12.757	0.000079	-1.09	-5.529	0.005166
Gga.18471.1.S1_at	Finished cDNA, clone ChEST599o9	CR390702.1		-1.1	-22.845	0.001631	-0.23	-1.549	0.21887	0.87	5.58	0.006893
Gga.18473.1.S1_at	Transcribed locus, moderately similar to NP_598244.2 lateral sclerosis 2 (juvenile) chromosome region, candidate 3 homolog [Rattus norvegicus] /// Finished cDNA, clone ChEST605b21	BU485371		-2.07	-6.962	0.018605	-1.45	-16.122	0.000091	0.62	2.035	0.16113
Gga.18485.1.S1_s_at	LOC419406: similar to protein kinase	BU397996	419406	-1.34	-13.931	0.002689	-1.28	-14.409	0.000273	0.05	0.435	0.683431
Gga.18494.1.S1_at	WWC1: WW and C2 domain containing 1	BU104831	416167	-1.07	-11.458	0.00066	-0.37	-1.282	0.279211	0.69	2.447	0.086397
Gga.1850.1.S1_at	Finished cDNA, clone ChEST922n19	BU419782		-1.03	-8.108	0.0058	-1.01	-6.305	0.001937	0.02	0.188	0.860018
Gga.18509.1.S1_s_at	SPAG9: sperm associated antigen 9	CR390791.1	422095	-0.49	-1.189	0.311461	0.83	2.702	0.045121	1.32	3.221	0.039876
Gga.18514.1.S1_s_at	LOC422151: similar to FNDC3 protein	CR390799.1	422151	-0.54	-2.232	0.100408	0.6	1.613	0.18538	1.14	2.836	0.04005
Gga.18540.1.S1_at	Finished cDNA, clone ChEST369a20	BU402226		-1.01	-20.945	0.00075	-1.19	-6.171	0.006192	-0.19	-0.987	0.395415
Gga.18542.1.S1_at	Gga.18542.1	CR390879.1		-2.07	-8.647	0.002696	-2.17	-15.61	0.000207	-0.1	-0.457	0.684343
Gga.18553.1.S1_at	PPIL6: peptidylprolyl isomerase (cyclophilin)-like 6	CR390919.1	421764	-1.96	-23.939	0.000273	-2.03	-15.309	0.000297	-0.07	-0.452	0.671658
Gga.18558.1.A1_at	Finished cDNA, clone ChEST739l13	CR390929.1		-1.17	-23.697	0.00034	-1	-11.082	0.00017	0.18	2.201	0.105481
Gga.18576.1.S1_at	Finished cDNA, clone ChEST738p11	CR390998.1		1.17	4.658	0.011829	0.25	0.57	0.60133	-0.92	-2.029	0.107813
Gga.18584.1.S1_at	Finished cDNA, clone ChEST194d12	CR391012.1		-1.41	-13.797	0.00476	-1.29	-7.325	0.005123	0.12	0.573	0.593806
Gga.18589.1.S1_at	Finished cDNA, clone ChEST688h20	CR391027.1		-0.68	-2.121	0.15357	-1.17	-8.622	0.000383	-0.49	-1.495	0.248157
Gga.18596.1.S1_at	CCDC125: coiled-coil domain containing 125	BU447983	427313	1.03	8.544	0.001561	0.73	2.613	0.062574	-0.3	-1.115	0.337026
Gga.18596.1.S1_s_at	CCDC125: coiled-coil domain containing 125	BU447983	427313	-2.29	-4.34	0.012418	-1.53	-1.474	0.218739	0.76	0.726	0.509308
Gga.18616.1.S1_at	Finished cDNA, clone ChEST208p12	CR391090.1		-0.51	-7.218	0.005498	-1.18	-12.487	0.000062	-0.67	-8.612	0.000863
Gga.18619.1.S1_at	Finished cDNA, clone ChEST207p24	CR391098.1		-0.78	-19.447	0.000672	-1.01	-20.575	0.000016	-0.22	-6.426	0.002614
Gga.18632.1.S1_at	Finished cDNA, clone ChEST199p20	CR391125.1		-0.54	-2.029	0.146156	-1.09	-7.521	0.000791	-0.55	-2.085	0.138161
Gga.18643.1.S1_s_at	Finished cDNA, clone ChEST199j20	CR391148.1		-0.59	-2	0.116098	-1.31	-4.919	0.007271	-0.71	-2.677	0.053569
Gga.18649.1.A1_at	Finished cDNA, clone ChEST697d10	CR391158.1		-0.61	-2.743	0.0743	-1.05	-4.019	0.016746	-0.43	-1.385	0.22478
Gga.18649.1.S1_at	Finished cDNA, clone ChEST697d10	CR391158.1		-0.72	-3.914	0.033738	-1.2	-3.751	0.027182	-0.47	-1.337	0.245282
Gga.18671.1.S1_at	Finished cDNA, clone ChEST202l14	BU463996		1.75	4.732	0.009138	0.45	0.662	0.544543	-1.3	-1.923	0.126715
Gga.18700.1.S1_at	Finished cDNA, clone ChEST206h11	CR391257.1		-0.74	-2.868	0.053081	-2.29	-13.312	0.000365	-1.55	-6.634	0.009105
Gga.18704.1.S1_at	PPP2R3A: protein phosphatase 2 (formerly 2A), regulatory subunit B'', alpha	BU220571	424733	-0.8	-3.009	0.063547	-1.18	-8.538	0.000843	-0.38	-1.462	0.256918
Gga.18742.1.S1_x_at	AIFM3: apoptosis-inducing factor, mitochondrion-associated, 3	BU140451	416999	-1.77	-36.062	0.000757	-1.64	-20.428	0.000005	0.13	2.003	0.138825
Gga.18762.1.S1_at	RCJMB04_13m2: intraflagellar transport 140 homolog (Chlamydomonas)	BU105614	416758	-1.67	-18.65	0.001439	-1.69	-17.763	0.000179	-0.02	-0.152	0.885544
Gga.18764.1.S1_at	Finished cDNA, clone ChEST652l14	CR391390.1		-1.1	-7.145	0.008355	-1.3	-13.851	0.000035	-0.2	-1.225	0.30662
Gga.18768.1.S1_at	Finished cDNA, clone ChEST650c23	BU306029		0.02	0.522	0.633255	-1.19	-18.065	0.000074	-1.22	-17.03	0.000025
Gga.18771.1.A1_at	Finished cDNA, clone ChEST334k3	BU252988		-1.58	-5.963	0.00563	-1.21	-4.733	0.005298	0.37	1.251	0.269792
Gga.18773.1.S1_at	Finished cDNA, clone ChEST333f20	BU255562		-1.38	-15.103	0.000743	-1.23	-12.188	0.00032	0.16	2.203	0.080051
Gga.18788.1.S1_at	Finished cDNA, clone ChEST761c2	CR391462.1		0.13	0.414	0.701237	-1.2	-2.572	0.061162	-1.33	-2.7	0.047224
Gga.1879.1.S1_at	LOC420779: similar to LanC lantibiotic synthetase component C-like 2 (bacterial)	BU319600	420779	0.18	1.016	0.36998	-0.86	-3.053	0.038082	-1.04	-3.536	0.020386
Gga.18791.1.A1_at	Finished cDNA, clone ChEST771j1	CR391470.1		-1.55	-19.581	0.000045	-2.35	-11.28	0.000696	-0.8	-3.868	0.024337
Gga.18792.1.S1_at	Finished cDNA, clone ChEST762c17	BU270240		1.53	3.431	0.031986	1.25	2.873	0.035569	-0.27	-0.538	0.614763
Gga.18801.1.S1_at	Finished cDNA, clone ChEST766f10	CR391511.1		0.6	3.286	0.038781	1.61	5.662	0.00577	1.01	3.273	0.025215
Gga.18802.1.S1_at	Finished cDNA, clone ChEST903b2	BU350569		1.07	4.238	0.013543	0.41	1.182	0.295862	-0.66	-1.828	0.131126
Gga.18811.1.S1_at	Finished cDNA, clone ChEST987f14	CR391541.1		0.21	1.28	0.295059	-1.27	-6.639	0.003025	-1.48	-6.373	0.001411
Gga.18849.1.S1_s_at	LOC421862: similar to CD109	BU436023	421862	-1.01	-3.14	0.037892	-0.67	-1.805	0.134193	0.34	0.845	0.436698
Gga.18872.1.S1_s_at	RCJMB04_4i4: synaptosomal-associated protein, 91kDa homolog (mouse)	CR391748.1	428635	-1.5	-6.034	0.004071	-1.11	-3.13	0.028061	0.39	1.138	0.3129
Gga.18877.1.A1_at	Finished cDNA, clone ChEST316e13	CR391761.1		-1.08	-10.229	0.00084	-1.37	-10.972	0.000193	-0.28	-2.057	0.094776
Gga.18907.1.S1_at	LOC419900: similar to ICBP90 binding protein 1	BU235740	419900	0.96	2.826	0.059586	1.25	5.107	0.004301	0.3	0.887	0.433836
Gga.18910.1.S1_at	GNAI1: guanine nucleotide binding protein (G protein), alpha inhibiting activity polypeptide 1	NM_205403.1	396368	-1.45	-3.319	0.066496	-1.23	-6.006	0.002076	0.22	0.482	0.666417
Gga.18910.1.S1_s_at	GNAI1: guanine nucleotide binding protein (G protein), alpha inhibiting activity polypeptide 1	NM_205403.1	396368	-1.05	-2.948	0.077253	-1.15	-5.227	0.00416	-0.1	-0.25	0.81743
Gga.18917.1.S1_s_at	Hypothetical protein, clone 9b22	CD215341		-0.45	-2.79	0.063573	-1.93	-5.987	0.006489	-1.48	-4.314	0.011903
Gga.18934.1.S1_at	Finished cDNA, clone ChEST423b4	BU485153		0.48	1.166	0.32434	-1.07	-3.212	0.023953	-1.55	-3.476	0.024975
Gga.18945.1.S1_at	LOC419210: PREX1 protein	BU440886	419210	-0.28	-0.857	0.461637	-1.15	-3.688	0.020635	-0.87	-2.088	0.095017
Gga.18946.1.S1_at	GAS41: GAS41 protein	BU485805	771226	-1.73	-6.49	0.00727	-2.83	-5.399	0.004617	-1.1	-2.276	0.096729
Gga.18953.1.S1_at	LOC417712: Similar to MLL5	BU395708	417712	0.79	4.43	0.01673	1.14	6.259	0.004419	0.35	2.493	0.056032
Gga.18968.1.S1_at	Finished cDNA, clone ChEST661b11	BU474814		0.79	2.16	0.10438	2.09	7.597	0.001151	1.3	3.758	0.02695
Gga.18984.1.S1_at	Finished cDNA, clone ChEST608b15	BU401203		0.62	4.627	0.035109	1.56	3.902	0.020501	0.94	2.473	0.088624
Gga.19.1.S1_at	IL1B: interleukin 1, beta	NM_204524.1	395196	1.8	4.285	0.016969	0.73	0.923	0.405689	-1.07	-1.419	0.235926
Gga.19006.1.S1_at	Finished cDNA, clone ChEST204d5	BU478258		1.35	4.012	0.016644	1.67	5.508	0.007121	0.32	1.168	0.307212
Gga.19012.1.S1_at	LOC423782: hypothetical LOC423782	CR388601.1	423782	-0.22	-0.753	0.509433	-1.68	-9.517	0.000243	-1.46	-4.962	0.016482
Gga.19018.1.S1_at	LOC425734: Similar to Protein BAP28	BU236655	425734	-1.62	-3.339	0.070136	-2.25	-9.058	0.000748	-0.63	-1.205	0.316832
Gga.19025.1.S1_at	Finished cDNA, clone ChEST885d22	BU136969		0.3	1.538	0.19894	1.66	6.491	0.001541	1.36	5.341	0.003596
Gga.19034.1.S1_at	Finished cDNA, clone ChEST906k15	CR407001.1		-0.91	-9.935	0.006916	-1.37	-9.25	0.002262	-0.46	-2.664	0.047813
Gga.19045.1.S1_at	Finished cDNA, clone ChEST719i16	CR407412.1		-1.6	-29.319	0.000136	-1.4	-6.717	0.006233	0.21	0.978	0.393482
Gga.1906.1.S1_at	CRISPLD1: cysteine-rich secretory protein LCCL domain containing 1	NM_204654.1	395369	-0.69	-3.272	0.03577	0.36	1.042	0.34956	1.05	3.228	0.033194
Gga.19077.1.S1_at	Finished cDNA, clone ChEST290n11	BU418916		1.36	4.221	0.018549	2.75	7.413	0.000953	1.39	4.497	0.006788
Gga.19085.1.S1_s_at	LOC418915: Hypothetical LOC418915	CR405836.1	418915	1.28	5.477	0.00541	1.27	5.922	0.00305	0	-0.021	0.984299
Gga.19091.1.S1_at	Finished cDNA, clone ChEST1005i19	BU261799		0.31	2.328	0.080514	1.03	7.419	0.000797	0.72	5.283	0.003402
Gga.19116.1.S1_at	Finished cDNA, clone ChEST884h13	CR405754.1		-0.41	-6.777	0.007648	-1.18	-6.627	0.00382	-0.76	-4.465	0.018938
Gga.19132.1.S1_at	Finished cDNA, clone ChEST731m7	BU212477		0.36	1.548	0.257366	1.02	5.143	0.012571	0.66	2.176	0.089098
Gga.19147.1.S1_at	Finished cDNA, clone ChEST766h5	BU480146		0.07	0.823	0.46895	1.37	9.693	0.000234	1.3	10.368	0.000643
Gga.1917.1.S1_at	CDH2: cadherin 2, type 1, N-cadherin (neuronal)	BU356680	414745	0.07	0.154	0.888342	1.52	2.62	0.050782	1.45	3.294	0.027454
Gga.19174.1.S1_at	Finished cDNA, clone ChEST114a21	BU138598		-2.14	-12.662	0.00561	-1.93	-11.643	0.001201	0.22	0.924	0.399897
Gga.19186.1.S1_s_at	PPP1R9A: protein phosphatase 1, regulatory (inhibitor) subunit 9A	CR407108.1	420568	-1.93	-7.498	0.009993	-1.79	-11.645	0.00013	0.14	0.491	0.655756
Gga.19187.1.A1_at	RCJMB04_21i6: SPFH domain family, member 1	CR406581.1	423670	-1.09	-25.193	0.001031	-1.17	-9.812	0.00077	-0.08	-0.745	0.509679
Gga.19194.1.S1_at	Finished cDNA, clone ChEST742g14	BU367300		-1.36	-6.268	0.010772	-1.48	-12.91	0.000103	-0.12	-0.582	0.607164
Gga.19197.1.S1_s_at	RCJMB04_1k1: similar to riboflavin kinase; flavokinase; ATP:riboflavin 5-phosphotransferase	CR406633.1	431449	0.22	1.129	0.326787	1.6	9.615	0.003918	1.38	10.598	0.001427
Gga.19230.1.S1_s_at	EAF2: ELL associated factor 2	CR406825.1	424243	0.03	0.146	0.892738	1.72	14.638	0.000113	1.69	9.573	0.003303
Gga.19236.1.A1_at	Finished cDNA, clone ChEST860e23	BU204804		-0.26	-0.919	0.423409	-1.54	-8.248	0.000626	-1.28	-4.6	0.018819
Gga.19244.1.S1_at	VPS13B: vacuolar protein sorting 13 homolog B (yeast)	BU362262	420242	0.38	2.802	0.053888	1.77	8.251	0.000623	1.39	6.918	0.002271
Gga.19247.1.S1_at	Finished cDNA, clone ChEST957c5	BU415324		0.25	1.539	0.208955	1.11	5.828	0.002513	0.86	5.334	0.003362
Gga.19253.1.S1_at	Finished cDNA, clone ChEST967p14	BU478228		-0.18	-1.068	0.392244	1.01	7.055	0.004472	1.2	5.417	0.004525
Gga.19269.1.S1_at	Finished cDNA, clone ChEST734o14	BU240046		-1.28	-11.804	0.000312	-0.59	-3.54	0.021851	0.69	4.082	0.012212
Gga.19271.1.S1_at	Finished cDNA, clone ChEST632f24	BU389568		0.35	2.52	0.108462	1.2	4.476	0.018912	0.86	2.895	0.041124
Gga.19275.1.S1_at	Finished cDNA, clone ChEST759b12	BU233594		-0.97	-23.303	0.000032	-1.04	-30.287	0.000002	-0.07	-1.658	0.176625
Gga.19277.1.S1_at	HNF4A: hepatocyte nuclear factor 4, alpha	BU307221	419198	-1.4	-16.445	0.000641	-1.53	-15.126	0.000145	-0.13	-1.046	0.343658
Gga.19300.1.S1_at	Finished cDNA, clone ChEST556c20	BM426102		1.23	5.106	0.008824	0.69	1.979	0.117719	-0.54	-1.452	0.210038
Gga.19318.1.S1_at	LOC422830: Similar to RIKEN cDNA 5730509K17 gene	BU380533	422830	-4.02	-6.209	0.018101	-4.18	-19.698	0.000023	-0.16	-0.25	0.824246
Gga.19322.1.S1_at	KHDRBS3: Finished cDNA, clone ChEST752i10 /// KH domain containing, RNA binding, signal transduction associated 3	BU263861	420317	-2.08	-5.421	0.030449	-2.41	-5.749	0.012329	-0.32	-1.816	0.155803
Gga.1933.3.S1_at	Finished cDNA, clone ChEST134e17	BX933909.2		1.48	5.821	0.007953	1.05	2.821	0.037706	-0.42	-1.279	0.27021
Gga.19372.1.S1_at	Finished cDNA, clone ChEST766k21	CN222049		-1.61	-20.324	0.000056	-1.87	-7.153	0.004484	-0.26	-0.991	0.387541
Gga.19378.1.S1_at	Finished cDNA, clone ChEST761o6	CR406622.1		-0.31	-1.206	0.324583	1.83	4.332	0.018391	2.13	4.508	0.007952
Gga.19396.1.S1_at	RCJMB04_6n2: RAB22A, member RAS oncogene family	BU385463	419318	1.74	3.659	0.028468	0.65	0.911	0.405159	-1.1	-1.708	0.162145
Gga.19398.1.S1_at	LOC419595: similar to Chain A, Crystal Structure Of Soluble Form Of Clic4	BU208985	419595	-0.96	-2.568	0.122247	-1	-4.381	0.020315	-0.04	-0.103	0.923458
Gga.19407.1.S1_at	Finished cDNA, clone ChEST751d6	CR407095.1		-0.55	-4.923	0.008482	-1.53	-6.542	0.004026	-0.98	-4.112	0.016123
Gga.19409.1.S1_at	LOC418752: similar to Collagen alpha-2(IV) chain	BU312654	418752	-0.97	-5.712	0.011489	-1.53	-10.739	0.000173	-0.56	-2.872	0.042801
Gga.19409.1.S1_s_at	LOC418752: similar to Collagen alpha-2(IV) chain	BU312654	418752	-0.53	-3.614	0.056032	-1.24	-6.913	0.004609	-0.71	-3.132	0.025886
Gga.19430.1.S1_s_at	Gga.19430.1	CR406907.1		-1.43	-12.129	0.001333	-0.93	-3.697	0.029661	0.5	1.856	0.137052
Gga.19439.1.S1_at	Finished cDNA, clone ChEST643d13	BU259119		-1.06	-3.917	0.017335	-2.88	-10.56	0.000147	-1.83	-6.579	0.00137
Gga.19449.1.S1_at	Finished cDNA, clone ChEST746n22	CR407090.1		-0.58	-2.439	0.071822	-1.26	-4.883	0.004547	-0.68	-2.524	0.05314
Gga.1945.1.S1_at	LOC419015: hypothetical LOC419015	BU301457	419015	0.73	2.05	0.155917	1.3	7.173	0.000874	0.57	1.551	0.226337
Gga.19458.1.A1_at	Finished cDNA, clone ChEST788j1	CR407444.1		1.21	4.608	0.019156	0.76	2.998	0.035071	-0.45	-1.381	0.229209
Gga.19464.1.S1_at	Finished cDNA, clone ChEST168b5	BU135072		0.28	2.803	0.096582	1.26	5.951	0.008956	0.98	4.246	0.012418
Gga.19470.1.A1_at	PCID1: PCI domain containing 1 (herpesvirus entry mediator)	CD736202	421602	-1.7	-8.267	0.009447	-2	-14.464	0.000139	-0.29	-1.243	0.289143
Gga.19496.1.S1_at	LOC418370: similar to hypothetical protein LOC57821	BU364163	418370	-1.69	-24.158	0.000113	-1.88	-10.975	0.001123	-0.18	-1.035	0.362712
Gga.19520.1.S1_at	Finished cDNA, clone ChEST878j10	BU407120		-1.24	-11.795	0.000344	-1.54	-7.444	0.002382	-0.3	-1.419	0.230015
Gga.1953.2.S1_a_at	Transcribed locus, weakly similar to NP_001007666.1 secreted protein ZSIG11 [Rattus norvegicus]	BU455858		1.39	7.457	0.001785	0.64	1.433	0.234755	-0.75	-1.662	0.179925
Gga.19539.1.S1_at	Finished cDNA, clone ChEST687o12	BU352542		1.16	5.216	0.008162	0.62	1.557	0.200106	-0.54	-1.314	0.255872
Gga.19542.1.S1_at	Finished cDNA, clone ChEST687a22	CR405914.1		-1.74	-16.045	0.003412	-1.19	-10.172	0.001819	0.55	3.475	0.018206
Gga.19547.1.S1_at	Finished cDNA, clone ChEST691j23	CR406403.1		2.14	5.345	0.023655	1.15	1.558	0.183913	-0.99	-1.555	0.212491
Gga.19566.1.S1_at	Finished cDNA, clone ChEST592i1	BU280938		-1.52	-12.948	0.005579	-1.24	-6.981	0.005905	0.28	1.324	0.244954
Gga.19575.1.A1_at	RCJMB04_24e23: Similar to heterogeneous nuclear ribonucleoprotein K isoform a; dC-stretch binding protein; transformation upregulated nuclear protein	CR405986.1	426516	1.75	4.063	0.016169	-0.14	-0.138	0.897514	-1.89	-1.934	0.134998
Gga.1958.1.S1_a_at	Finished cDNA, clone ChEST970o3	CN232061		0.19	0.544	0.640296	1.24	4.876	0.015169	1.05	2.456	0.070896
Gga.19588.1.S1_at	Finished cDNA, clone ChEST617d16	BU297453		1.5	3.757	0.026689	2.68	4.322	0.008343	1.18	2.093	0.105651
Gga.19606.1.S1_at	Finished cDNA, clone ChEST612j19	BU484517		-0.63	-1.376	0.301452	-1.28	-9.005	0.001798	-0.65	-1.374	0.28476
Gga.19620.1.A1_at	Finished cDNA, clone ChEST382l11	CR406188.1		-1.13	-9.787	0.004051	-1.62	-9.245	0.001669	-0.49	-2.417	0.063019
Gga.19622.1.A1_at	Finished cDNA, clone ChEST846o6	CR406195.1		-1.34	-9.178	0.000783	-1.51	-7.796	0.000703	-0.17	-0.871	0.425828
Gga.19627.1.A1_at	Finished cDNA, clone ChEST844p7	CR406205.1		-1.05	-5.325	0.011243	-0.85	-6.691	0.001934	0.2	1.07	0.36554
Gga.19627.1.S1_at	Finished cDNA, clone ChEST844p7	CR406205.1		-1.08	-4.236	0.016317	-0.81	-4.286	0.011938	0.27	1.153	0.327312
Gga.19639.1.S1_at	LOC416803: similar to G protein coupled receptor 133	CR406282.1	416803	-0.41	-2.369	0.077719	-1.18	-6.194	0.001652	-0.78	-4.275	0.007906
Gga.1964.1.S1_at	Transcribed locus, moderately similar to XP_001063576.1 similar to myosin X [Rattus norvegicus]	BU436680		0.85	3.667	0.039163	-0.29	-1.142	0.323801	-1.14	-6.821	0.001102
Gga.19659.1.S1_at	Finished cDNA, clone ChEST867m22	BU309002		-0.03	-0.085	0.939387	-1.82	-11.394	0.000239	-1.79	-5.098	0.017193
Gga.1966.1.S1_at	LOC426341: similar to KIAA1195 protein	BU438514	426341	-1	-12.577	0.003145	-1.25	-8.987	0.000355	-0.25	-2.119	0.117675
Gga.19675.1.S1_at	Finished cDNA, clone ChEST757f24	BU204991		-1.01	-3.923	0.026878	-1.47	-5.823	0.002812	-0.46	-1.46	0.207272
Gga.19704.1.S1_at	Finished cDNA, clone ChEST722m7	CR406523.1		0.36	1.74	0.201651	1.06	8.671	0.000469	0.7	3.188	0.04667
Gga.19713.1.S1_at	Finished cDNA, clone ChEST1023l3	CR406545.1		-1.07	-12.592	0.002284	-1.65	-17.354	0.000119	-0.58	-9.658	0.000337
Gga.19725.1.S1_at	Finished cDNA, clone ChEST653g24	CR406602.1		-0.31	-1.123	0.334162	-1.38	-6.033	0.001807	-1.07	-3.733	0.019433
Gga.19728.1.S1_at	Finished cDNA, clone ChEST761l4	CR406616.1		-0.4	-1.024	0.412157	-1.53	-12.863	0.000418	-1.13	-2.811	0.088994
Gga.19734.1.S1_at	Finished cDNA, clone ChEST901p5	BU251303		0.18	0.813	0.469275	-0.85	-2.342	0.069846	-1.03	-3.104	0.03824
Gga.19737.1.S1_at	Finished cDNA, clone ChEST766e4	BU413957		-0.15	-0.458	0.670659	-1.25	-3.791	0.012799	-1.1	-3.232	0.023739
Gga.19791.1.S1_at	LRP12: low density lipoprotein-related protein 12	BU221618	420267	-1.58	-20.338	0.001427	-1.75	-28.972	0.000023	-0.17	-1.74	0.15559
Gga.19791.1.S1_s_at	LRP12: low density lipoprotein-related protein 12	BU221618	420267	-1	-3.836	0.048211	-0.76	-3.887	0.018886	0.24	0.766	0.487188
Gga.19805.1.S1_at	Finished cDNA, clone ChEST917h10	CR406871.1		-1.67	-17.179	0.001053	-1.59	-9.662	0.001642	0.08	0.424	0.69072
Gga.19806.1.S1_at	Finished cDNA, clone ChEST233a21	BU223396		1.72	5.896	0.013031	0.49	0.68	0.534682	-1.23	-1.799	0.164921
Gga.19816.1.S1_at	Finished cDNA, clone ChEST927k17	CR406902.1		0.29	0.87	0.472608	1.53	23.964	0.000009	1.24	3.75	0.061348
Gga.19836.1.A1_at	Finished cDNA, clone ChEST1002l15	CR406976.1		-0.65	-3.776	0.02211	-1.01	-4.279	0.008189	-0.36	-1.658	0.165649
Gga.19841.1.A1_at	Finished cDNA, clone ChEST1002e16	CR406989.1		-1.04	-31.816	0.000011	-1.1	-8.054	0.003072	-0.06	-0.464	0.672775
Gga.19842.1.A1_at	Finished cDNA, clone ChEST1002e22	BU204298		-0.64	-3.432	0.026981	-1.11	-7.544	0.002707	-0.47	-2.938	0.054938
Gga.19843.1.S1_s_at	RCJMB04_9b7: similar to RIKEN cDNA D030011O10 gene	BU316543	418139	-2.19	-13.985	0.002141	-2.15	-33.85	0.000003	0.04	0.256	0.819238
Gga.19853.1.S1_at	Finished cDNA, clone ChEST1010m16	CR407015.1		-0.07	-0.285	0.799548	-1.28	-4.483	0.017266	-1.22	-3.415	0.018983
Gga.19858.1.S1_at	Finished cDNA, clone ChEST1011e15	BU119290		0.64	2.446	0.096355	1.19	4.102	0.015448	0.55	2.725	0.043304
Gga.19858.1.S1_x_at	Finished cDNA, clone ChEST1011e15	BU119290		0.49	2.096	0.137628	1.24	4.382	0.009558	0.75	3.666	0.019189
Gga.1987.1.S1_a_at	LOC396202: Nr-CAM protein	NM_205266.1	396202	-0.65	-1.621	0.241142	-1.28	-6.392	0.004487	-0.63	-1.419	0.253202
Gga.19879.1.S1_at	LOC425540: similar to Lymphoid-restricted membrane protein	CR407085.1	425540	-0.95	-13.479	0.000562	-1.09	-18.794	0.000008	-0.14	-1.873	0.133625
Gga.19892.1.S1_at	Finished cDNA, clone ChEST752i24	CR407136.1		-0.92	-1.142	0.37076	-2.56	-21.74	0.000011	-1.64	-2.022	0.176371
Gga.19921.1.S1_at	NBEAL1: neurobeachin-like 1	CR407218.1	424110	0.44	2.773	0.07601	2.53	7.787	0.003315	2.09	5.974	0.003623
Gga.19928.1.A1_at	Finished cDNA, clone ChEST898k2	BU330423		-0.87	-7.218	0.00528	-1.06	-5.772	0.002303	-0.19	-1.164	0.312098
Gga.19930.1.A1_at	Finished cDNA, clone ChEST240f20	CR407249.1		-1.53	-20.948	0.000642	-1.64	-13.513	0.000555	-0.11	-0.836	0.44487
Gga.19934.1.S1_at	SNAI2: snail homolog 2 (Drosophila)	BU396459	432368	0.06	0.189	0.865206	-1.27	-3.488	0.032659	-1.33	-2.836	0.036645
Gga.19944.1.S1_at	LOC416987: similar to Coiled-coil domain containing 60	CR407313.1	416987	-1.11	-13.36	0.000183	-1.2	-18.136	0.000412	-0.09	-1.46	0.240167
Gga.19945.1.A1_at	Gga.19945.1	BU303150		-1.5	-26.177	0.000118	-1.42	-7.575	0.004149	0.08	0.417	0.701665
Gga.19948.1.S1_at	BRF2: BRF2, subunit of RNA polymerase III transcription initiation factor, BRF1-like	BU402030	426772	-1.33	-18.064	0.000505	-1.27	-10.12	0.001192	0.06	0.435	0.68351
Gga.19961.1.S1_s_at	LOC423650: similar to catenin (cadherin-associated protein), alpha 3; alpha-catenin-like protein	CR407383.1	423650	-1.23	-9.094	0.004333	-0.97	-13.924	0.00007	0.26	1.941	0.163388
Gga.19969.1.S1_at	Gga.19969.1	CR407418.1		1.25	3.164	0.034354	0.39	0.754	0.487452	-0.86	-1.613	0.170288
Gga.19980.1.S1_at	Finished cDNA, clone ChEST788b15	BU459767		-0.98	-6.843	0.005295	-2.25	-11.621	0.000382	-1.28	-5.824	0.002297
Gga.19997.1.A1_at	Finished cDNA, clone ChEST661l6	CR407535.1		-1.04	-5.027	0.017255	-1.43	-8.788	0.0004	-0.39	-1.671	0.170893
Gga.19997.1.S1_at	Finished cDNA, clone ChEST661l6	BU216310		-1.26	-5.116	0.008603	-1.35	-6.395	0.012061	-0.09	-0.573	0.606105
Gga.20008.1.S1_at	Finished cDNA, clone ChEST892d10	CR385208.1		-1.21	-5.279	0.019869	-1.15	-5.988	0.003551	0.06	0.23	0.829041
Gga.20018.1.S1_at	LOC395756: thrombomucin	BU290246	395756	-0.42	-7.428	0.00495	2.82	16.418	0.00018	3.24	19.496	0.000215
Gga.20023.1.S1_at	Finished cDNA, clone ChEST140a20	CR407487.1		0.25	2.53	0.066521	1.01	7.543	0.001102	0.76	5.435	0.00333
Gga.20050.1.S1_at	Finished cDNA, clone ChEST886o18	BU367262		0.5	3.015	0.041633	1.26	3.409	0.029463	0.76	2.095	0.113416
Gga.20053.1.S1_at	Finished cDNA, clone ChEST739p17	BU115572		-1.45	-2.693	0.083272	-2.57	-3.826	0.014273	-1.13	-2.245	0.086066
Gga.20061.1.S1_at	NINJ2: ninjurin 2	BU396151	418151	2.07	4.809	0.026186	1.93	3.042	0.028688	-0.14	-0.269	0.802934
Gga.20062.1.S1_s_at	SIPA1L2: signal-induced proliferation-associated 1 like 2	BU394425	421523	1.19	7.314	0.006659	0.11	0.232	0.828906	-1.08	-2.384	0.093516
Gga.20070.1.S1_at	MAN1A1: mannosidase, alpha, class 1A, member 1	BU125645	421726	-0.51	-1.788	0.204833	0.79	2.575	0.075999	1.31	3.168	0.025479
Gga.2013.2.A1_at	SRF: Serum response factor (c-fos serum response element-binding transcription factor)	CR389867.1	396103	-1.31	-25.177	0.000074	-1.61	-21.619	0.000004	-0.3	-4.527	0.010073
Gga.2013.2.S1_a_at	SRF: Serum response factor (c-fos serum response element-binding transcription factor)	CR389867.1	396103	-0.31	-2.407	0.113185	-1.18	-5.54	0.002838	-0.87	-4.833	0.0131
Gga.2023.1.S1_at	CIDD /// LOC416926: CIDD protein /// similar to DiGeorge syndrome critical region gene 2	BU209708	395972 /// 416926	-1.64	-16.521	0.002767	-1.36	-6.188	0.00819	0.27	1.128	0.321385
Gga.2039.1.S1_at	HMOX1: heme oxygenase (decycling) 1	NM_205344.1	396287	0.79	2.546	0.083548	1.95	8.549	0.000361	1.16	3.559	0.028212
Gga.2064.1.S1_a_at	ERG: v-ets erythroblastosis virus E26 oncogene	NM_204280.1	374146	0.09	0.485	0.662378	1.58	12.556	0.000058	1.5	7.842	0.002544
Gga.209.1.S1_a_at	WNT3A: wingless-type MMTV integration site family, member 3A	NM_204675.1	395396	-0.42	-2.852	0.065438	0.58	2.37	0.086664	1	3.712	0.01673
Gga.2098.2.S1_at	MMP16: matrix metallopeptidase 16 (membrane-inserted)	CR389196.1	396116	1.05	2.44	0.125635	1.26	3.31	0.039396	0.21	0.368	0.729387
Gga.21.1.S1_a_at	IL2RG: interleukin 2 receptor, gamma	NM_204527.1	395199	-0.99	-5.781	0.013344	-1.16	-10.251	0.000157	-0.17	-0.931	0.414996
Gga.2116.1.S1_at	Transcribed locus	BU219707		1.72	4.567	0.014983	0.99	1.914	0.128493	-0.73	-1.269	0.262083
Gga.2124.1.S1_at	Transcribed locus, weakly similar to NP_446087.1 of tumorigenicity 14 [Rattus norvegicus]	CD734562		-0.16	-1.247	0.289963	0.9	5.184	0.006355	1.05	5.543	0.002922
Gga.2134.1.S1_s_at	Finished cDNA, clone ChEST666n18 /// Finished cDNA, clone ChEST859p24	BU233308		0.69	2.973	0.075369	1.13	6.164	0.003328	0.45	1.621	0.178537
Gga.2139.1.S1_a_at	CCDC55: coiled-coil domain containing 55	BU240247	417588	0.68	5.245	0.026981	1	10.291	0.000803	0.32	2.044	0.111268
Gga.2141.2.S1_at	LOC427109: Similar to hypothetical protein DKFZp564D172	BU450776	427109	-0.87	-8.548	0.001191	-1.22	-7.354	0.001215	-0.35	-2.176	0.094048
Gga.2171.1.S1_at	Gga.2171.1	BU215544		0.69	3.872	0.053373	1.23	11.776	0.000433	0.54	2.706	0.067207
Gga.22.1.S1_at	SLC5A7: solute carrier family 5 (choline transporter), member 7	AJ511267.1	414870	0.64	8.443	0.004938	1.08	4.487	0.014567	0.44	1.904	0.149997
Gga.2295.1.S1_at	Transcribed locus	BU441755		0.05	0.201	0.850845	1.31	3.765	0.018493	1.27	3.43	0.020974
Gga.2304.1.S1_at	C-erbB oncogene mRNA activated by ALV insertion, producing a gag-env-erbB fusion protein	BU223184		-0.08	-0.326	0.773646	-1.71	-6.514	0.006345	-1.63	-4.634	0.005855
Gga.2316.1.S1_at	Gga.2316.1	BU227387		1.7	3.748	0.020615	0.38	0.529	0.623817	-1.32	-1.782	0.143291
Gga.2317.1.S1_at	LOC422605: hypothetical LOC422605	BU311742	422605	-1.81	-14.76	0.002798	-1.61	-9.765	0.001745	0.2	0.988	0.369123
Gga.2348.2.S1_at	LHX9: LIM homeobox 9	CR407573.1	396397	1.25	7.145	0.002256	1.42	2.965	0.048978	0.17	0.353	0.745237
Gga.235.1.S1_at	NPAS2: neuronal PAS domain protein 2	AF396828.1	395433	0.59	5.857	0.01737	1.07	6.753	0.001109	0.48	3.701	0.028201
Gga.2350.1.S1_s_at	RCJMB04_28h16: similar to KIAA1285 protein	BU434842	420372	-0.83	-5.765	0.007797	-1.18	-5.405	0.00318	-0.35	-1.769	0.152206
Gga.2362.1.S1_s_at	SMCR8: Smith-Magenis syndrome chromosome region, candidate 8	BX934706.2	416519	-0.52	-1.656	0.200222	-1.28	-4.107	0.027866	-0.76	-4.01	0.011239
Gga.2365.2.S1_at	RCJMB04_14g12: Structural maintenance of chromosomes 5	BU423719	431608	-1.46	-16.703	0.000082	-1.68	-13.623	0.000057	-0.22	-1.805	0.137366
Gga.2366.2.S1_at	Transcribed locus, moderately similar to NP_997713.1 RNA-binding protein [Rattus norvegicus]	BU389604		-1.66	-11.756	0.00306	-1.82	-13.014	0.000309	-0.15	-0.821	0.450844
Gga.237.1.S1_at	NR1I3: nuclear receptor subfamily 1, group I, member 3	NM_204702.1	395439	-0.54	-3.412	0.038679	-1.33	-8.066	0.001768	-0.79	-6.583	0.001221
Gga.2375.1.S1_at	CTNNA2: catenin (cadherin-associated protein), alpha 2	NM_205136.1	396035	-0.64	-2.706	0.082156	-1.58	-9.215	0.000314	-0.93	-3.558	0.027763
Gga.2375.1.S2_at	CTNNA2: catenin (cadherin-associated protein), alpha 2	BU223694	396035	-0.71	-2.283	0.133907	-2.6	-6.203	0.006771	-1.88	-3.697	0.014308
Gga.2377.1.S1_at	DEK: DEK oncogene (DNA binding)	BX264959	420828	0.78	2.428	0.105304	1.39	4.945	0.006936	0.61	1.555	0.188276
Gga.238.1.S1_at	LRRC17: leucine rich repeat containing 17	BU439727	395440	2.94	4.555	0.022027	3.64	9.283	0.000299	0.7	1.085	0.359285
Gga.2381.3.S1_at	RCJMB04_7i20: ubiquitin-conjugating enzyme E2D 3 (UBC4/5 homolog, yeast)	BU108195	422713	-2.05	-26.406	0.000012	-2.45	-20.68	0.000017	-0.39	-3.276	0.026442
Gga.239.1.S1_at	TLL1: tolloid-like 1	NM_204703.1	395441	-0.52	-2.058	0.159676	-1.79	-4.671	0.016249	-1.27	-2.81	0.039359
Gga.2409.1.S1_at	WDR1: WD repeat domain 1	AF020054.1	422842	-0.52	-3.808	0.021758	-1.12	-6.226	0.0026	-0.6	-3.104	0.027788
Gga.2422.2.S2_x_at	ENS-3: Pol-like protein ENS-3	AF327879.1	395341	-1.68	-18.035	0.000288	-0.45	-1.195	0.315643	1.23	3.183	0.044223
Gga.2423.1.S1_s_at	UGP2: UDP-glucose pyrophosphorylase 2	NM_204111.1	373900	-0.36	-2.364	0.121531	1.06	4.43	0.018422	1.42	5.138	0.004347
Gga.2436.1.S1_at	Transcribed locus	BU283986		0.8	3.98	0.048351	1.08	7.432	0.002509	0.28	1.182	0.304792
Gga.2437.1.S1_at	GSTT1: glutathione S-transferase theta 1	NM_205365.1	396322	-1.13	-6.111	0.003933	0.37	1.388	0.227398	1.5	5.832	0.003214
Gga.2455.2.A1_at	Finished cDNA, clone ChEST1019f6	BX934739.2		1.06	4.049	0.018708	0.34	0.847	0.445187	-0.72	-1.683	0.158814
Gga.2456.1.S1_at	Transcribed locus	BU243075		1.38	3.996	0.02339	0.28	0.452	0.672643	-1.09	-1.886	0.14003
Gga.2465.1.S1_at	Finished cDNA, clone ChEST832k3	BU356857		-0.4	-1.845	0.158758	-1.36	-9.31	0.000313	-0.96	-4.471	0.0187
Gga.247.1.S1_at	PCSK5: proprotein convertase subtilisin/kexin type 5	AJ252169.1	395456	-0.74	-5.673	0.007209	-1.8	-6.714	0.004273	-1.06	-3.791	0.019553
Gga.2513.1.S1_at	FTCD: formiminotransferase cyclodeaminase	NM_204903.1	395726	-0.36	-4.226	0.013429	-1.04	-6.201	0.003825	-0.67	-4.04	0.016971
Gga.2516.1.S1_at	PTPRG: protein tyrosine phosphatase, receptor type, G	NM_204314.1	374208	0.25	2.109	0.112909	1.28	11.149	0.000112	1.03	7.486	0.000919
Gga.2520.2.S1_at	Transcribed locus	BU365935		1.91	4.361	0.02443	1.93	4.128	0.018399	0.02	0.076	0.942648
Gga.2528.1.S1_at	Transcribed locus, strongly similar to NP_062191.1 musculoaponeurotic fibrosarcoma (avian) oncogene homolog (c-maf) [Rattus norvegicus]	BU121979		0.48	2.326	0.081405	1.25	4.198	0.011308	0.77	2.507	0.058176
Gga.2535.2.S1_a_at	Transcribed locus, weakly similar to NP_067598.1 (bacterial lantibiotic synthetase component C)-like 1 [Rattus norvegicus]	BU130679		0.59	2.734	0.05801	-0.95	-3.3	0.021617	-1.54	-5.892	0.002893
Gga.255.1.S1_at	K203: chemokine K203	NM_204720.1	395468	-0.5	-0.861	0.479172	2.28	4.423	0.020871	2.78	3.584	0.018864
Gga.2556.1.S1_at	Finished cDNA, clone ChEST870h23	CR406304.1		-1.36	-4.382	0.041388	-0.99	-2.453	0.087356	0.37	0.733	0.496645
Gga.2572.1.S1_at	LAMP2: lysosomal-associated membrane protein 2	BU323822	414800	0.3	3.414	0.067189	1.16	4.559	0.012326	0.87	3.591	0.036324
Gga.2582.1.S1_at	TGFBI: transforming growth factor, beta-induced, 68kDa	NM_205036.1	395897	-0.09	-1.737	0.174423	-4.2	-6.352	0.007678	-4.11	-6.226	0.008279
Gga.2585.1.S1_at	Finished cDNA, clone ChEST128a8	BU253979		1.09	6.389	0.015224	0.99	10.725	0.000164	-0.1	-0.533	0.631676
Gga.2587.1.S1_at	NOV: nephroblastoma overexpressed gene	NM_205268.1	396204	-0.47	-0.482	0.668231	-3.67	-6.93	0.000961	-3.2	-3.17	0.055698
Gga.2592.1.S1_at	LOC395568: alpha 1 (V) collagen	NM_204790.1	395568	0.02	0.172	0.879236	-1.89	-10.56	0.00181	-1.91	-9.418	0.000446
Gga.260.6.A1_at	ANKRD15: ankyrin repeat domain 15	AY448024.1	395475	-1.43	-14.048	0.000993	-1.54	-11	0.000651	-0.11	-0.678	0.5285
Gga.2614.1.A1_at	TMOD1: tropomodulin 1	NM_205027.1	395883	1.72	4.003	0.016501	0.47	0.66	0.542629	-1.25	-1.808	0.143102
Gga.2617.1.S1_at	MYH6: myosin, heavy polypeptide 6, cardiac muscle, alpha	NM_204766.1	395534	-0.7	-2.738	0.062902	-1.66	-5.915	0.0028	-0.95	-2.921	0.03324
Gga.2619.1.S1_at	Finished cDNA, clone ChEST504k13	BU477951		1.01	16.423	0.002642	0.83	5.2	0.013437	-0.18	-1.07	0.347819
Gga.2625.1.S1_at	RARRES1: retinoic acid receptor responder (tazarotene induced) 1	NM_204534.2	395209	-1.14	-3.444	0.034279	0.18	0.81	0.4612	1.33	4.227	0.024309
Gga.2634.1.S1_at	LOC418150: similar to N-acetylgalactosaminyltransferase	BU260893	418150	-1.31	-20.679	0.000761	-1.32	-12.914	0.000655	-0.01	-0.092	0.930264
Gga.2647.1.S1_at	RCJMB04_23g22: myotubularin related protein 2	BU296857	418992	0.57	2.04	0.120165	1.02	4.275	0.039475	0.45	2.665	0.087364
Gga.266.1.A1_at	NUMB: numb homolog (Drosophila)	AF213691.1	395639	-1.75	-42.813	0.000006	-1.89	-10.991	0.001363	-0.14	-0.787	0.484887
Gga.2668.1.S1_a_at	RARB: retinoic acid receptor, beta	NM_205326.1	396266	-0.32	-1.513	0.232894	-1.57	-6.276	0.003899	-1.25	-4.158	0.00884
Gga.2668.2.S1_at	RARB: retinoic acid receptor, beta	BU390690	396266	-0.15	-0.67	0.570109	-1.53	-5.825	0.009588	-1.38	-4.07	0.00964
Gga.2668.4.S1_a_at	RARB: retinoic acid receptor, beta	AF220162.1	396266	-1.22	-9.138	0.00162	-1.38	-15.102	0.000092	-0.16	-1.261	0.296659
Gga.2679.1.S1_at	FBLN1: fibulin 1	NM_204165.1	373979	1.05	11.358	0.000934	0.89	2.876	0.054731	-0.16	-0.526	0.633456
Gga.2680.1.S1_at	AQP1: aquaporin 1	AL586137	420384	0.46	0.557	0.62859	3.55	15.855	0.000337	3.09	3.774	0.060058
Gga.2687.1.S1_at	Transcribed locus, moderately similar to XP_001080818.1 similar to Vacuolar protein sorting 18 [Rattus norvegicus]	CN219096		1.01	6.046	0.003828	0.28	0.673	0.542227	-0.73	-1.749	0.165972
Gga.2688.1.S1_at	Finished cDNA, clone ChEST990a16	CR386633.1		-1.63	-26.2	0.000021	-1.59	-14.209	0.000216	0.04	0.358	0.738071
Gga.2690.1.S1_a_at	FZD6: frizzled homolog 6 (Drosophila)	AY283064.1	378788	1.09	2.831	0.049631	0.7	1.941	0.130757	-0.39	-1.26	0.271954
Gga.2698.1.S1_at	MYL4: myosin, light chain 4, alkali; atrial, embryonic	NM_205479.1	396472	-2.65	-9.669	0.007346	-3.51	-20.667	0.00004	-0.86	-2.764	0.061508
Gga.2722.1.S1_a_at	CKB: creatine kinase, brain	NM_205310.1	396248	-0.09	-0.19	0.8641	2.34	3.859	0.025313	2.44	3.249	0.02277
Gga.2724.1.S1_at	Finished cDNA, clone ChEST446j8	BU274023		-0.82	-3.669	0.023779	-1.89	-5.458	0.005415	-1.07	-2.93	0.03701
Gga.2731.1.S1_at	Finished cDNA, clone ChEST793k15	CR391586.1		-0.06	-0.352	0.751234	-1.09	-6.992	0.002456	-1.04	-4.976	0.004844
Gga.2737.1.S1_at	Finished cDNA, clone ChEST604g23	BU352514		-1.1	-6.185	0.011892	-0.96	-4.948	0.011292	0.15	1.216	0.279835
Gga.2756.1.S1_at	LGI1: leucine-rich, glioma inactivated 1	BU274275	423802	1.09	4.512	0.011	0.93	4.589	0.009577	-0.16	-0.718	0.514489
Gga.2758.1.S1_at	VTN: vitronectin	NM_205061.1	395935	0.87	2.568	0.10547	1.33	3.662	0.027819	0.46	0.957	0.383057
Gga.2769.1.S1_at	IL6: interleukin 6 (interferon, beta 2)	NM_204628.1	395337	-0.56	-1.929	0.174861	-2.35	-9.1	0.001272	-1.79	-4.842	0.006163
Gga.2770.2.S1_s_at	RCJMB04_16e8: similar to Protein C18orf1	BU284021	421044	-0.39	-2.721	0.109812	-1.02	-45.855	0	-0.63	-4.42	0.045499
Gga.280.1.S1_at	MAFK: v-maf musculoaponeurotic fibrosarcoma oncogene homolog K	NM_204756.1	395518	-0.53	-2.222	0.152953	-1.04	-4.546	0.018737	-0.51	-1.57	0.180605
Gga.2800.1.S1_at	SLMAP: sarcolemma associated protein	NM_205395.1	396360	-0.94	-3.466	0.069262	-2.91	-11.358	0.001143	-1.97	-5.335	0.003801
Gga.2803.1.S1_s_at	Finished cDNA, clone ChEST581b8	BU120476		-0.48	-2.277	0.088229	-1.45	-6.355	0.001817	-0.96	-4.698	0.005366
Gga.2819.1.S1_at	Finished cDNA, clone ChEST571o14	CR405749.1		-0.77	-21.869	0.00191	-1.51	-8.674	0.003215	-0.75	-4.201	0.021158
Gga.2820.1.S1_at	TRAPPC6B: Trafficking protein particle complex 6B	BU233123	423337	-0.85	-11.348	0.007397	-1.09	-6.933	0.00152	-0.24	-1.708	0.185801
Gga.2827.2.S1_a_at	TIMP3: TIMP metallopeptidase inhibitor 3	CR386544.1	396483	-0.42	-2.883	0.07894	-1.72	-7.86	0.002977	-1.29	-5.096	0.004275
Gga.2829.1.S1_at	Finished cDNA, clone ChEST888b4	BU279348		-0.35	-0.894	0.446473	-2.42	-9.886	0.000196	-2.06	-4.934	0.014174
Gga.2839.1.S1_at	COL2A1: alpha 1 type IIA collagen precursor	NM_204426.1	395069	0.06	0.616	0.593061	-1.13	-6.967	0.004943	-1.2	-6.336	0.00177
Gga.2839.2.S1_a_at	COL2A1: alpha 1 type IIA collagen precursor	M74435.1	395069	-0.35	-1.557	0.226245	-1.14	-4.318	0.011105	-0.79	-4.218	0.010765
Gga.2839.2.S1_x_at	COL2A1: Alpha 1 type IIA collagen precursor	M74435.1	395069	-1.37	-13.625	0.003346	-1.2	-12.637	0.000562	0.17	1.239	0.274013
Gga.2840.1.S1_at	B4GALT1: UDP-Gal:betaGlcNAc beta 1,4- galactosyltransferase, polypeptide 1	NM_205202.1	396121	0.35	2.546	0.110224	1.13	13.669	0.000124	0.78	5.146	0.011573
Gga.2842.1.S1_at	CXXC5: CXXC finger 5	BU327910	416138	0.15	1.027	0.401344	-1.28	-3.738	0.032096	-1.43	-3.878	0.018194
Gga.2864.1.S1_at	LOC416333: similar to Septin 8	BX950469.2	416333	1.2	4.086	0.022787	0.76	2.658	0.071807	-0.43	-2.132	0.090589
Gga.2870.1.S1_at	PPAT: phosphoribosyl pyrophosphate amidotransferase	M60069.1	422743	-0.63	-1.806	0.202818	-1.65	-5.75	0.007561	-1.02	-2.322	0.076527
Gga.2876.1.S1_a_at	VAV3: vav 3 oncogene	NM_206863.1	373939	0.35	1.792	0.185801	1.49	3.821	0.028193	1.14	2.691	0.052168
Gga.2876.2.S1_x_at	VAV3: vav 3 oncogene	BU468673	373939	0.41	2.431	0.092002	1.08	3.527	0.031481	0.67	2.031	0.107369
Gga.2910.1.S1_at	Finished cDNA, clone ChEST628e16	CR406000.1		0.71	2.848	0.102826	1.15	8.361	0.003065	0.44	1.573	0.208189
Gga.293.1.S1_at	SMAD9: SMAD family member 9	BU483081	395543	-1.05	-7.708	0.001545	-1	-9.142	0.00353	0.06	0.544	0.625478
Gga.2931.1.S1_at	RRBP1: Ribosome binding protein 1 homolog 180kDa (dog)	L13973.1	396414	0.1	0.789	0.48942	-1.13	-3.499	0.035747	-1.23	-3.64	0.024321
Gga.2944.1.S1_s_at	Finished cDNA, clone ChEST1035p11	BU246479		0.26	2.858	0.098395	1.1	8.495	0.003138	0.84	5.334	0.003299
Gga.2954.1.S1_at	Transcribed locus, weakly similar to XP_363106.1 protein MG08690.4 [Magnaporthe grisea 70-15]	BU424441		0.52	5.048	0.007667	1.14	11.384	0.000219	0.63	6.793	0.001323
Gga.2956.1.S1_at	IL22RA1: interleukin 22 receptor, alpha 1	BX934914.1	419692	-0.32	-1.235	0.292913	-1.02	-5.305	0.004322	-0.7	-2.843	0.056441
Gga.2957.1.S1_s_at	CD9: CD9 molecule	NM_204762.1	395527	-0.12	-0.735	0.51081	-1.11	-5.504	0.004572	-0.99	-4.285	0.007863
Gga.2962.2.S1_a_at	Finished cDNA, clone ChEST1017j8	BU143023		-1.06	-5.657	0.014454	-1.09	-5.686	0.004953	-0.03	-0.131	0.901326
Gga.2967.1.S1_at	ITGA6: integrin, alpha 6	NM_205289.1	396226	-1.17	-2.768	0.105357	1.68	6.375	0.005954	2.84	5.799	0.006733
Gga.2967.1.S2_at	ITGA6: integrin, alpha 6	BU139443	396226	-0.74	-2.911	0.091353	1.76	11.771	0.000417	2.5	8.729	0.002327
Gga.2969.1.S1_at	RCJMB04_32j5: Small glutamine-rich tetratricopeptide repeat (TPR)-containing, alpha	BU355435	426396	-0.05	-0.395	0.713151	-1.43	-3.248	0.043184	-1.39	-3.148	0.046995
Gga.2969.1.S1_s_at	RCJMB04_32j5: small glutamine-rich tetratricopeptide repeat (TPR)-containing, alpha	BU355435	426396	-0.1	-0.965	0.398313	-1.4	-3.535	0.036183	-1.3	-3.236	0.042043
Gga.2980.1.S1_at	IRX2: Iroquois homeobox protein 2	BU292747	373975	-0.42	-1.766	0.155607	-1.14	-7.214	0.008643	-0.73	-3.739	0.04888
Gga.2998.1.S1_at	RCJMB04_1d1: insulin induced gene 1	BU410605	420442	0.47	1.712	0.220225	1.01	4.002	0.023953	0.55	1.496	0.199507
Gga.3013.1.S1_at	Finished cDNA, clone ChEST7m5	CR387830.1		0.08	0.128	0.909736	-2.56	-5.23	0.01185	-2.64	-3.306	0.029061
Gga.3015.1.S1_at	Finished cDNA, clone ChEST578p24	BU394510		-1.31	-7.261	0.005364	-1.3	-9.251	0.000265	0	0.007	0.994672
Gga.3060.1.S2_at	BARX2: BarH-like homeobox 2	BU253330	395714	-0.59	-4.273	0.038474	1.47	3.712	0.023471	2.06	5.492	0.011251
Gga.3074.1.S1_a_at	C-16: galectin CG-16	NM_206905.1	404269	0.3	1.885	0.198808	-0.82	-8.593	0.002969	-1.12	-6.011	0.006677
Gga.3075.1.S1_at	LOC415465: similar to a disintegrin-like and metalloprotease domain with thrombospondin type I motifs-like 3; punctin-2	BU401701	415465	-0.72	-2.025	0.171262	-1.71	-4.217	0.021874	-1	-1.88	0.119115
Gga.3090.1.S1_at	Finished cDNA, clone ChEST572k7	CR388766.1		0.99	16.922	0.000121	1.03	5.706	0.008684	0.04	0.206	0.848461
Gga.3099.1.S1_at	Finished cDNA, clone ChEST725l11	CF075097		-0.42	-3.47	0.025664	-1.75	-5.744	0.006856	-1.32	-4.335	0.016141
Gga.3104.1.S1_at	Transcribed locus, weakly similar to XP_368625.1 protein [Magnaporthe grisea 70-15] /// Finished cDNA, clone ChEST613g15	CR385849.1		-0.89	-3.531	0.070267	-2.48	-11.366	0.001341	-1.58	-4.759	0.006888
Gga.3106.1.S1_at	Finished cDNA, clone ChEST380j3	BU406228		-0.12	-1.371	0.301669	-1.08	-3.939	0.029062	-0.97	-3.354	0.034008
Gga.3108.1.S1_at	FHL2: four and a half LIM domains 2	BU312421	418726	-1.59	-6.614	0.020443	-2.01	-21.411	0.000059	-0.42	-1.657	0.211371
Gga.3110.1.S1_x_at	COL6A1: collagen, type VI, alpha 1	J04598.1	396000	1.01	5.112	0.013658	0.47	3.24	0.022993	-0.54	-2.616	0.066401
Gga.3113.1.S1_at	NCALD: neurocalcin delta	NM_205143.1	396048	0.22	2.239	0.121737	1.02	3.717	0.031793	0.81	2.8	0.054583
Gga.312.1.S1_at	FZD2: frizzled homolog 2 (Drosophila)	NM_204222.1	374061	-0.28	-1.324	0.274312	-1.17	-5.381	0.00423	-0.88	-3.309	0.022385
Gga.3130.4.S1_x_at	RSN: restin	AF020764.1	395784	-1.32	-18.316	0.00009	-1.04	-5.946	0.006718	0.28	1.572	0.197608
Gga.3133.2.S1_a_at	CRMP1: collapsin response mediator protein 1	AF301547.1	395156	-0.43	-5.795	0.005782	-1.07	-9.569	0.00027	-0.63	-6.116	0.003158
Gga.3140.1.A1_at	THSD7A: thrombospondin, type I, domain containing 7A	BU321851	420585	-1.47	-9.021	0.001018	-1.79	-6.746	0.001684	-0.31	-1.235	0.283698
Gga.3142.1.S1_at	TDG: thymine-DNA glycosylase	NM_204750.1	395510	-0.39	-2.323	0.137109	-1.09	-6.124	0.007246	-0.7	-2.884	0.035345
Gga.3145.2.S1_a_at	RCJMB04_34k20: similar to Moesin (Membrane-organizing extension spike protein)	BU426246	422173	-1.98	-2.65	0.116362	-1.2	-4.476	0.017111	0.78	0.991	0.407651
Gga.3155.1.S1_at	PKIA: protein kinase (cAMP-dependent, catalytic) inhibitor alpha	NM_205374.1	396333	-0.6	-1.41	0.28094	-1.16	-5.183	0.005092	-0.56	-1.206	0.316777
Gga.3175.1.S1_at	Finished cDNA, clone ChEST127d15	BU434081		0.52	2.227	0.143367	1.2	14.47	0.000029	0.68	2.868	0.087057
Gga.3180.1.S1_at	LFNG: LFNG O-fucosylpeptide 3-beta-N-acetylglucosaminyltransferase	U97157.1	395790	-1.12	-3.413	0.060213	-1.72	-11.366	0.000092	-0.6	-1.772	0.18982
Gga.3180.1.S2_a_at	LFNG: LFNG O-fucosylpeptide 3-beta-N-acetylglucosaminyltransferase	NM_204948.1	395790	-0.71	-3.397	0.035642	-2.08	-5.813	0.005929	-1.37	-3.575	0.020101
Gga.3186.1.S1_at	Transcribed locus	BU411017		-1.13	-16.215	0.001549	-0.93	-10.794	0.000948	0.2	1.884	0.118366
Gga.3187.1.S1_at	HOXD8: homeobox D8	NM_207177.1	396301	0.88	2.882	0.047393	1.48	6.188	0.003432	0.6	2.155	0.109341
Gga.3199.1.S1_at	MMP2: matrix metallopeptidase 2 (gelatinase A, 72kDa gelatinase, 72kDa type IV collagenase)	NM_204420.1	386583	0.69	3.425	0.028667	1.29	7.68	0.008088	0.59	4.295	0.026138
Gga.320.1.S1_at	LOC395581: 5-hydroxytryptamin receptor	BX930443.2	395581	-1.8	-5.48	0.00848	-2.03	-7.006	0.000922	-0.23	-0.634	0.557916
Gga.321.1.S1_at	VAX1: ventral anterior homeobox 1	NM_204799.1	395582	-1	-10.609	0.000873	-1.3	-18.571	0.00002	-0.3	-3.339	0.037176
Gga.322.1.S1_at	SPRY1: sprouty 1 protein	BU283046	395583	1.16	9.779	0.007358	0.71	1.797	0.155773	-0.45	-1.201	0.315015
Gga.3250.1.S1_at	VSNL1: visinin-like 1	NM_205255.1	396189	-1.04	-5.973	0.004702	-0.42	-2.162	0.084952	0.62	2.939	0.032346
Gga.3259.1.S1_at	ANGIOPOIETIN-2: Angiopoietin-2B (Ang-2B)	NM_204817.1	395610	-0.1	-0.315	0.778183	1.66	4.13	0.021141	1.76	3.582	0.015996
Gga.3260.2.S1_a_at	KCNMA1: potassium large conductance calcium-activated channel, subfamily M, alpha member 1	AB072618.1	374065	0.97	5.201	0.02899	2.32	4.763	0.009434	1.35	2.976	0.057706
Gga.3263.1.S1_at	Finished cDNA, clone ChEST75j21	CR354333.1		0.34	1.636	0.241683	1.05	6.939	0.005605	0.71	2.747	0.05287
Gga.3269.1.S1_at	Finished cDNA, clone ChEST1009f15	BU324194		0.38	2.563	0.062699	1.1	4.437	0.010862	0.72	2.868	0.042968
Gga.3273.5.S1_x_at	B-G: MHC B-G antigen	M27667.1	417035	-1.74	-3.006	0.055052	-2.42	-6.924	0.002134	-0.68	-1.233	0.313997
Gga.3275.1.S1_a_at	Finished cDNA, clone ChEST626l20	BU425099		-0.25	-3.674	0.024728	1.2	2.978	0.055952	1.45	3.623	0.034954
Gga.3285.1.S1_at	LOC693248: c-Maf	D28598.1	693248	1.02	6.162	0.011245	0.35	0.821	0.469206	-0.67	-1.49	0.215518
Gga.3300.3.S1_at	Finished cDNA, clone ChEST318a16	BX932294.2		-1.1	-3.94	0.042378	-1.93	-7.368	0.002402	-0.83	-2.286	0.075089
Gga.3306.1.S1_s_at	EDNRB: endothelin receptor type B	BU449947	408082	0.97	4.091	0.021491	1.05	3.009	0.041949	0.08	0.206	0.845049
Gga.3316.1.S1_s_at	PROBOX: probox protein	NM_205252.1	396182	0.47	1.547	0.230238	1.47	4.742	0.009504	1	2.497	0.056225
Gga.3317.1.S1_s_at	RCJMB04_27h20: nuclear receptor coactivator 1	BU372287	422016	0.55	1.589	0.243873	1.01	6.399	0.002617	0.46	1.25	0.308397
Gga.3322.1.S1_at	Finished cDNA, clone ChEST781g11	BU323510		-0.86	-24.852	0.001444	-1.06	-10.586	0.00062	-0.2	-2.113	0.124748
Gga.3327.1.S1_at	NOS2A: nitric oxide synthase 2A (inducible, hepatocytes)	NM_204961.1	395807	0.76	2.42	0.080042	2.41	3.981	0.020535	1.65	2.615	0.05826
Gga.3332.1.S1_at	MXRA8: matrix-remodelling associated 8	NM_204636.1	395347	-0.04	-0.172	0.877585	1.16	4.678	0.014588	1.2	3.682	0.014531
Gga.3335.1.S1_at	KCNJ4: potassium inwardly-rectifying channel, subfamily J, member 4	U62138.1	395903	-1.24	-7.744	0.002481	-1.27	-9.614	0.000225	-0.03	-0.194	0.855921
Gga.334.1.S1_at	SIX4: Six4 protein	AJ133778.1	395601	-2.09	-9.105	0.0021	-1.76	-9.193	0.000263	0.33	1.317	0.256441
Gga.3341.1.S1_at	PODXL: podocalyxin-like	BU455120	395755	-0.14	-1.115	0.339151	2.65	8.495	0.001449	2.79	9.261	0.001839
Gga.3348.2.S1_s_at	LOC418800: similar to protocadherin-9	BU129571	418800	-0.67	-3.823	0.019305	-1.09	-5.36	0.003048	-0.42	-2.184	0.08115
Gga.3349.1.S2_at	C4BPA: Complement component 4 binding protein, alpha	AB060813.1	395384	0.19	1.443	0.254664	1.23	12.705	0.000084	1.04	7.165	0.002468
Gga.3373.2.S1_at	POPDC3: popeye domain containing 3	AF208401.1	395434	1.71	2.771	0.057694	2.01	4.283	0.00961	0.3	0.504	0.644499
Gga.3379.2.S1_at	RCJMB04_1g20: SH3-domain kinase binding protein 1	AJ448837	418608	-1.13	-8.028	0.008437	-1.45	-7.935	0.000724	-0.32	-2.419	0.07797
Gga.3379.3.S1_at	RCJMB04_1g20: SH3-domain kinase binding protein 1	BU380048	418608	-1.51	-10.459	0.000814	-1.98	-6.43	0.004893	-0.47	-1.477	0.215987
Gga.3381.1.S1_at	HOXA3: homeobox A3	AB111110.1	395231	1.16	3.09	0.041774	0.11	0.171	0.871604	-1.06	-1.814	0.145537
Gga.3388.3.S1_at	SLC34A1: solute carrier family 34 (sodium phosphate), member 1	BU294441	395402	0.85	3.568	0.027197	1.26	5.062	0.005938	0.41	1.941	0.110414
Gga.3398.1.S1_a_at	PITX2: transcription factor Pitx2	AF077092.1	395862	-0.62	-4.976	0.012023	-1.11	-10.132	0.00017	-0.5	-3.625	0.019079
Gga.3398.2.S1_a_at	PITX2: transcription factor Pitx2	BX935055.1	395862	-0.41	-1.672	0.220137	-1.33	-8.9	0.000707	-0.92	-3.403	0.036706
Gga.34.1.S1_at	CACNG4: calcium channel, voltage-dependent, gamma subunit 4	NM_204132.1	373924	1.83	4.916	0.026752	0.39	0.496	0.644243	-1.44	-2.036	0.130143
Gga.3411.1.S1_at	RCJMB04_5i17: mitogen-activated protein kinase 6	BU140725	415419	1.09	4.322	0.016277	0.46	1.129	0.314197	-0.63	-1.664	0.173196
Gga.3414.1.S1_at	TOP3B: topoisomerase (DNA) III beta	BU418569	416771	-1.35	-6.465	0.007298	-0.88	-5.814	0.002131	0.47	2.169	0.105507
Gga.3416.4.S1_a_at	HESX1: homeobox, ES cell expressed 1	BU396812	395864	-0.34	-1.723	0.182237	0.72	2.947	0.043424	1.05	3.708	0.013983
Gga.343.1.S1_at	PDLIM3: PDZ and LIM domain 3	BU257039	414873	-1.61	-15.09	0.000255	-1.79	-9.186	0.000541	-0.18	-0.993	0.381627
Gga.344.1.S1_s_at	PDLIM3: PDZ and LIM domain 3	BX269956	414873	-2.89	-4.988	0.021429	-4.64	-16.469	0.000037	-1.75	-3.065	0.070451
Gga.3443.1.S1_at	LOC428091: similar to angiomotin like 1	BU479853	428091	1.7	3.651	0.021757	0.42	0.501	0.642618	-1.28	-1.539	0.198573
Gga.3444.1.S1_at	FZD9: frizzled homolog 9 (Drosophila)	AF224319.1	373886	0.75	2.26	0.137704	-0.66	-3.538	0.021852	-1.42	-3.886	0.028814
Gga.3448.1.S1_at	THBS1: thrombospondin 1	U76994.1	373987	-1.02	-2.951	0.084345	-2.23	-15.686	0.000019	-1.21	-3.433	0.05608
Gga.3477.1.S1_at	FGFR2: fibroblast growth factor receptor 2	NM_205319.1	396259	-0.41	-2.118	0.103133	-1.87	-5.717	0.004864	-1.47	-4.371	0.010719
Gga.3477.1.S2_at	FGFR2: fibroblast growth factor receptor 2	BU330174	396259	-0.23	-4.195	0.01406	-1.26	-5.501	0.009955	-1.03	-4.493	0.018364
Gga.351.1.S1_at	RGS7: regulator of G-protein signalling 7	BU349567	395620	-1.45	-10.513	0.000547	-1.62	-14.708	0.002399	-0.17	-1.834	0.183348
Gga.3522.2.S1_a_at	PLOD2: procollagen-lysine, 2-oxoglutarate 5-dioxygenase 2	BX933988.1	424882	-0.33	-2.75	0.064055	-1.17	-11.048	0.005017	-0.84	-12.52	0.001612
Gga.3530.1.S1_at	RAP: receptor-associated protein	NM_205062.1	395936	0.52	4.362	0.014837	1.05	9.333	0.00152	0.53	5.873	0.003225
Gga.355.1.S1_at	CER1: cerberus 1, cysteine knot superfamily, homolog (Xenopus laevis)	NM_204823.1	395623	1.22	3.349	0.033242	0.04	0.054	0.959716	-1.18	-1.746	0.16318
Gga.3551.1.S1_at	LOC395210: osteopontin	NM_204535.2	395210	1.56	9.164	0.006232	1.81	3.714	0.023545	0.25	0.537	0.627495
Gga.3562.1.S1_at	Gga.3562.1	BU467929		0.42	1.42	0.249434	-2.27	-4.933	0.00464	-2.69	-6.676	0.003254
Gga.3572.1.S1_at	CD44: CD44 molecule	NM_204860.1	395666	-0.63	-5.59	0.017268	0.62	5.175	0.008262	1.25	8.074	0.000511
Gga.3572.1.S2_s_at	CD44: CD44 molecule	NM_204860.1	395666	-0.29	-1.791	0.207134	1.76	5.619	0.010625	2.05	5.852	0.00328
Gga.3573.2.S1_a_at	DKK3: dickkopf homolog 3 (Xenopus laevis)	CR354079.1	396023	-0.39	-2.553	0.110869	-2.98	-7.722	0.004211	-2.59	-6.28	0.003754
Gga.3607.1.S1_a_at	LOC396243: collagen alpha 2(I) chain precursor	M33383.1	396243	-0.68	-1.627	0.232748	-1.97	-9.714	0.000372	-1.29	-2.898	0.068849
Gga.361.1.A1_at	Clone TCRDV1.22 T-cell receptor V segment (TCRDV)	AF175456.1		-0.98	-9.638	0.001388	-1.02	-8.271	0.000872	-0.04	-0.265	0.801497
Gga.3615.1.S1_at	FST: follistatin	NM_205200.1	396119	-0.08	-0.232	0.828569	1.11	4.521	0.015021	1.19	4.006	0.029532
Gga.3615.1.S2_at	FST: follistatin	BU435111	396119	-0.19	-1.366	0.250489	1.59	10.064	0.00025	1.78	10.083	0.000165
Gga.3635.1.S1_at	CTTN: cortactin	NM_205468.1	396455	-0.41	-1.154	0.358874	0.89	4.831	0.008052	1.29	3.386	0.043802
Gga.3635.2.S1_a_at	CTTN: cortactin	CR390884.1	396455	-0.81	-0.993	0.423063	1.2	5.828	0.003498	2.01	2.429	0.123825
Gga.367.1.A1_x_at	Gga.367.1	AF175449.1		-1.28	-10.525	0.003318	-1.56	-21.773	0.000004	-0.28	-2.245	0.110718
Gga.3676.1.S1_at	LOC423952: N-acetylgalactosamine 4-sulfate 6-O-sulfotransferase	AJ441642	423952	-0.72	-1.266	0.332756	-2.58	-9.856	0.002075	-1.86	-2.988	0.062074
Gga.3685.1.S1_at	MYH1 /// MYH2: Myosin, heavy chain 1, skeletal muscle, adult /// Myosin, heavy chain 2, skeletal muscle, adult	BU129377	374069 /// 417306	-2.36	-6.95	0.015714	-2.54	-14.94	0.000088	-0.18	-0.483	0.663716
Gga.369.1.A1_at	Clone TCRDV1.13 T-cell receptor V segment (TCRDV)	AF175447.1		-1.97	-14.346	0.001115	-2.05	-7.71	0.003311	-0.08	-0.284	0.790014
Gga.3696.1.S1_at	SOX11: SRY (sex determining region Y)-box 11	AB012237.1	396104	-0.23	-1.701	0.164208	-1.11	-3.897	0.020548	-0.88	-3.084	0.04041
Gga.3698.1.A1_s_at	LOC416899: hypothetical LOC416899	BU460682	416899	-0.45	-3.978	0.016552	-1.02	-10.682	0.00043	-0.58	-5.778	0.005112
Gga.37.1.A1_x_at	Ig rearranged light-chain mRNA C-region	D70826.1		1.02	5.092	0.027996	0.33	0.921	0.422661	-0.68	-1.679	0.161463
Gga.3702.1.S1_a_at	RCJMB04_2k8: RAB8A, member RAS oncogene family	BU459898	428352	-0.7	-4.129	0.044051	-1.08	-4.385	0.0196	-0.38	-1.305	0.250434
Gga.371.1.A1_at	Clone TCRDV1.11 T-cell receptor V segment (TCRDV)	AF175445.1		-1.44	-9.304	0.009625	-2.19	-19.598	0.000156	-0.75	-4.009	0.016938
Gga.372.1.A1_x_at	Gga.372.1	AF175444.1		-0.65	-3.235	0.033128	-1.15	-8.868	0.012373	-0.5	-3.255	0.08262
Gga.3723.1.S1_at	PLA2G4A: phospholipase A2, group IVA (cytosolic, calcium-dependent)	NM_205423.1	396394	0.28	2.811	0.064641	1.26	10.139	0.000191	0.98	9.728	0.000378
Gga.3723.1.S2_at	PLA2G4A: phospholipase A2, group IVA (cytosolic, calcium-dependent)	BU141218	396394	0.75	4.843	0.037651	1.41	11.534	0.001105	0.66	3.399	0.025473
Gga.3731.2.S1_a_at	LOC396164: gammaFBP-A	BG710399	396164	-0.81	-1.698	0.179455	-4.39	-14.266	0.000149	-3.58	-8.041	0.005101
Gga.3745.1.S2_at	LOC425383: similar to carboxypeptidase Z	BU357254	425383	0.12	0.326	0.77544	-2.22	-13.684	0.000842	-2.33	-5.918	0.011481
Gga.3773.1.S1_a_at	IL17RD: interleukin 17 receptor D	NM_204515.1	395186	-0.08	-1.253	0.289613	1.45	4.701	0.017314	1.53	4.908	0.014244
Gga.3777.1.S1_at	LOC396550: sterol carrier protein-2	BU469218	396550	-0.71	-1.557	0.253637	-1.17	-4.213	0.018533	-0.46	-0.887	0.433358
Gga.3779.1.S1_at	Finished cDNA, clone ChEST177e11	BU411067		0.13	1.103	0.338836	1.45	8.63	0.000955	1.32	7.27	0.000978
Gga.3811.1.S2_at	BOK: BCL2-related ovarian killer	BU345248	395445	-0.41	-2.152	0.099992	-1.26	-9.754	0.005436	-0.85	-5.542	0.022943
Gga.3818.1.S1_at	TNC: tenascin C (hexabrachion)	J04519.1	396440	-0.93	-2.451	0.131087	-1.86	-8.622	0.002504	-0.93	-2.157	0.112979
Gga.3825.1.S1_at	Transcribed locus	BU413107		-1.25	-25.205	0.00133	-1.56	-8.814	0.003047	-0.31	-1.682	0.179026
Gga.3837.1.S1_at	NOTCH1: Notch homolog 1, translocation-associated (Drosophila)	BU300840	395655	-1.37	-13.079	0.001239	-1.49	-5.72	0.009021	-0.12	-0.443	0.68168
Gga.385.1.S1_at	MKP-2: mitogen-activated protein kinase phosphatase 2	NM_204838.1	395642	-0.32	-1.276	0.273808	1.62	5.532	0.002721	1.94	7.201	0.000846
Gga.3851.1.S1_at	LOC396047: snail like protein	NM_205142.1	396047	-1.1	-4.921	0.008045	-0.53	-1.906	0.117722	0.57	1.97	0.107179
Gga.3852.1.S2_s_at	RHOB: ras homolog gene family, member B	NM_204909.1	395734	-0.54	-3.684	0.049764	-1.01	-8.703	0.000995	-0.47	-2.646	0.056058
Gga.3867.1.S1_at	PRNP: prion protein (p27-30)	NM_205465.1	396452	-0.03	-0.052	0.963123	1.69	11.224	0.000131	1.72	2.92	0.089626
Gga.3869.1.S1_at	PPP3CA: Protein phosphatase 3 (formerly 2B), catalytic subunit, alpha isoform (calcineurin A alpha)	BU262151	395113	1.32	4.764	0.040813	0.83	4.279	0.022815	-0.48	-1.431	0.228549
Gga.387.1.S1_at	IP6: interacting protein 6	NM_204844.1	395648	1.14	8.094	0.011573	0.74	2.654	0.074992	-0.4	-1.302	0.258671
Gga.3878.1.S1_at	SMAD6: SMAD family member 6	NM_204248.1	374096	-1.24	-5.798	0.008007	-1.86	-9.707	0.000219	-0.61	-2.541	0.05833
Gga.3899.3.S1_a_at	PDGFA: platelet-derived growth factor alpha polypeptide	AB031021.1	374196	-0.55	-3.648	0.0673	-1.41	-3.416	0.041943	-0.85	-1.95	0.127488
Gga.3908.1.S1_at	TAGLN: transgelin	NM_205494.1	396490	-0.83	-3.001	0.09258	-4.06	-6.539	0.007161	-3.22	-4.757	0.008584
Gga.392.1.S1_at	PLEK: pleckstrin	NM_204863.1	395669	0.13	0.448	0.689714	1.89	5.489	0.005141	1.76	7.599	0.001259
Gga.3928.1.S1_at	HAPLN1: hyaluronan and proteoglycan link protein 1	NM_205482.1	396475	-0.22	-0.498	0.645882	-2.09	-2.769	0.045528	-1.86	-2.578	0.062136
Gga.3931.1.S1_at	LOC420120: similar to cartilage oligomeric matrix protein	BU419509	420120	0.89	1.683	0.169958	-3.05	-6.755	0.001609	-3.93	-7.832	0.001447
Gga.3950.1.S1_at	BMP2: bone morphogenetic protein 2	NM_204358.1	378779	-1.42	-5.767	0.00725	0.52	1.922	0.118502	1.94	6.198	0.001634
Gga.3950.1.S2_at	BMP2: bone morphogenetic protein 2	BU480603	378779	-0.89	-6.627	0.021382	0.12	0.566	0.595614	1	6.35	0.007708
Gga.3957.2.S1_a_at	ENAH: enabled homolog (Drosophila)	AB017437.1	374180	-0.28	-0.842	0.476735	-1.41	-13.322	0.000991	-1.13	-3.462	0.070053
Gga.3972.1.S1_at	SEMA3D: sema domain, immunoglobulin domain (Ig), short basic domain, secreted, (semaphorin) 3D	NM_205373.1	396332	-0.21	-1.036	0.372712	-3.29	-7.353	0.003668	-3.08	-6.532	0.003027
Gga.3972.1.S2_at	SEMA3D: sema domain, immunoglobulin domain (Ig), short basic domain, secreted, (semaphorin) 3D	BU407384	396332	-0.55	-3.412	0.028767	-3	-8.656	0.001658	-2.45	-6.918	0.002761
Gga.3973.1.S1_at	LOC395491: cTwist	NM_204739.1	395491	-0.46	-2.892	0.072168	0.6	9.467	0.006151	1.05	7.203	0.017187
Gga.3982.1.S1_at	INHBA: inhibin, beta A (activin A, activin AB alpha polypeptide)	U42377.1	396361	-0.4	-1.686	0.18646	-2.64	-6.34	0.004964	-2.24	-4.962	0.006109
Gga.3982.1.S2_at	INHBA: inhibin, beta A (activin A, activin AB alpha polypeptide)	BU475840	396361	-0.67	-5.234	0.008739	-3.31	-6.245	0.007411	-2.64	-4.935	0.013312
Gga.4.1.A1_at	FZD5: frizzled homolog 5 (Drosophila)	AF463494.1	374112	-1.25	-12.086	0.001937	-1.48	-23.472	0.000003	-0.23	-2.162	0.118755
Gga.400.1.S1_at	PAX5: paired box gene 5 (B-cell lineage specific activator)	NM_204424.1	387330	-1.1	-34.527	0.000005	-1	-12.688	0.00051	0.1	1.321	0.264757
Gga.4010.1.S1_s_at	CLSTN1: calsyntenin 1	BU117507	395372	0.46	2.356	0.13858	1.88	6.236	0.007988	1.42	3.966	0.011692
Gga.4051.1.S1_at	CTGF: connective tissue growth factor	NM_204274.1	374135	-0.12	-0.968	0.432158	-1.43	-5.658	0.010666	-1.31	-4.625	0.008273
Gga.4052.1.S1_at	MYL9: myosin, light chain 9, regulatory	NM_205278.1	396215	-0.68	-4.918	0.024722	-2.26	-7.227	0.004733	-1.58	-4.707	0.009413
Gga.4055.1.S1_at	FETUB: fetuin B	BX933989.2	395404	1.16	3.615	0.022955	-0.01	-0.025	0.981166	-1.18	-2.037	0.109329
Gga.4056.1.S1_at	PXN: paxillin	U14589.1	395832	-1.76	-6.043	0.0117	-1.49	-4.18	0.016459	0.27	0.634	0.554032
Gga.4078.1.S1_at	LUM: lumican	BX272380	417891	0.24	1.326	0.312251	-2.7	-5.593	0.011149	-2.94	-5.714	0.005498
Gga.4085.1.S1_at	SESTD1: SEC14 and spectrin domains 1	BU141201	424125	-0.98	-9.482	0.001082	-1.29	-6.749	0.002024	-0.31	-1.691	0.171736
Gga.4087.1.S1_at	FZD1: frizzled homolog 1 (Drosophila)	AF031830.1	374062	-0.84	-2.464	0.084559	-1.84	-5.599	0.003051	-1	-2.457	0.060743
Gga.4087.1.S2_at	FZD1: frizzled homolog 1 (Drosophila)	BU226682	374062	-0.15	-0.952	0.441332	-1.58	-4.862	0.016607	-1.43	-3.938	0.01503
Gga.409.1.S1_at	WNT5A: wingless-type MMTV integration site family, member 5A	NM_204887.1	395703	-0.55	-5.229	0.030165	-1.27	-13.082	0.000653	-0.72	-5.107	0.004712
Gga.4091.1.S2_a_at	MYLK: myosin, light chain kinase	NM_205459.1	396445	-1.6	-2.206	0.111484	-3.98	-7.252	0.000779	-2.38	-3.121	0.039611
Gga.4091.2.S1_a_at	MYLK: myosin, light chain kinase	M96655.1	396445	-0.92	-1.868	0.139378	-1.91	-6.001	0.017643	-0.99	-2.458	0.120724
Gga.4092.1.S1_at	RCJMB04_1d5: epidermal growth factor receptor pathway substrate 15	AL588743	424633	0.7	5.211	0.013925	1.2	6.522	0.003684	0.5	2.362	0.065881
Gga.4092.2.S1_at	RCJMB04_1d5: epidermal growth factor receptor pathway substrate 15	BU118380	424633	-1.07	-8.638	0.013138	-0.72	-1.92	0.133048	0.35	1	0.391002
Gga.4092.2.S1_x_at	RCJMB04_1d5: epidermal growth factor receptor pathway substrate 15	BU118380	424633	-0.5	-1.471	0.268935	0.95	3.063	0.047668	1.45	3.226	0.026612
Gga.4108.1.S1_at	TPM1: tropomyosin 1 (alpha)	NM_205401.1	396366	-0.48	-2.057	0.170327	-1.49	-6.188	0.007516	-1.01	-3.058	0.029179
Gga.4108.1.S2_at	TPM1: tropomyosin 1 (alpha)	BU407102	396366	-0.87	-2.29	0.148229	-3.27	-7.093	0.005674	-2.4	-4.025	0.010074
Gga.4108.2.S1_a_at	TPM1: tropomyosin 1 (alpha)	M36337.1	396366	-0.57	-3.295	0.044453	-3.1	-11.386	0.000112	-2.53	-10.537	0.000649
Gga.4108.4.S1_a_at	TPM1: tropomyosin 1 (alpha)	AY150211.1	396366	-0.96	-1.931	0.1896	-1.93	-6.2	0.006799	-0.97	-1.67	0.180768
Gga.4108.4.S1_s_at	TPM1: tropomyosin 1 (alpha)	AY150211.1	396366	-0.87	-1.769	0.212199	-1.8	-5.956	0.006256	-0.92	-1.627	0.191663
Gga.4108.4.S1_x_at	TPM1: tropomyosin 1 (alpha)	AY150211.1	396366	-0.94	-1.816	0.208497	-1.86	-6.088	0.007554	-0.92	-1.539	0.212369
Gga.4108.5.S1_x_at	TPM1: tropomyosin 1 (alpha)	J00910.1	396366	-0.81	-1.594	0.250598	-1.65	-5.677	0.009863	-0.84	-1.436	0.23943
Gga.4154.2.S1_a_at	LSAMP: limbic system-associated membrane protein	Z94718.1	395687	-1.02	-4.812	0.008655	-1.43	-8.651	0.005847	-0.41	-2.599	0.09201
Gga.417.1.S1_at	MHC class I B-F heavy chain (B-F-minor allele A9)	AF026916.1		-1.41	-16.244	0.003292	-1.53	-23.684	0.000112	-0.12	-1.149	0.314643
Gga.4170.1.S1_at	AKR1B10: aldo-keto reductase family 1, member B10 (aldose reductase)	NM_204629.1	395338	1.04	3.381	0.043837	1.23	6.338	0.001764	0.19	0.611	0.584625
Gga.4176.1.S1_at	EIF5A2: eukaryotic translation initiation factor 5A2	NM_205532.1	396545	-0.2	-2.007	0.154733	-1.06	-4.463	0.019073	-0.85	-3.376	0.028861
Gga.418.1.S1_x_at	BF2: major histocompatibility complex class I glycoprotein	AF026914.1	425389	-1.53	-15.555	0.000109	-1.45	-12.502	0.000058	0.08	0.688	0.522255
Gga.4198.2.S1_a_at	MYL3: myosin, light chain 3, alkali; ventricular, skeletal, slow	X13861.1	396067	-1.07	-10.923	0.005699	-1.17	-14.428	0.00032	-0.1	-0.839	0.445453
Gga.4210.1.S1_at	LOC396212: MT	NM_205275.1	396212	0.43	1.451	0.2821	1.79	5.882	0.009409	1.36	3.207	0.024899
Gga.4217.3.S1_at	MYH1: myosin, heavy polypeptide 1, skeletal muscle, adult	U87231.1	427788	-2.05	-3.927	0.056356	-3.86	-12.883	0.000638	-1.81	-3.033	0.050549
Gga.4217.3.S1_x_at	MYH1: myosin, heavy polypeptide 1, skeletal muscle, adult	U87231.1	427788	-1.91	-4.008	0.051923	-3.97	-11.683	0.000802	-2.07	-3.605	0.02417
Gga.4217.6.S1_x_at	MYH8: myosin, heavy chain 8, skeletal muscle, perinatal	M74086.1	417310	-1.07	-28.315	0.00058	-1.01	-26.402	0.000045	0.06	1.222	0.27826
Gga.423.1.S1_at	CLU: clusterin	NM_204900.1	395722	1.1	2.596	0.104417	2.58	7.474	0.002245	1.48	2.857	0.043123
Gga.4248.1.S1_at	LPL: Lipoprotein lipase	BU255344	396219	0.05	0.293	0.783911	1.08	6.336	0.00248	1.02	6.225	0.002342
Gga.4279.3.S1_a_at	PRSS2: protease, serine, 2 (trypsin 2)	BX933684.1	396344	-1.71	-6.849	0.011601	-1.42	-5.713	0.00593	0.3	0.893	0.414492
Gga.4303.1.S1_at	LOX: lysyl oxidase	NM_205481.1	396474	-0.56	-1.549	0.237643	-1.98	-3.904	0.024488	-1.42	-2.358	0.066093
Gga.4305.1.S1_at	Finished cDNA, clone ChEST72k8	CF250667		0.27	3.267	0.056612	-1.26	-5.96	0.008377	-1.53	-6.868	0.002944
Gga.4306.1.S1_at	DMN: desmuslin	NM_204809.1	395599	-0.58	-3.659	0.029873	-2.08	-8.083	0.00062	-1.5	-6.406	0.003604
Gga.4315.1.S2_at	NR1D2: nuclear receptor subfamily 1, group D, member 2	BU434806	396125	1.29	2.718	0.066541	1.35	3.791	0.013158	0.06	0.118	0.912288
Gga.4323.1.S1_at	ODZ1: odz, odd Oz/ten-m homolog 1(Drosophila)	NM_204862.1	395668	-0.99	-9.176	0.005723	-1.26	-14.026	0.000153	-0.27	-2.066	0.103308
Gga.4329.1.S1_at	GHR: growth hormone receptor	M74057.1	408184	-0.28	-1.175	0.357089	-2.4	-6.502	0.001286	-2.12	-7.419	0.004635
Gga.4329.1.S2_at	GHR: growth hormone receptor	BU413431	408184	0.71	1.198	0.297284	-3.67	-4.084	0.012702	-4.38	-4.836	0.006526
Gga.4343.1.S1_s_at	RCJMB04_19a21: myb-like, SWIRM and MPN domains 1	AJ448187	424671	-1.17	-14.104	0.00016	-0.62	-3.282	0.03426	0.55	2.955	0.04842
Gga.4346.1.S1_at	CASP3: caspase 3, apoptosis-related cysteine peptidase	NM_204725.1	395476	0.1	0.599	0.58356	-1.29	-3.613	0.024249	-1.38	-3.994	0.021095
Gga.4370.2.S1_at	MCM6: minichromosome maintenance deficient 6 homolog (S. cerevisiae)	BU450371	424295	-2.32	-13.186	0.000204	-2.51	-8.058	0.001114	-0.19	-0.606	0.577724
Gga.4375.1.S1_at	GTF3C3: general transcription factor IIIC, polypeptide 3, 102kDa	BU365202	424052	1.3	5.744	0.010289	0.86	2.625	0.064189	-0.44	-1.185	0.291528
Gga.4384.1.S2_at	BIRC2: baculoviral IAP repeat-containing 2	BU239841	374012	-0.65	-10.969	0.004278	-2.06	-10.145	0.001026	-1.4	-7.183	0.005264
Gga.4401.1.S1_a_at	PTGS2: prostaglandin-endoperoxide synthase 2 (prostaglandin G/H synthase and cyclooxygenase)	M64990.1	396451	0.28	0.698	0.537828	1.47	3.519	0.023596	1.19	2.273	0.073283
Gga.4420.1.S1_x_at	RTN1: reticulon 1	U17605.1	378791	-0.56	-3.503	0.025656	0.9	6.466	0.005513	1.47	11.62	0.000488
Gga.4420.2.S1_at	RTN1: reticulon 1	U17606.1	378791	0.37	1.621	0.185913	3.54	16.826	0.00029	3.17	18.428	0.000049
Gga.443.1.A1_at	Gga.443.1	U04613.1		-1.86	-20.766	0.000172	-2.25	-14.51	0.000292	-0.39	-2.328	0.074733
Gga.4439.2.S1_at	NAU: Putative microtubule associated protein	CR353155.1	395753	-1.56	-21.339	0.000048	-1.61	-16.205	0.000052	-0.05	-0.434	0.682857
Gga.4451.1.S1_at	GSN: gelsolin	NM_204934.1	395774	0.35	1.112	0.332622	1.17	4.926	0.008012	0.81	2.825	0.061059
Gga.4491.1.A1_at	LSP1: Lymphocyte-specific protein 1	CR387714.1	374254	-0.81	-2.195	0.093381	-1.86	-6.485	0.006869	-1.05	-3.511	0.039616
Gga.4491.1.S1_at	LSP1: lymphocyte-specific protein 1	CR387714.1	374254	-0.12	-1.702	0.214511	-1.42	-6.096	0.008551	-1.3	-5.379	0.008423
Gga.4491.1.S1_s_at	LSP1: lymphocyte-specific protein 1	CR387714.1	374254	-0.34	-1.794	0.181466	-1.61	-7.999	0.001514	-1.26	-4.913	0.004689
Gga.450.1.S1_at	CD5: CD5 protein	NM_204921.1	395757	-1.03	-8.072	0.012272	-1.14	-24.86	0.000004	-0.1	-0.787	0.501766
Gga.4519.2.S1_s_at	RCJMB04_34n23: hypothetical protein	CR386140.1	770339	0.81	4.592	0.028227	1.62	9.471	0.000904	0.81	3.527	0.018379
Gga.4530.1.S1_at	ACTA2: actin, alpha 2, smooth muscle, aorta	BU266671	423787	-0.63	-4.952	0.012731	-1.38	-18.061	0.000186	-0.75	-6.447	0.012789
Gga.4531.1.S1_at	Gga.4531.1	BX257248		0.07	0.278	0.795548	-1.07	-2.893	0.040553	-1.14	-2.942	0.034526
Gga.4533.6.A1_at	TCTEL1: T-complex-associated-testis-expressed 1-like 1	BX934227.1	421660	-0.47	-1.452	0.265615	-1.58	-2.963	0.032148	-1.12	-2.503	0.080742
Gga.4533.6.S1_a_at	TCTEL1: t-complex-associated-testis-expressed 1-like 1	BX934227.1	421660	-0.47	-2.661	0.072983	-1.13	-3.228	0.040985	-0.66	-1.781	0.147865
Gga.4535.1.S1_at	AKAP12: A kinase (PRKA) anchor protein (gravin) 12	BU132277	421634	-1.94	-4.705	0.01472	-1.59	-3.93	0.025648	0.35	1.216	0.282371
Gga.4536.2.S1_a_at	AKR1D1: aldo-keto reductase family 1, member D1 (delta 4-3-ketosteroid-5-beta-reductase)	BX934646.1	418107	1.58	3.447	0.030014	-0.03	-0.057	0.956546	-1.61	-2.999	0.031062
Gga.4547.2.S1_a_at	MYH10: myosin, heavy chain 10, non-muscle	X17589.1	396465	-0.37	-1.075	0.379832	-1.1	-3.944	0.018235	-0.72	-1.706	0.160996
Gga.4564.1.S1_a_at	FMO6: flavin containing monooxygenase 6	NM_204579.1	395267	1.2	6.018	0.023294	0.27	0.464	0.668381	-0.93	-1.668	0.193293
Gga.4564.2.S1_a_at	FMO6: flavin containing monooxygenase 6	BX935192.2	395267	1.14	6.543	0.01957	0.25	0.459	0.672316	-0.89	-1.7	0.187054
Gga.458.1.S1_s_at	CDD: cytidine deaminase	NM_204933.1	395773	-0.73	-5.361	0.013482	-1.02	-9.153	0.000331	-0.29	-1.9	0.128418
Gga.4581.2.S1_at	BAG2: BCL2-associated athanogene 2	BX933957.2	421880	-0.21	-1.2	0.330794	-1.08	-9.953	0.000216	-0.87	-4.626	0.016511
Gga.4589.1.S3_at	RHOBTB2: Rho-related BTB domain containing 2	NM_204115.1	373904	0.06	0.796	0.492907	1.2	3.75	0.032244	1.14	3.476	0.034354
Gga.4590.1.S1_s_at	LOC422090: LOC422090	BU313818	422090	-0.22	-0.83	0.488317	1.25	4.798	0.014266	1.47	4.016	0.011349
Gga.4668.1.S1_at	DNER: delta/notch-like EGF repeat containing	BU321717	424786	-1	-5.075	0.03526	-0.21	-0.926	0.421751	0.79	2.639	0.046211
Gga.4668.2.S1_a_at	DNER: delta/notch-like EGF repeat containing	CF253170	424786	-0.98	-4.401	0.045363	0.03	0.089	0.934538	1.01	2.773	0.039352
Gga.4680.1.S1_at	KCNJ3: potassium inwardly-rectifying channel, subfamily J, member 3	NM_205404.1	396369	1.47	3.194	0.033446	0.39	0.561	0.601194	-1.08	-1.599	0.179393
Gga.469.2.A1_at	Finished cDNA, clone ChEST225i2	BU425340		-0.49	-3.724	0.033622	-1.12	-4.803	0.012619	-0.63	-2.486	0.062708
Gga.469.2.S1_a_at	LOC396039: winged helix transcriptional factor MFH-1	BU425340	396039	-0.92	-3.017	0.040981	-1.6	-4.448	0.007458	-0.68	-1.772	0.136698
Gga.4696.1.S1_at	Finished cDNA, clone ChEST1032a5	BU337785		0.63	3.651	0.024438	2.77	8.772	0.000729	2.14	7.059	0.002653
Gga.4709.1.S1_at	LOC771058: Hypothetical protein LOC771058	BU307703	771058	-1.46	-7.182	0.002045	-1.71	-7.199	0.000806	-0.24	-1.066	0.335476
Gga.4723.1.S1_at	LECT1: leukocyte cell derived chemotaxin 1	NM_204810.1	395600	1.71	5.213	0.009432	0.61	1.254	0.279899	-1.1	-2.072	0.097214
Gga.4731.2.S1_at	RCJMB04_35e13: Syndecan binding protein (syntenin)	BU106306	421136	-1.85	-33.217	0.000024	-2	-18.04	0.000156	-0.15	-1.251	0.278192
Gga.4741.1.S1_at	Finished cDNA, clone ChEST743b2	CR338754.2		-2.74	-3.218	0.083211	-2.48	-8.6	0.002214	0.26	0.288	0.795963
Gga.4750.1.S1_s_at	FKBP5: FK506 binding protein 5	CR385703.1	421186	0.45	1.484	0.2356	1.88	7.919	0.000558	1.43	4.281	0.013734
Gga.4778.2.S1_at	NDUFV2: NADH dehydrogenase (ubiquinone) flavoprotein 2, 24kDa	BU119046	426488	1.35	3.724	0.045809	0.14	0.241	0.819134	-1.21	-2.551	0.073948
Gga.4798.1.S1_s_at	GPM6A: glycoprotein M6A	BU353595	422569	1.26	3.89	0.018064	0.57	1.343	0.23833	-0.69	-1.67	0.159408
Gga.481.1.S1_at	FMOD: fibromodulin	NM_204967.1	395814	1.2	3.461	0.026443	0.33	0.661	0.541601	-0.87	-1.703	0.154189
Gga.4834.2.S1_at	RCJMB04_33p3: Clathrin, light chain (Lca)	AL586460	427284	-1.55	-16.731	0.000132	-1.42	-13.511	0.000053	0.13	1.372	0.228873
Gga.4837.1.S1_at	KERA: keratocan	NM_204176.1	373995	1.55	4.825	0.02285	0.88	1.582	0.203992	-0.67	-1.083	0.333545
Gga.4845.3.S1_at	LOC423265: Similar to Splicing factor, arginine/serine-rich 5 (Pre-mRNA splicing factor SRP40) (Insulin-induced growth response protein CL-4) (Delayed-early protein HRS)	CN226545	423265	0.49	2.374	0.076742	1.53	3.107	0.042798	1.04	2.101	0.111503
Gga.4851.1.A1_at	Finished cDNA, clone ChEST983i21	CR389359.1		0.49	4.321	0.014309	-1.22	-4.276	0.015798	-1.71	-6.125	0.00611
Gga.4851.1.S1_at	Finished cDNA, clone ChEST983i21	CR389359.1		0.12	1.46	0.241606	-0.99	-4.468	0.013514	-1.11	-5.203	0.011957
Gga.486.1.S1_s_at	LOC395824: vitamin D3 hydroxylase associated protein	NM_204976.1	395824	1.21	3.62	0.026094	-0.06	-0.082	0.938694	-1.27	-1.82	0.153067
Gga.4868.1.S1_a_at	PNLIP: pancreatic lipase	BX931579.1	423916	-1.35	-12.471	0.000575	-1.53	-10.834	0.000353	-0.18	-1.122	0.313531
Gga.4869.1.S1_at	AKR1B10: aldo-keto reductase family 1, member B10 (aldose reductase)	BX935552.2	418169	0.14	0.555	0.631704	1.39	6.584	0.00553	1.25	3.86	0.015611
Gga.4870.3.S1_a_at	LOC423298: alpha-cardiac actin	BU143248	423298	-1.19	-4.563	0.023082	-3.62	-8.991	0.001628	-2.42	-5.325	0.003777
Gga.4874.1.S1_at	Finished cDNA, clone ChEST436l11	BX935992.2		-0.83	-6.97	0.002488	-1.22	-14.042	0.000581	-0.39	-3.916	0.03277
Gga.4878.1.S1_at	RPL7: ribosomal protein L7	BU134111	420182	0.65	5.598	0.013771	1.19	9.714	0.000645	0.54	3.483	0.018181
Gga.4879.1.S1_at	BMP7: bone morphogenetic protein 7 (osteogenic protein 1)	BU413969	395494	-2.01	-19.312	0.002521	-1.8	-8.319	0.003602	0.21	0.884	0.42436
Gga.4889.1.S1_at	NFASC: neurofascin	X65224.1	419824	-1.19	-7.168	0.004095	-1.21	-10.928	0.000275	-0.02	-0.127	0.906881
Gga.4901.1.S1_at	Gga.4901.1	BU424477		2.2	4.749	0.039061	2.66	3.26	0.046433	0.46	0.492	0.645471
Gga.491.1.S1_at	WNT9A: wingless-type MMTV integration site family, member 9A	NM_204981.1	395829	-0.19	-0.518	0.63276	-1.77	-5.555	0.003157	-1.58	-4.405	0.010831
Gga.4939.1.S1_s_at	FABP4: fatty acid binding protein 4, adipocyte	NM_204290.1	374165	1.85	5.819	0.01261	1.44	3.408	0.031892	-0.41	-0.837	0.441441
Gga.494.1.S1_at	LOC395839: GFR receptor alpha 4	NM_204991.1	395839	1.15	3.517	0.046416	0.65	1.762	0.157465	-0.5	-1.097	0.322944
Gga.4941.1.S1_at	CDH11: cadherin 11, type 2, OB-cadherin (osteoblast)	AF055342.1	415797	-0.31	-3.264	0.046692	-1.86	-8.345	0.001245	-1.55	-7.349	0.003883
Gga.4962.2.S2_at	SEC61B: Sec61 beta subunit	BU448998	420997	-0.84	-11.397	0.003185	-1.01	-8.597	0.000368	-0.17	-1.699	0.176884
Gga.4964.17.A1_a_at	Clone CK186 T cell receptor gamma	U78268.1		0.51	0.77	0.504168	1.3	3.697	0.014872	0.8	1.208	0.32226
Gga.4964.20.S1_x_at	LOC428465: similar to T cell receptor gamma	U78233.1	428465	-1.07	-10.674	0.001488	-0.86	-7.188	0.00187	0.21	1.52	0.189113
Gga.4964.22.A1_x_at	Gga.4964.22	Z97226.1		1.04	3.191	0.040105	0.3	0.608	0.577192	-0.74	-1.382	0.230347
Gga.4964.35.A1_x_at	Gga.4964.35	Z97328.1		1.34	6.652	0.0027	0.82	2.43	0.071157	-0.51	-1.491	0.207252
Gga.4964.35.S1_x_at	LOC428465: similar to T cell receptor gamma	Z97328.1	428465	-1.63	-4.695	0.039759	-0.83	-1.099	0.328913	0.8	1.203	0.31461
Gga.4964.36.A1_x_at	Gga.4964.36	Z97329.1		1.48	6.483	0.002999	0.94	2.434	0.071449	-0.53	-1.349	0.245778
Gga.4964.43.A1_x_at	Gga.4964.43	Z97275.1		1.04	6.204	0.004748	0.37	0.751	0.500109	-0.67	-1.408	0.247209
Gga.4964.46.A1_x_at	Gga.4964.46	Z97296.1		1.22	3.866	0.018103	0.65	2.144	0.088592	-0.57	-1.861	0.126921
Gga.4964.51.S1_x_at	Clone CK186 T cell receptor gamma	Z97325.1		1.22	10.86	0.000883	1.22	8.426	0.000918	0	0.004	0.99726
Gga.4964.53.S1_x_at	Clone CK186 T cell receptor gamma	Z97270.1		1.19	5.813	0.017235	0.58	1.531	0.19137	-0.6	-1.792	0.164303
Gga.4964.54.S1_x_at	Clone CK186 T cell receptor gamma	Z97271.1		1	6.017	0.007054	0.66	2.305	0.07428	-0.34	-1.31	0.26594
Gga.4964.55.A1_x_at	Gga.4964.55	Z97276.1		1.2	3.597	0.046437	0.47	0.922	0.398858	-0.73	-1.749	0.164533
Gga.4964.58.A1_x_at	Clone CK186 T cell receptor gamma	Z97332.1		1.37	6.407	0.003653	1.05	5.749	0.013709	-0.32	-2.15	0.116918
Gga.4965.1.S1_a_at	LOC395875: collagen type XII alpha 1 chain	D00824.1	395875	-0.22	-2.588	0.106199	-2.55	-8.666	0.003083	-2.33	-7.624	0.002756
Gga.4965.1.S1_at	LOC395875: collagen type XII alpha 1 chain	D00824.1	395875	-0.05	-0.671	0.558153	-1.81	-6.327	0.007603	-1.76	-5.997	0.006689
Gga.4965.2.S1_at	LOC395875: Collagen type XII alpha 1 chain	BU424353	395875	-0.07	-0.897	0.463172	-1.8	-6.988	0.005989	-1.73	-6.42	0.004542
Gga.4965.3.S1_a_at	LOC395875: collagen type XII alpha 1 chain	X67327.1	395875	-0.68	-2.455	0.073195	-2.72	-10.72	0.000135	-2.04	-7.159	0.001345
Gga.4975.1.S1_a_at	TPM3: tropomyosin 3	NM_205446.1	396430	-0.61	-4.658	0.036197	-1.6	-7.788	0.003861	-0.99	-4.1	0.010462
Gga.4977.1.S1_at	MSX2: msh homeobox 2	NM_204559.1	395245	0.37	2.119	0.101894	-0.82	-2.775	0.049277	-1.19	-3.983	0.014792
Gga.4988.1.S1_at	CALD1: caldesmon 1	NM_204158.1	373965	-0.43	-2.458	0.071417	-2.08	-7.506	0.001559	-1.65	-5.775	0.003346
Gga.4988.2.S1_a_at	CALD1: caldesmon 1	M28417.1	373965	-0.21	-1.432	0.267188	-2	-4.885	0.015466	-1.79	-4.164	0.016869
Gga.4990.1.S1_at	Gga.4990.1	BU478693		-1.3	-2.849	0.061808	-1.13	-4.256	0.016326	0.17	0.407	0.715998
Gga.4999.1.S1_a_at	ITGA4: integrin, alpha 4 (antigen CD49D, alpha 4 subunit of VLA-4 receptor)	CK615423	424121	-0.21	-2.34	0.131793	1.1	4.146	0.024924	1.3	4.697	0.01194
Gga.4999.2.S1_at	ITGA4: integrin, alpha 4 (antigen CD49D, alpha 4 subunit of VLA-4 receptor)	AF074605.1	424121	0.1	0.382	0.736293	1.66	7.097	0.003943	1.56	4.568	0.007639
Gga.5002.1.S1_at	MDK: midkine (neurite growth-promoting factor 2)	BU135684	423196	-0.61	-3.639	0.03401	-2.78	-7.717	0.001381	-2.16	-6.404	0.005447
Gga.5003.1.S1_at	Clone cDNA11 microsatellite MCW113 sequence	CR386249.1		-0.17	-1.599	0.235331	0.97	12.199	0.000342	1.14	8.893	0.001036
Gga.5008.1.S1_at	LOC395077: ARF tumor suppressor	NM_204434.1	395077	0.87	2.774	0.108476	1.95	24.644	0.000081	1.08	3.348	0.067075
Gga.5009.1.S1_s_at	LOC395079: fibrillin-3 precursor	AY165867.1	395079	-0.73	-6.575	0.007034	-1.01	-7.042	0.002531	-0.28	-1.687	0.153097
Gga.501.1.S1_at	MMP27: matrix metallopeptidase 27	NM_205000.1	395850	0.49	1.403	0.238106	1.8	4.01	0.010235	1.31	3.184	0.026903
Gga.5015.1.A1_at	Clone cDNA48AR microsatellite MCW188 sequence	L48897.1		-0.07	-0.46	0.688492	-1.78	-10.029	0.001828	-1.71	-7.516	0.00066
Gga.5016.1.A1_at	Clone cDNA44AR microsatellite MCW149 sequence	L48895.1		-1.16	-2.92	0.059365	-3.12	-14.939	0.000823	-1.96	-5.466	0.024229
Gga.5016.1.S1_at	Clone cDNA44AR microsatellite MCW149 sequence	L48895.1		-1.13	-2.193	0.14112	-2.84	-12.975	0.00005	-1.71	-3.268	0.062464
Gga.5017.1.A1_at	Clone cDNA42AFR2 microsatellite MCW189 sequence	L48893.1		-1	-12.838	0.000523	-1.08	-18.537	0.000013	-0.09	-1.117	0.334928
Gga.5019.1.A1_at	Clone cDNA37AR microsatellite MCW162 sequence	L48891.1		-1.07	-6.035	0.01867	-1.07	-5.835	0.01398	-0.01	-0.061	0.95383
Gga.5021.1.S1_at	Clone cDNA23AF microsatellite MCW155 sequence	L48886.1		-1.05	-6.906	0.004341	-1.25	-8.994	0.004646	-0.2	-2.11	0.110166
Gga.5023.1.S1_at	Clone cDNA14A microsatellite MCW142 sequence	L48882.1		-1.92	-8.994	0.006321	-1.32	-5.317	0.00672	0.6	3.82	0.017384
Gga.5024.1.S1_at	Clone cDNA13AR microsatellite MCW190 sequence	L48881.1		-1.68	-13.203	0.003121	-2.11	-14.177	0.000426	-0.43	-2.276	0.071979
Gga.5037.1.A1_at	Clone cDNA42 forward sequence, reverse sequence contains microsatellite MCW111	L48924.1		1.11	3.556	0.025173	0.42	0.916	0.409383	-0.68	-1.411	0.222566
Gga.5039.1.A1_at	Clone cDNA28AR, repeat region	L48888.1		-1.73	-15.797	0.000142	-1.89	-13.782	0.000075	-0.17	-1.133	0.309468
Gga.5040.1.A1_x_at	Clone cDNA21AF, repeat region	L48884.1		-1.43	-12.957	0.004771	-1.5	-30.786	0.000008	-0.07	-0.607	0.591174
Gga.5042.1.S1_at	Clone cDNA56AR, microsatellite MCW187	L48900.1		-2.41	-7.188	0.01358	-2.08	-7.246	0.003146	0.33	0.785	0.472687
Gga.5043.1.A1_at	Clone cDNA44A, forward sequence, reverse contains microsatellite MCW149	AJ395598		-1.18	-2.856	0.059305	-2.15	-9.417	0.003331	-0.97	-2.653	0.102699
Gga.5043.1.S1_at	Clone cDNA44A, forward sequence, reverse contains microsatellite MCW149	AJ395598		-0.58	-1.353	0.273253	-1.58	-6.94	0.00215	-1	-2.461	0.107134
Gga.5044.1.S1_at	Clone cDNA37A forward sequence, reverse contains microsatellite MCW162	L48917.1		-1.22	-3.134	0.049631	-1.97	-2.918	0.051287	-0.75	-1.022	0.359972
Gga.5047.1.A1_at	Gga.5047.1	L48912.1		-1.16	-12.785	0.000716	-1.35	-7.752	0.001107	-0.19	-1.176	0.313294
Gga.505.1.A1_at	LOC395859: glutaminyl cyclase	AF039439.1	395859	-1.54	-6.516	0.009731	-1.86	-6.072	0.005155	-0.31	-0.86	0.429426
Gga.5056.1.S1_at	LOC417980: similar to transcription factor 20	BU211418	417980	-1.29	-11.913	0.00142	-1.34	-20.606	0.000011	-0.05	-0.461	0.677808
Gga.5057.1.S1_s_at	LOC417980: similar to transcription factor 20	D14317.1	417980	-1.64	-5.451	0.019942	-1.4	-10.494	0.000205	0.25	0.818	0.486191
Gga.5058.1.S1_s_at	CST3: cystatin C	NM_205500.1	396497	0.4	3.058	0.087665	1.27	51.348	0	0.87	6.624	0.020473
Gga.5064.1.S1_at	MEF-2=myocyte enhancer factor 2 [chickens, blastoderms, mRNA Partial, 457 nt]	S71050.1		-1.39	-39.582	0.000005	-1.43	-27.331	0.000002	-0.03	-0.716	0.511878
Gga.5067.1.S1_at	Beta-1,4-galactosyltransferase mRNA	L12565.1		-1.19	-15.326	0.000113	-1.18	-15.259	0.000024	0.01	0.083	0.937509
Gga.5069.1.S1_at	BF1: MHC class I antigen B-F minor heavy chain	Z54322.1	724082	-1.29	-13.138	0.00055	-1.03	-5.855	0.003019	0.27	1.644	0.182352
Gga.5075.1.S1_at	Artificial single chain antibody gene (T3)	Z46726.1		-1.75	-10.515	0.003915	-1.9	-9.435	0.001328	-0.15	-0.603	0.572597
Gga.5079.1.S1_at	Artificial single chain antibody gene (L3)	Z46724.1		-2.01	-17.695	0.003149	-2.17	-15.465	0.000583	-0.16	-0.878	0.420313
Gga.5079.1.S1_x_at	Artificial single chain antibody gene (L3)	Z46724.1		-1.84	-9.888	0.006128	-2.05	-15.148	0.000136	-0.21	-0.975	0.386753
Gga.5081.1.S1_at	Artificial single chain antibody gene (L1)	Z46722.1		-1.08	-8.725	0.001013	-1.2	-8.854	0.000315	-0.13	-0.894	0.412578
Gga.5084.1.S1_at	LOC404299: hypothetical protein LOC404299	M12111.1	404299	1.43	5.834	0.006763	0.17	0.248	0.81929	-1.26	-1.782	0.158743
Gga.5087.1.S1_x_at	Ig rearranged lambda-chain mRNA V-region	M63078.1		-2.09	-25.535	0.000023	-2.08	-11.83	0.00059	0.01	0.052	0.961246
Gga.5091.1.S1_at	CAV1: Caveolin 1, caveolae protein, 22kDa	BU435620	373996	-0.43	-1.535	0.235706	0.69	1.641	0.161864	1.12	3.25	0.037186
Gga.510.1.S1_at	GC1: photoreceptor guanylate cyclase 1	AF036942.1	395866	0.09	1.192	0.306765	1.64	3.88	0.02784	1.54	3.68	0.033451
Gga.5104.1.A1_at	Clone cDNA27AF, repeat region	L48887.1		1.11	4.08	0.046407	1.06	3.461	0.035001	-0.05	-0.314	0.769555
Gga.5111.1.S1_at	CCDC80: coiled-coil domain containing 80	NM_204431.1	395074	-0.23	-1.23	0.316498	-1.49	-5.099	0.010957	-1.26	-3.804	0.014311
Gga.512.1.S1_at	K60: K60 protein	NM_205018.1	395872	0.89	9.017	0.003084	4.44	7.807	0.003681	3.55	6.297	0.007799
Gga.5126.1.S1_s_at	GRIA2: glutamate receptor, ionotropic, AMPA 2	BU139034	414894	-1.26	-4.557	0.03395	-2.02	-18.297	0.00001	-0.76	-2.742	0.092057
Gga.513.1.S1_s_at	LOC428465: similar to T cell receptor gamma	U78269.1	428465	-1.9	-2.994	0.093494	-1.19	-4.882	0.011936	0.71	1.049	0.382841
Gga.5135.1.S1_s_at	MYH7 /// AMHC1: myosin, heavy chain 7, cardiac muscle, beta /// myosin heavy chain	S78540.1	395350 /// 395471	-1.77	-14.903	0.000893	-1.81	-9.074	0.001702	-0.05	-0.205	0.846312
Gga.5136.1.S1_x_at	BLB2: MHC class II beta chain	BM491167	693256	-1.02	-8.653	0.001317	-1.06	-8.887	0.000683	-0.05	-0.449	0.672356
Gga.5147.1.S1_x_at	Haplotype BC2v MHC class II B-L beta (B-L beta)	BU435658		-1.53	-14.163	0.000161	-1.41	-14.509	0.000215	0.11	1.239	0.281653
Gga.5148.1.S1_at	TNFRSF1B: tumor necrosis factor receptor superfamily, member 1B	NM_204439.1	395083	-0.08	-0.342	0.750469	1.73	4.846	0.006253	1.81	5.267	0.005846
Gga.5148.1.S2_s_at	TNFRSF1B: tumor necrosis factor receptor superfamily, member 1B	BU311722	395083	-0.58	-2.825	0.050216	1.49	4.644	0.007063	2.06	6.751	0.002244
Gga.5153.2.S1_at	LOC417068: similar to MHC Rfp-Y class I alpha chain	BX933819.1	417068	-1.06	-21.485	0.00003	-0.89	-9.551	0.000686	0.17	1.81	0.147753
Gga.5154.1.S1_at	POSTN: periostin, osteoblast specific factor	BU435666	395429	-0.17	-0.529	0.649574	-2.15	-9.985	0.002042	-1.98	-5.13	0.00842
Gga.5161.1.S1_s_at	ANK3: ankyrin 3	CR352367.1	396309	-1.14	-11.235	0.002171	-1.55	-11.464	0.000582	-0.41	-2.555	0.051617
Gga.5161.2.S1_s_at	ANK3: ankyrin 3	U50446.1	396309	-1.19	-9.125	0.002198	-0.34	-1.122	0.33726	0.85	2.711	0.056003
Gga.517.1.S1_x_at	BLB1: MHC class II antigen B-F minor heavy chain	CN210876	724083	-2.26	-13.004	0.001633	-1.81	-5.741	0.008126	0.45	1.295	0.259632
Gga.5170.1.S1_s_at	LOC395756: thrombomucin	BU327337	395756	0.55	3.292	0.049939	2.3	11.551	0.000423	1.75	7.318	0.000747
Gga.518.1.S1_x_at	BLB1: MHC class II antigen B-F minor heavy chain	U91532.1	724083	-1.24	-17.129	0.000068	-1.25	-14.2	0.000035	-0.02	-0.192	0.855763
Gga.5189.2.S1_a_at	LOC417597: similar to tetratricopeptide repeat domain 19	CR405802.1	417597	0.23	1.812	0.152973	1.09	13.918	0.001859	0.86	7.802	0.011271
Gga.5190.2.S1_at	Transcribed locus, moderately similar to XP_001074045.1 similar to slit homolog 1 [Rattus norvegicus]	BU486061		-1.07	-7.623	0.005593	-0.87	-6.075	0.00332	0.2	1.12	0.315258
Gga.5190.2.S1_x_at	Transcribed locus, moderately similar to XP_001074045.1 similar to slit homolog 1 [Rattus norvegicus]	BU486061		-1.01	-7.037	0.010314	-1.06	-5.591	0.007966	-0.05	-0.237	0.822142
Gga.520.1.S1_at	LOC396126: activin beta B	AF055478.1	396126	-0.57	-2.539	0.074748	-1.53	-12.002	0.00298	-0.96	-5.013	0.030997
Gga.523.1.S1_at	CTSL: cathepsin L	CK611533	427466	0.93	1.514	0.254552	2.16	7.916	0.000578	1.23	1.937	0.163078
Gga.5255.1.S1_at	Transcribed locus, moderately similar to NP_001012039.1 growth factor-containing fibulin-like extracellular matrix protein 1 (predicted) [Rattus norvegicus]	BX257475		-1.26	-7.917	0.013266	-1.48	-4.878	0.005469	-0.21	-0.825	0.468945
Gga.5270.1.S1_at	Finished cDNA, clone ChEST908k22	BX932986.1		1.74	5.866	0.00846	0.58	1.17	0.314461	-1.17	-2.17	0.08859
Gga.5291.1.S1_at	LOC419762: similar to immunoglobulin superfamily, member 4A isoform a; immunosuperfamily protein Bl2	BU216867	419762	1.02	3.033	0.046039	-0.99	-3.08	0.047667	-2.01	-8.153	0.000792
Gga.5316.1.S1_at	LOC423599: similar to Leucine rich repeat and fibronectin type III domain containing 5	BU389426	423599	-0.05	-0.638	0.569836	1.36	3.744	0.032064	1.41	3.83	0.026978
Gga.5318.1.S1_at	Gga.5318.1	BU341494		0.3	2.416	0.106206	-1.06	-8.323	0.001364	-1.36	-8.259	0.000475
Gga.533.1.S1_x_at	HOXB-1: homeobox-containing transcription factor Hoxb-1	U62143.1	395900	-1.82	-35.004	0.000004	-1.84	-9.284	0.002038	-0.03	-0.144	0.894034
Gga.5354.1.S1_at	Finished cDNA, clone ChEST592m10	CR388523.1		-0.61	-4.545	0.034656	-1.08	-9.977	0.000864	-0.48	-2.88	0.042347
Gga.5362.1.S1_a_at	Finished cDNA, clone ChEST950k3	BX932965.1		-0.45	-4.421	0.022611	-1.53	-5.904	0.008186	-1.09	-3.994	0.018704
Gga.5376.2.S1_a_at	Finished cDNA, clone ChEST560m2	BU247965		-0.04	-0.333	0.758403	-1.9	-7.105	0.002422	-1.86	-7.247	0.003665
Gga.5393.1.S1_at	Finished cDNA, clone ChEST311g23	BX934487.1		0.63	3.199	0.037852	2.49	13.999	0.000034	1.86	8.836	0.000593
Gga.54.1.S1_at	Gga.54.1	AF278695.1		-1.29	-21.826	0.001026	-1.31	-11.249	0.001275	-0.02	-0.136	0.897765
Gga.540.1.S1_at	MGP: matrix Gla protein	NM_205044.1	395912	-1.56	-2.614	0.110009	-2.65	-4.836	0.013216	-1.09	-1.382	0.230294
Gga.5419.2.A1_at	Transcribed locus, moderately similar to NP_445909.2 11 [Rattus norvegicus]	BX262641		-1.97	-16.219	0.000455	-1.62	-9.505	0.000959	0.35	1.815	0.131282
Gga.5444.2.S1_a_at	BDH1: 3-hydroxybutyrate dehydrogenase, type 1	CR353138.1	424891	1.06	3.256	0.044164	0.46	1.134	0.320041	-0.6	-1.295	0.252231
Gga.5501.1.S1_at	DUS1L: dihydrouridine synthase 1-like (S. cerevisiae)	BU241148	417381	-1.22	-17.8	0.000389	-1.15	-6.707	0.005447	0.08	0.443	0.681799
Gga.5505.2.S1_at	SOX9: SRY (sex determining region Y)-box 9	BU420257	374148	-1.55	-3.444	0.046439	-2.06	-4.573	0.023003	-0.5	-1.95	0.111443
Gga.5506.2.S1_at	Transcribed locus, weakly similar to NP_001073365.1 protein LOC367975 [Rattus norvegicus]	BU423851		-1.6	-10.833	0.006828	-1.6	-8.713	0.002744	0	0.005	0.995848
Gga.5517.1.S1_s_at	RCJMB04_33m12: similar to nuclear DNA-binding protein; small unique nuclear receptor corepressor; C1D DNA-binding protein	CR353144.1	421267	-0.63	-3.81	0.021731	-1.2	-3.37	0.034499	-0.57	-1.548	0.199518
Gga.552.1.S1_at	DIO3: deiodinase, iodothyronine, type III	Y11273.1	395939	0.44	1.285	0.273676	-0.85	-2.64	0.045974	-1.29	-3.471	0.020894
Gga.5520.1.S1_at	NDRG1: N-myc downstream regulated gene 1	BX936168.1	420321	0.38	1.109	0.373897	1.35	4.203	0.01985	0.97	2.128	0.090602
Gga.554.1.S1_at	CACNA2D1: calcium channel, voltage-dependent, alpha 2/delta subunit 1	X84045.1	395941	0.97	3.786	0.02484	1.28	3.137	0.037825	0.31	0.709	0.513107
Gga.5544.1.S1_at	LOC395100: cryptochrome 4	BU287363	395100	-1.1	-10.689	0.000445	-1.08	-12.449	0.000276	0.02	0.257	0.810664
Gga.5546.2.S1_at	SCYL3: SCY1-like 3 (S. cerevisiae)	BU458067	424396	-1.41	-14.81	0.000647	-1.45	-10.537	0.000135	-0.04	-0.333	0.756002
Gga.5552.1.S1_at	Gga.5552.1	BX929344.1		-0.37	-0.824	0.457199	-1.47	-2.791	0.038427	-1.1	-2.208	0.079041
Gga.5553.2.S1_at	GPS1: G protein pathway suppressor 1	BU326588	417382	-1.24	-8.754	0.000949	-1.06	-4.26	0.012447	0.18	0.711	0.516116
Gga.5557.1.S1_s_at	ST3GAL6: ST3 beta-galactoside alpha-2,3-sialyltransferase 6	NM_204479.1	395138	-0.41	-2.078	0.107106	-1.07	-6.259	0.002606	-0.66	-3.605	0.022864
Gga.5564.1.S1_at	Finished cDNA, clone ChEST926d24	BX263157		1.1	5.499	0.00541	0.62	1.986	0.111361	-0.48	-1.573	0.186202
Gga.5574.1.S1_at	HIC2: hypermethylated in cancer 2	BX929888.1	416768	-0.1	-0.687	0.547149	-1.15	-3.806	0.017755	-1.06	-3.784	0.028629
Gga.5576.1.S1_a_at	LOC417946 /// LOC417950 /// LOC417953 /// LOC427884: germinal histone H4 gene /// similar to germinal histone H4 gene /// similar to histone protein Hist2h3c1 /// germinal histone H4 gene	BX275542	417946 /// 417950 /// 417953 /// 427884	-0.58	-4.667	0.042203	-1.01	-10.149	0.001913	-0.43	-2.719	0.049913
Gga.559.1.S1_at	Domesticus, peripheral Retina, embryonal stage E6-cDNA, PEV23/8	AJ002599.1		-1.62	-3.024	0.076117	-1.26	-6.484	0.003187	0.36	0.689	0.556209
Gga.5591.1.S1_at	Transcribed locus, moderately similar to XP_001080425.1 similar to protein kinase, cGMP-dependent, type I alpha isoform isoform 1 [Rattus norvegicus]	BX275675		-0.27	-2.916	0.05861	-1.4	-11.863	0.000334	-1.14	-8.399	0.000417
Gga.5593.1.A1_at	Transcribed locus	BX278283		1.03	4.484	0.014262	0.3	0.806	0.467907	-0.73	-1.814	0.136988
Gga.5607.1.S1_at	Transcribed locus	BU449537		0.43	2.579	0.061431	1.14	5.839	0.002176	0.72	3.618	0.01543
Gga.5608.1.S1_at	Transcribed locus	BX262336		1.29	4.114	0.015645	0.35	0.628	0.565565	-0.94	-1.652	0.171272
Gga.5609.1.S1_a_at	LOC426790: similar to clathrin-like protein	BU113977	426790	0.34	1.784	0.212501	1.1	6.843	0.005539	0.76	3.057	0.033818
Gga.5622.1.S1_at	Transcribed locus, moderately similar to NP_037137.1 3-kinase, regulatory subunit, polypeptide 1 [Rattus norvegicus]	BU362680		0.34	0.917	0.453374	1.85	16.024	0.000083	1.5	3.891	0.046938
Gga.563.1.S1_at	SCN1A: sodium channel, voltage-gated, type I, alpha	AJ001489.1	395946	-0.79	-4.622	0.011238	-1.01	-4.91	0.004493	-0.21	-1.139	0.30773
Gga.5640.1.S1_at	Finished cDNA, clone ChEST834n22	CR354305.1		0.01	0.119	0.912171	-2.09	-4.812	0.013819	-2.1	-4.919	0.014972
Gga.5657.1.S1_at	Gga.5657.1	BU338361		0.86	1.583	0.24859	1.25	5.024	0.008883	0.39	0.664	0.557637
Gga.566.1.S1_at	ITGA1: integrin, alpha 1	NM_205069.1	395951	-0.45	-1.027	0.411803	-2.23	-19.345	0.00015	-1.78	-3.98	0.046706
Gga.5669.1.S1_at	ZMYND19: zinc finger, MYND-type containing 19	NM_204443.1	395088	-0.23	-1.548	0.199806	-1.2	-4.73	0.010086	-0.98	-3.705	0.018889
Gga.567.1.S1_at	IGF2BP1: insulin-like growth factor 2 mRNA binding protein 1	NM_205071.1	395953	-1.34	-7.692	0.010682	-1.39	-9.243	0.001199	-0.06	-0.257	0.808495
Gga.5673.1.S1_at	Transcribed locus	BU462064		0.72	5.599	0.005963	1.12	6.862	0.001549	0.4	2.287	0.071859
Gga.5690.1.S1_s_at	LOC768866: Hypothetical protein LOC768866	BU352189	768866	-0.68	-4.132	0.047537	-1.35	-16.585	0.000086	-0.67	-3.808	0.034117
Gga.5708.2.S1_a_at	LOC415987: similar to RIKEN cDNA 1110007C09	CR353336.1	415987	0.69	2.242	0.122148	1.46	7.665	0.00061	0.78	2.407	0.091835
Gga.5710.1.S1_a_at	HTRA3: HtrA serine peptidase 3	BX934040.1	422868	1.12	3.768	0.023131	0.89	3.728	0.015547	-0.23	-0.791	0.476056
Gga.5710.2.S1_a_at	HTRA3: HtrA serine peptidase 3	BU424512	422868	1.5	3.893	0.020314	1.12	3.545	0.018637	-0.38	-1.007	0.373183
Gga.5736.1.S1_at	Finished cDNA, clone ChEST839j4	BX262161		-0.13	-0.784	0.48868	1.08	3.741	0.015878	1.21	4.604	0.013063
Gga.5748.1.S1_at	IL13RA2: interleukin 13 receptor, alpha 2	BX934144.2	422219	0.19	2.411	0.107183	1.41	8.254	0.000971	1.22	7.764	0.003469
Gga.5751.1.S1_at	ANKRD1: ankyrin repeat domain 1 (cardiac muscle)	AB082934.1	378926	-2.52	-5.839	0.027951	-5	-20.556	0.00024	-2.48	-5.015	0.012555
Gga.5751.1.S2_at	ANKRD1: ankyrin repeat domain 1 (cardiac muscle)	NM_204405.1	378926	-1.96	-6.606	0.00416	-2.75	-12.477	0.000129	-0.79	-2.788	0.060521
Gga.5761.1.S1_at	EFHD1: EF-hand domain family, member D1	BX933977.2	424741	-0.07	-0.287	0.800378	1.37	7.441	0.004512	1.44	4.755	0.008627
Gga.5766.1.S1_at	ERO1L: ERO1-like (S. cerevisiae)	BU334176	423585	0.74	3.149	0.065524	1.66	7.067	0.002771	0.92	2.952	0.033375
Gga.577.1.S1_at	LOC395971: adenosine receptor 2b	NM_205087.1	395971	0.07	0.838	0.467202	1.59	6.627	0.006228	1.52	6.143	0.005357
Gga.5778.1.S1_a_at	Finished cDNA, clone ChEST943l21	CR406934.1		0.39	0.826	0.464791	5.48	14.135	0.000032	5.09	10.045	0.000548
Gga.5787.1.S1_at	Transcribed locus	BU104016		1.05	4.461	0.018641	-0.7	-1.65	0.166684	-1.74	-4.495	0.014085
Gga.5799.1.S1_s_at	P4HA2: procollagen-proline, 2-oxoglutarate 4-dioxygenase (proline 4-hydroxylase), alpha polypeptide II	CR385746.1	416326	0.06	0.318	0.777386	-1.12	-3.325	0.04278	-1.18	-3.141	0.031477
Gga.5816.1.S1_at	LOC428738: similar to RBP-MS/type 1	BU276833	428738	-0.55	-5.397	0.012978	-1.2	-8.183	0.001846	-0.65	-3.916	0.012198
Gga.5816.2.S1_a_at	LOC428738: similar to RBP-MS/type 1	BU356064	428738	-0.38	-4.564	0.023049	-1.53	-5.476	0.011039	-1.15	-3.983	0.021824
Gga.5847.1.S1_at	OXT: mesotocin-neurophysin I	CR390682.1	426948	1.21	3.663	0.039568	0.11	0.447	0.674293	-1.1	-2.985	0.042646
Gga.5887.1.S1_at	CLSTN1: calsyntenin 1	BU342238	395372	0.76	2.431	0.090033	1.69	7.996	0.000623	0.93	2.996	0.054161
Gga.5890.2.S1_at	RCJMB04_6k8: WD repeat domain 77	AJ399351	419865	-0.91	-2.622	0.094869	-1.39	-4.819	0.008178	-0.48	-1.152	0.309841
Gga.5891.1.S1_at	PDCD6: programmed cell death 6	BU462078	420988	-0.38	-1.978	0.185031	0.72	4.835	0.016078	1.11	4.533	0.009951
Gga.5912.2.S1_at	RCJMB04_6g16: microtubule-associated protein 1 light chain 3 beta	AI981038	427559	-1.52	-3.306	0.032392	-1.41	-2.508	0.054012	0.11	0.213	0.840136
Gga.593.1.S1_at	CHAT1: ADP-ribosyltransferase	NM_205113.1	396008	-1.57	-21.262	0.000073	-1.57	-15.62	0.00008	0	0.031	0.976731
Gga.5935.1.S1_s_at	SNTB1: syntrophin, beta 1	CR407247.1	404774	0.95	3.044	0.092484	-0.87	-2.616	0.078929	-1.82	-3.994	0.010758
Gga.5940.1.S1_s_at	SAT1: spermidine/spermine N1-acetyltransferase 1	NM_204186.1	374006	0.07	0.558	0.607299	1	5.829	0.003235	0.93	5.209	0.004097
Gga.5944.1.S1_at	Finished cDNA, clone ChEST606g12	BU216991		1.62	6.321	0.004001	0.67	1.534	0.203472	-0.94	-2.058	0.104297
Gga.595.1.S1_at	NELL2: NEL-like 2	D86747.1	417799	-0.36	-3.805	0.05422	-1.06	-6.773	0.001123	-0.7	-5.474	0.010551
Gga.5952.2.S1_at	RCJMB04_25o2: G protein-coupled receptor 175	BU357225	416028	-1.66	-10.329	0.001365	-2.04	-8.785	0.001167	-0.38	-1.461	0.206768
Gga.5962.1.S1_at	Gga.5962.1	BU411659		-2.18	-4.076	0.054608	-6.16	-17.769	0.000353	-3.98	-6.255	0.0047
Gga.5973.1.S1_at	APCDD1L: adenomatosis polyposis coli down-regulated 1-like	BU349310	419316	-0.39	-1.616	0.181575	-1.53	-7.34	0.002365	-1.14	-5.662	0.005274
Gga.5991.1.A1_at	SPBC25: Spindle pole body component 25 homolog (S. cerevisiae)	BU376514	424172	-1.35	-12.362	0.000249	-1.72	-9.773	0.000487	-0.37	-2.086	0.100867
Gga.5993.1.S1_at	OAF: OAF homolog (Drosophila)	NM_204500.1	395161	0.75	2.135	0.160204	1.11	4.442	0.017324	0.36	0.848	0.445844
Gga.6003.1.S1_a_at	LOC419019: Similar to LOC495390 protein	BU284072	419019	0.14	1.599	0.205211	-1.26	-9.745	0.000912	-1.4	-9.682	0.000262
Gga.6020.1.S1_at	LOC425131: hypothetical LOC425131	AL586204	425131	-1.01	-5.921	0.004646	-0.61	-2.559	0.052145	0.41	1.824	0.134546
Gga.6034.2.S1_a_at	NEK6: NIMA (never in mitosis gene a)-related kinase 6	BU485321	417101	-0.17	-0.569	0.620867	1.01	5.383	0.005519	1.18	3.489	0.033401
Gga.6056.1.S1_at	LOC420239: hypothetical LOC420239	BU489805	420239	-0.01	-0.162	0.88153	-1.06	-6.738	0.003446	-1.05	-6.956	0.005061
Gga.6062.2.S1_at	LOC424682: Similar to InaD-like protein	BU142513	424682	-1.97	-4.99	0.016976	-2.15	-5.878	0.021938	-0.17	-0.909	0.432544
Gga.6064.2.S1_at	Transcribed locus, weakly similar to NP_072139.1 expressed gene 1 [Rattus norvegicus]	CK609981		0.69	4.201	0.050892	-0.34	-1.241	0.270223	-1.03	-4.658	0.018319
Gga.6121.1.S1_at	Finished cDNA, clone ChEST862h10	BU480628		-1.8	-3.131	0.046673	-1.44	-3.194	0.024258	0.37	0.607	0.578334
Gga.6147.1.S1_at	LOC416201: similar to KIAA0843 protein	BX275583	416201	-1.1	-7.051	0.003377	-1.2	-9.312	0.00026	-0.11	-0.659	0.545766
Gga.6157.1.S1_at	Transcribed locus	BX275047		-0.72	-5.619	0.025578	-1.03	-16.293	0.000084	-0.3	-2.167	0.123726
Gga.6200.1.A1_at	Gga.6200.1	BX274287		1.01	3.377	0.031276	-0.09	-0.146	0.890794	-1.1	-1.887	0.14001
Gga.6203.1.S1_at	Finished cDNA, clone ChEST371h9	BX935101.2		0.18	0.968	0.425834	2.03	8.116	0.003083	1.84	6.003	0.001886
Gga.6203.2.S1_a_at	Finished cDNA, clone ChEST371h9	CR354087.1		0	-0.036	0.973333	1.45	6.927	0.003425	1.45	6.257	0.002004
Gga.6213.1.S1_at	Finished cDNA, clone ChEST296l24	CD733738		-0.64	-1.741	0.219343	-1.1	-9.695	0.000485	-0.46	-1.202	0.338015
Gga.6218.1.S1_at	LOC418256: similar to Microfibrillar associated protein 5	BU415687	418256	-1.02	-4.259	0.04657	-1.79	-7.199	0.004715	-0.77	-2.249	0.075865
Gga.6220.1.S1_a_at	ICER: ICER protein	NM_204387.1	378903	0.75	5.143	0.008081	1.1	5.196	0.003971	0.36	1.797	0.1424
Gga.6220.2.S1_a_at	ICER: ICER protein	BX931695.1	378903	0.67	2.462	0.129782	1.91	9.842	0.001801	1.23	3.715	0.022052
Gga.6220.5.S1_a_at	ICER: ICER protein	BX930447.2	378903	2.03	15.593	0.003424	1.65	8.044	0.003775	-0.38	-1.558	0.183123
Gga.6222.3.S1_s_at	LOC771386: Hypothetical protein LOC771386	BU419821	771386	-1.48	-10.821	0.007474	-1.48	-23.345	0.000058	-0.01	-0.046	0.966331
Gga.6229.1.S1_at	Finished cDNA, clone ChEST738e10	BU354205		-0.45	-1.95	0.167164	-1.4	-3.547	0.034255	-0.95	-2.132	0.091939
Gga.6245.2.S1_at	Transcribed locus, weakly similar to NP_984604.1 [Eremothecium gossypii]	BU422408		-1.58	-7.999	0.001674	-1.87	-7.411	0.00071	-0.3	-1.268	0.264334
Gga.6250.1.S1_at	SELENBP1: selenium binding protein 1	BX935001.2	425664	-1.09	-2.115	0.102449	-1.44	-2.945	0.033708	-0.36	-0.692	0.522259
Gga.6265.1.S1_at	Finished cDNA, clone ChEST740d5	BX935098.2		-0.19	-0.838	0.489508	-1.31	-7.191	0.005263	-1.12	-3.847	0.016616
Gga.6267.1.S1_at	STOM: stomatin	BX263521	417118	0.04	0.219	0.838445	1.06	9.75	0.00171	1.03	7.227	0.008207
Gga.6268.1.S1_at	Finished cDNA, clone ChEST867d11	CR338924.1		-0.08	-0.451	0.693396	-1.8	-3.575	0.036832	-1.72	-3.225	0.035762
Gga.6299.1.S1_s_at	PRPSAP2: phosphoribosyl pyrophosphate synthetase-associated protein 2	BU222336	416521	0.57	2.871	0.047431	1.07	5.427	0.00288	0.51	2.342	0.068298
Gga.6306.1.S1_at	Finished cDNA, clone ChEST54a4	BU339335		-0.78	-2.619	0.067354	-1.1	-3.351	0.023	-0.32	-0.854	0.432425
Gga.6311.1.S1_at	LOC428365: similar to bHLH protein Hesr-1/Hey1	BU464340	428365	0.6	2.584	0.109032	1.3	5.304	0.009988	0.7	2.139	0.086571
Gga.6324.1.S1_at	RBP2: retinol binding protein 2, cellular	CD730745	424822	-1.32	-9.213	0.004256	-1.44	-20.277	0.000021	-0.12	-0.833	0.477734
Gga.6344.3.S1_a_at	LOC424750: similar to hypothetical protein 3000008H23	BU247058	424750	0.42	1.669	0.236341	1.16	4.488	0.020407	0.74	2.065	0.09553
Gga.6353.1.S1_at	MGMT: O-6-methylguanine-DNA methyltransferase	BU310040	423965	0.45	1.827	0.206589	1.2	5.082	0.013921	0.75	2.217	0.080646
Gga.636.1.S1_at	IBSP: integrin-binding sialoprotein (bone sialoprotein, bone sialoprotein II)	NM_205162.1	396071	-1.71	-34.284	0.000176	-1.7	-14.467	0.000562	0.01	0.073	0.945536
Gga.6365.1.S1_at	Finished cDNA, clone ChEST578m13	BX950671.2		-0.37	-1.777	0.202716	-1.13	-4.879	0.014606	-0.76	-6.207	0.002935
Gga.6379.6.S1_a_at	CEL: carboxyl ester lipase (bile salt-stimulated lipase)	CR386746.1	417165	1.06	5.816	0.012065	0.28	0.708	0.52642	-0.79	-1.875	0.133738
Gga.6390.3.S1_a_at	LOC419014: hypothetical LOC419014	BU384885	419014	0.03	0.339	0.756925	1.43	7.354	0.003417	1.4	6.671	0.002175
Gga.6399.1.S1_at	MALL: mal, T-cell differentiation protein-like	BX257763	421222	0.41	1.252	0.286751	1.27	3.303	0.022253	0.87	2.599	0.050047
Gga.6406.1.S1_at	LOC423425: hypothetical LOC423425	BX256888	423425	1.13	9.834	0.004754	0.76	2.575	0.063786	-0.37	-1.329	0.272966
Gga.6414.1.S1_at	RCJMB04_32b14: ATPase, H+ transporting, lysosomal V0 subunit a4	BX257458	418104	-1	-4.8	0.008758	-1.39	-7.462	0.001176	-0.39	-2.006	0.112134
Gga.643.1.S1_s_at	SYT1: synaptotagmin I	NM_205171.1	396083	-2.13	-10.422	0.000654	-1	-2.938	0.037445	1.13	3.461	0.026314
Gga.644.1.S1_at	ACTG2: actin, gamma 2, smooth muscle, enteric	NM_205172.1	396084	-1.26	-4.751	0.030003	-3.06	-15.499	0.00011	-1.8	-5.74	0.004954
Gga.645.1.S1_at	SKIL: SKI-like oncogene	NM_205174.1	396087	-0.24	-0.963	0.416392	-2.51	-3.778	0.021278	-2.27	-3.608	0.03404
Gga.645.1.S1_s_at	SKIL: SKI-like oncogene	NM_205174.1	396087	0.11	0.424	0.700613	-1.92	-3.868	0.014618	-2.03	-4.502	0.015132
Gga.6456.1.S1_at	LOC424206: similar to coiled-coil domain containing 108	BX259990	424206	1.03	15.045	0.001264	0.68	4.939	0.013556	-0.35	-2.309	0.079708
Gga.6493.1.S1_at	Transcribed locus	BX277881		-1.13	-8.756	0.008818	-1.01	-7.416	0.006683	0.12	1.868	0.126352
Gga.6498.1.A1_at	Transcribed locus	BX269198		-1.34	-9.31	0.00135	-1.13	-8.085	0.000513	0.21	1.275	0.261567
Gga.6516.1.S1_at	FABP2: fatty acid binding protein 2, intestinal	BX932340.2	422678	-3.87	-14.114	0.000234	-3.13	-6.72	0.001779	0.74	1.666	0.173046
Gga.6527.1.S1_at	Gga.6527.1	BX277217		-2.02	-13.628	0.00417	-2.27	-41.718	0.000001	-0.24	-1.577	0.233552
Gga.6549.1.S1_a_at	Finished cDNA, clone ChEST136p14	BU432028		-1.48	-10.922	0.00788	-1.45	-7.929	0.004069	0.02	0.11	0.916931
Gga.6550.1.S1_at	Transcribed locus, moderately similar to XP_001232026.1 similar to Gp5-prov protein [Gallus gallus]	BX278464		1.23	9.739	0.001088	0.31	1.441	0.216047	-0.91	-4.509	0.012092
Gga.6560.1.A1_at	Transcribed locus	BX279387		-1.18	-21.45	0.000063	-1.04	-9.439	0.000652	0.13	1.269	0.281012
Gga.665.1.S1_at	CSRP2: cysteine and glycine-rich protein 2	NM_205208.1	396128	-1.17	-2.885	0.092968	-3.46	-5.005	0.014364	-2.29	-2.89	0.037975
Gga.6655.1.A1_at	Transcribed locus	BX277609		-1.13	-6.448	0.005142	-1.35	-5.654	0.002411	-0.22	-1.041	0.352915
Gga.666.1.S1_a_at	VIP: vasoactive intestinal peptide	NM_205366.1	396323	-0.01	-0.163	0.878485	5.27	39.222	0.000007	5.27	39.733	0.000009
Gga.6695.1.S1_at	Gga.6695.1	BX264211		-1.13	-10.86	0.006614	-0.98	-7.152	0.001259	0.15	1.647	0.190841
Gga.6732.1.S1_at	Transcribed locus	BX266767		-0.97	-9.961	0.002472	-2.13	-9.441	0.001868	-1.16	-4.853	0.00902
Gga.6740.1.S1_at	Gga.6740.1	BX267197		0.46	12.002	0.005457	1.7	7.497	0.004075	1.25	5.564	0.011401
Gga.6755.1.S1_s_at	Gga.6755.1	BX267797		-1.53	-11.709	0.005997	-1.41	-16.482	0.000246	0.12	0.799	0.47374
Gga.6758.2.A1_at	Transcribed locus	BX268018		1.89	5.746	0.006979	0.77	1.244	0.289476	-1.13	-1.728	0.15646
Gga.6767.1.S1_s_at	RCJMB04_12m17: acyl-Coenzyme A dehydrogenase, short/branched chain	BX268422	423947	-1.29	-7.192	0.003948	-1.14	-5.691	0.003499	0.15	0.663	0.536861
Gga.677.2.S1_a_at	GNOT1: Gnot1 homeodomain protein	X82575.1	396302	-0.48	-7.974	0.002042	-1.09	-9.425	0.000583	-0.61	-5.527	0.0069
Gga.6770.2.S1_a_at	Gga.6770.2	BU267722		-0.86	-5.208	0.02574	-1.21	-10.24	0.000583	-0.34	-1.774	0.155283
Gga.6792.1.A1_s_at	LOC422589: similar to KIAA1378 protein	BX271252	422589	-1.32	-13.462	0.000534	-1.5	-11.672	0.000302	-0.18	-1.241	0.270509
Gga.6804.1.A1_s_at	RCJMB04_21h11: hypothetical protein LOC768701	BX272059	768701	-0.67	-6.644	0.002705	-1.25	-10.355	0.000166	-0.58	-4.718	0.005374
Gga.6811.1.A1_at	Transcribed locus	BX273098		-1.26	-6.147	0.018524	-1.4	-6.882	0.004095	-0.13	-0.468	0.660299
Gga.6814.1.S1_s_at	Gga.6814.1	BX273246		-0.61	-3.498	0.031961	-1.03	-9.671	0.002038	-0.42	-2.765	0.08681
Gga.684.1.S1_at	TNC: tenascin C (hexabrachion)	X73833.1	396440	-0.03	-0.074	0.944297	-1.17	-3.655	0.018915	-1.14	-3.518	0.022198
Gga.6847.2.A1_at	Gga.6847.2	BX275140		-1.12	-5.738	0.007345	-1.01	-6.357	0.001455	0.11	0.527	0.626331
Gga.6854.1.S1_at	Finished cDNA, clone ChEST149a23	BX934870.2		0.67	1.61	0.244916	1.81	7.319	0.003914	1.14	2.383	0.08843
Gga.6860.1.A1_at	Transcribed locus	BX262475		1.37	4.917	0.025071	0.21	0.345	0.746722	-1.16	-2.098	0.122039
Gga.6878.1.S1_at	LOC415732: similar to Adenylate cyclase type 7 (Adenylate cyclase type VII) (ATP pyrophosphate-lyase 7) (Adenylyl cyclase 7)	BU221982	415732	-1.17	-4.764	0.03369	-1.17	-4.637	0.028317	0	-0.036	0.97305
Gga.6886.1.S1_at	Transcribed locus, strongly similar to XP_421264.1 similar to peroxisomal membrane protein-1 like protein [Gallus gallus]	BU336128		0.45	25.766	0.000286	1.56	5.421	0.012112	1.11	3.852	0.030831
Gga.6914.1.A1_at	Finished cDNA, clone ChEST627j4	BX271262		-1.71	-16.851	0.000817	-1.35	-10.44	0.000805	0.36	2.354	0.065454
Gga.6919.1.A1_at	CXXC5: CXXC finger 5	BX271596	416138	0.29	2.401	0.11746	-1	-2.358	0.087742	-1.3	-3.157	0.049865
Gga.6921.1.S1_a_at	LOC427391: similar to cysteine dioxygenase	BX936224.1	427391	1.02	2.036	0.165443	-1.9	-7.564	0.001122	-2.91	-5.452	0.013996
Gga.6928.1.S1_at	Finished cDNA, clone ChEST81f11	CR352419.1		-1.17	-11.787	0.00172	-1.16	-18.767	0.000009	0.02	0.164	0.880126
Gga.6939.1.A1_at	LOC417314: hypothetical LOC417314	BX273522	417314	2.47	4.91	0.01212	2.3	3.872	0.012967	-0.17	-0.351	0.740364
Gga.696.1.S1_at	BDNF: brain-derived neurotrophic factor	X61476.1	396186	-0.38	-0.951	0.427988	-3.24	-11.358	0.000304	-2.86	-6.204	0.004216
Gga.697.1.S1_at	Yrk mRNA	X67786.1		1.64	6.775	0.016452	3.71	20.919	0.000076	2.08	7.158	0.002196
Gga.698.1.S1_at	VCL: vinculin	NM_205441.1	396422	-1.68	-2.255	0.150204	-1.41	-5.201	0.009318	0.27	0.345	0.75731
Gga.698.1.S2_at	VCL: vinculin	BU128715	396422	-1.27	-2.651	0.113516	-1.44	-6.589	0.004203	-0.17	-0.331	0.763929
Gga.6987.2.S1_at	PDCD5: Programmed cell death 5	CR353650.1	415765	1.29	6.029	0.008966	0.91	2.58	0.070008	-0.38	-0.977	0.377859
Gga.702.1.S1_at	LOC396192: c-ros	NM_205257.1	396192	-1.11	-9.476	0.001201	-1.03	-7.818	0.000812	0.07	0.487	0.646766
Gga.7044.1.S1_s_at	RCJMB04_2f9: selenoprotein P, plasma, 1	AW198385	431587	-1.07	-12.661	0.005642	-1.15	-14.615	0.000599	-0.08	-0.685	0.52624
Gga.7088.1.S1_at	Finished cDNA, clone ChEST695o3	BX259751		0.1	0.533	0.642842	-1.12	-3.403	0.040436	-1.22	-3.262	0.026105
Gga.7092.1.S1_at	LOC423781: similar to FLJ00156 protein	CF258035	423781	-0.77	-4.826	0.010582	-1.35	-8.784	0.000321	-0.58	-3.269	0.024557
Gga.7098.1.S1_at	PPP1R13B: protein phosphatase 1, regulatory (inhibitor) subunit 13B	BU309707	423487	-0.35	-1.516	0.263725	-1.4	-4.794	0.016222	-1.05	-2.847	0.035996
Gga.7101.1.S1_at	LOC423755: hypothetical LOC423755	BX276549	423755	-0.8	-5.284	0.025617	-1.22	-3.632	0.034411	-0.42	-1.152	0.312855
Gga.7107.1.S1_at	Finished cDNA, clone ChEST386j20	BU390163		0.24	0.908	0.415561	-0.93	-3.371	0.020562	-1.17	-4.331	0.00767
Gga.7117.1.S1_at	LGTN: ligatin	BU235493	419845	-1.42	-14.169	0.002089	-1.48	-11.431	0.000809	-0.06	-0.352	0.739202
Gga.7129.3.S1_at	MRPL15: mitochondrial ribosomal protein L15	CD760922	421121	-1.96	-17.136	0.000166	-2.03	-15.734	0.000039	-0.07	-0.484	0.648706
Gga.714.1.S1_at	FMN: formin	NM_204423.1	386747	-0.59	-10.668	0.00513	-1.66	-6.978	0.004345	-1.07	-4.604	0.018925
Gga.714.1.S2_at	FMN: Formin	BU435537	386747	-0.13	-1.182	0.318273	-1.66	-6.929	0.00446	-1.53	-6.084	0.004004
Gga.7140.2.S1_s_at	Phosphohippolin-like protein	BU132646		-0.57	-3.386	0.0742	-1.21	-5.592	0.010769	-0.63	-2.316	0.068508
Gga.7141.1.S1_at	Finished cDNA, clone ChEST789c23	BU201992		1.09	7.764	0.001498	0.19	0.337	0.75697	-0.9	-1.58	0.207278
Gga.718.1.S1_at	DMD: dystrophin	NM_205299.1	396236	-0.86	-3.153	0.06907	-2.58	-18.439	0.00001	-1.72	-6.107	0.011049
Gga.718.2.S1_a_at	DMD: dystrophin	BU337294	396236	-0.74	-2.164	0.14657	-1.99	-12.603	0.000068	-1.25	-3.528	0.047491
Gga.72.2.S1_a_at	CAPN3: calpain 3, (p94)	BX933300.2	423233	-0.52	-5.024	0.007927	-1.03	-6.622	0.002262	-0.51	-3.141	0.029286
Gga.7203.1.S1_at	LOC416204: similar to protein kinase	CF253386	416204	0.36	3.594	0.032977	1.25	11.763	0.00016	0.89	6.94	0.001027
Gga.723.1.S1_a_at	CD28: CD28 molecule	NM_205311.1	396249	-1.08	-4.41	0.035912	-1.61	-11.993	0.000121	-0.53	-2.023	0.137186
Gga.7236.1.S1_at	Gga.7236.1	BX273836		1.24	3.559	0.024572	0.3	0.527	0.623522	-0.95	-1.74	0.154749
Gga.7249.1.S1_a_at	LOC426254: hypothetical LOC426254	BU295332	426254	0.35	1.824	0.208404	1.03	3.59	0.036729	0.68	1.965	0.108456
Gga.7260.2.S1_at	Gga.7260.2	BU328404		-1.1	-13.302	0.003747	-1.19	-21.106	0.000055	-0.09	-0.918	0.415127
Gga.7268.2.S1_s_at	RCJMB04_7e11: similar to isocitrate dehydrogenase 2 (NADP+), mitochondrial	BU131228	431056	-0.88	-4.173	0.01975	0.48	1.361	0.236074	1.36	4.225	0.01502
Gga.7271.1.S1_s_at	MPP1: membrane protein, palmitoylated 1, 55kDa	BU404341	422197	0.34	1.407	0.263545	1.45	11.792	0.000167	1.11	4.742	0.025867
Gga.7279.1.S1_at	Transcribed locus	BU360533		0.78	1.632	0.244155	1.22	5.743	0.010402	0.45	0.864	0.454809
Gga.7297.1.S1_at	Transcribed locus, weakly similar to XP_224344.3 similar to Docking protein 2 (Downstream of tyrosine kinase 2) (p56(dok-2)) (Dok-related protein) (Dok-R) (IL-four receptor interacting protein) (FRIP) [Rattus norvegicus]	BX272457		-0.11	-1.098	0.337236	-1.15	-4.974	0.010848	-1.03	-4.372	0.013604
Gga.7316.1.S1_at	LOC428199: similar to tumor endothelial marker 8	BU251739	428199	0.5	1.645	0.227283	-2.36	-4.933	0.014214	-2.86	-5.136	0.004306
Gga.7323.1.S1_at	NEDD9: neural precursor cell expressed, developmentally down-regulated 9	BX275728	395736	-0.67	-1.105	0.367702	-1.39	-4.119	0.010239	-0.73	-1.135	0.339264
Gga.7337.1.S1_at	Finished cDNA, clone ChEST207o10	BU200043		1.64	5.753	0.004639	0.72	1.382	0.238196	-0.92	-1.79	0.149709
Gga.734.1.S1_at	GABARB: GABA-A receptor, beta-2 subunit	X72806.1	414890	1.61	4.391	0.011775	0.69	1.127	0.320696	-0.92	-1.507	0.20351
Gga.7359.1.S1_at	Finished cDNA, clone ChEST46k5	BX276474		-1.37	-11.237	0.006133	-1.33	-8.224	0.003265	0.04	0.202	0.848168
Gga.7428.1.S1_at	CMYA5: cardiomyopathy associated 5	BX933841.1	427177	0.16	0.671	0.540137	-1.16	-7.318	0.011133	-1.31	-7.154	0.013348
Gga.7430.1.S1_at	MYST3: MYST histone acetyltransferase (monocytic leukemia) 3	BU285806	426789	-0.04	-0.158	0.884202	-2.77	-3.603	0.029877	-2.74	-3.637	0.033405
Gga.7439.1.S1_at	Finished cDNA, clone ChEST796j24	BU303060		-1.16	-23.481	0.000036	-1.28	-19.011	0.000029	-0.12	-1.715	0.149551
Gga.744.1.S1_at	Gga.744.1	BU251661		-1.01	-12.526	0.004517	-0.93	-7.265	0.004791	0.08	0.545	0.610528
Gga.7440.1.S1_at	Gga.7440.1	BU339952		1.11	3.783	0.048848	0.95	5.382	0.004306	-0.16	-0.486	0.65784
Gga.7447.2.S1_at	LOC420039: similar to Krt42 protein	BU285805	420039	-2.41	-8.185	0.004761	-2.46	-14.252	0.000045	-0.05	-0.18	0.869106
Gga.7457.2.A1_at	Finished cDNA, clone ChEST979h22	BX934928.1		-0.62	-6.081	0.005461	-1.02	-4.564	0.014844	-0.4	-1.736	0.160559
Gga.7492.2.S1_a_at	Finished cDNA, clone ChEST47i20	BX934127.2		-1.09	-3.677	0.050067	-2.23	-17.195	0.000015	-1.14	-3.83	0.044766
Gga.750.1.S1_at	MYOD1: myogenic differentiation 1	NM_204214.1	374048	-1.09	-9.335	0.00132	-0.87	-10.509	0.000394	0.22	2.004	0.135828
Gga.751.1.A1_at	LOC396296: beta-1,4-galactosyltransferase	X16336.1	396296	-1.21	-6.213	0.00712	-1.21	-9.378	0.000374	-0.01	-0.036	0.973643
Gga.7523.1.S1_s_at	RCJMB04_16k12: fibronectin type III domain containing 3A	BU467219	418863	-0.41	-1.307	0.280032	0.95	3.012	0.034558	1.36	3.475	0.018926
Gga.7526.1.S1_at	HS3ST1: heparan sulfate (glucosamine) 3-O-sulfotransferase 1	BU252565	422840	1.25	5.204	0.025416	1.63	3.861	0.028195	0.38	0.794	0.467142
Gga.7528.1.S1_at	KLF2: Kruppel-like factor 2 (lung)	BU295493	420148	-0.47	-1.186	0.342771	-1.1	-3.039	0.044748	-0.64	-1.237	0.27549
Gga.7531.1.S1_at	Gga.7531.1	BU234430		-0.43	-2.704	0.079341	-1.02	-7.777	0.000802	-0.58	-3.162	0.032791
Gga.7533.1.S1_at	TMEM46: transmembrane protein 46	NM_204501.1	395162	-0.73	-5.898	0.026492	-1.61	-8.727	0.003074	-0.88	-3.96	0.01147
Gga.754.1.A1_at	INT-2: Int-2 proto-oncogene protein precursor	U22369.1	396305	-1.24	-13.282	0.000921	-1.22	-20.475	0.000008	0.02	0.176	0.871631
Gga.7551.1.S1_at	WISP1: WNT1 inducible signaling pathway protein 1	BU213681	420322	-0.48	-1.416	0.284788	-2.19	-5.236	0.012132	-1.71	-3.215	0.023608
Gga.756.1.S1_s_at	ANK2: ankyrin 2, neuronal	U50445.1	422689	-1.27	-9.139	0.00084	-1.03	-5.349	0.004257	0.24	1.218	0.280802
Gga.7566.1.S1_at	LOC424918: hypothetical LOC424918	BU216714	424918	0.47	1.909	0.174828	2.64	12.747	0.000286	2.18	7.177	0.001462
Gga.759.1.S1_at	IGFBP2: insulin-like growth factor binding protein 2, 36kDa	NM_205359.1	396315	-0.59	-2.102	0.162204	-1.37	-3.785	0.030204	-0.78	-1.726	0.145201
Gga.7594.1.S1_at	Gga.7594.1	BU308227		0.27	1.057	0.380461	1.53	7.786	0.001051	1.26	4.24	0.01365
Gga.7598.1.S1_at	LOC425545: similar to Maltase-glucoamylase (alpha-glucosidase)	CD730715	425545	-1.16	-22.772	0.000073	-1.19	-12.439	0.000486	-0.03	-0.304	0.775696
Gga.7605.1.S1_at	ADPRHL2: ADP-ribosylhydrolase like 2	BU137947	419626	0.65	1.87	0.150304	-0.66	-1.839	0.130947	-1.3	-3.041	0.029641
Gga.7619.1.S1_at	COG7: Component of oligomeric golgi complex 7	BU308935	416578	1.48	6.204	0.016166	1.68	4.699	0.015343	0.2	0.483	0.650431
Gga.7629.3.S1_s_at	Finished cDNA, clone ChEST543l9	BX931486.2		-1.01	-3.683	0.029049	-1.31	-5.248	0.003523	-0.3	-0.971	0.380756
Gga.7633.1.S1_s_at	LOC415323: similar to myosin-IXa	BX277797	415323	-0.19	-1.096	0.336196	0.93	6.001	0.002143	1.12	6.575	0.002023
Gga.7640.1.S1_a_at	Gga.7640.1	BU124116		-0.09	-1.125	0.327888	1.8	15.196	0.00011	1.89	15.058	0.000047
Gga.7640.1.S1_at	Gga.7640.1	BU124116		-2.17	-9.609	0.010568	-2.09	-10.779	0.001681	0.08	0.277	0.794425
Gga.7640.2.S1_at	NXT2: Nuclear transport factor 2-like export factor 2	BU342317	422346	0.08	1.225	0.287722	1.96	16.9	0.000061	1.88	16.296	0.000079
Gga.7689.2.S1_at	Transcribed locus, strongly similar to NP_071520.1 serine protein kinase [Rattus norvegicus]	BU224493		-0.25	-0.461	0.684849	-1.28	-3.625	0.021803	-1.03	-1.691	0.176016
Gga.7689.2.S1_x_at	Transcribed locus, strongly similar to NP_071520.1 serine protein kinase [Rattus norvegicus]	BU224493		-0.17	-1.067	0.346145	-1	-6.527	0.001571	-0.83	-5.256	0.004253
Gga.7689.3.S1_s_at	Transcribed locus, strongly similar to NP_071520.1 serine protein kinase [Rattus norvegicus]	BU243905		0.06	0.346	0.747234	-1.22	-5.55	0.002622	-1.29	-6.136	0.00186
Gga.7691.1.S1_at	Transcribed locus, moderately similar to XP_218343.2 similar to Exosome component 5 [Rattus norvegicus]	BX267130		0.24	1.31	0.262602	1.36	6.361	0.00168	1.12	4.926	0.004398
Gga.7691.2.S1_at	Transcribed locus, moderately similar to XP_218343.2 similar to Exosome component 5 [Rattus norvegicus]	BU227489		-1.3	-10.982	0.000849	-1.67	-14.73	0.00003	-0.36	-2.663	0.048151
Gga.7692.2.S1_a_at	TAGLN3: transgelin 3	BU118543	418420	-2.01	-7.918	0.015566	-2.01	-11.001	0.001605	0	-0.011	0.992088
Gga.7754.1.S1_at	LOC416892: similar to hypothetical protein LOC338773	BU222744	416892	0.15	0.687	0.529885	-1.77	-7.298	0.000757	-1.92	-7.91	0.00052
Gga.7755.2.S1_at	Gga.7755.2	BU301332		-1.01	-30.127	0.000007	-1.25	-13.625	0.000405	-0.24	-2.594	0.071167
Gga.7757.1.S1_at	UNC50: Unc-50 homolog (C. elegans)	CR387872.1	418691	0.22	4.662	0.009894	3.07	9.238	0.002505	2.86	8.582	0.003063
Gga.7765.1.S1_at	Gga.7765.1	BU446089		-0.51	-5.834	0.021776	-1.09	-12.356	0.000681	-0.59	-4.859	0.005069
Gga.7769.1.S1_at	Finished cDNA, clone ChEST502j14	BU465858		0.79	3.808	0.02184	1.02	3.047	0.032415	0.24	0.746	0.497287
Gga.7779.1.S1_s_at	Finished cDNA, clone ChEST1014h19	BU308789		-0.38	-1.937	0.173262	0.66	2.382	0.090996	1.04	3.146	0.026442
Gga.779.2.A1_at	SYNPR: Synaptoporin	BU274002	396359	1.55	3.253	0.032335	0.34	0.435	0.685777	-1.2	-1.476	0.209664
Gga.7792.1.S1_s_at	RCJMB04_9i11: similar to MGC53673 protein	CR406759.1	420090	0.26	1.009	0.395506	1.64	13.972	0.00032	1.38	5.606	0.022456
Gga.7795.1.S1_at	Transcribed locus	BX271421		1.15	3.996	0.016358	-0.08	-0.128	0.904945	-1.23	-2.007	0.119643
Gga.78.1.A1_at	PTH: parathyroid hormone	M36522.1	396436	1.33	8.627	0.001463	0.81	2.558	0.071193	-0.52	-1.576	0.191473
Gga.7801.1.S1_at	LOC424302: similar to L-kynurenine hydrolase	BX265212	424302	1.15	10.649	0.000662	0.83	3.763	0.019794	-0.32	-1.492	0.218061
Gga.7813.1.S1_at	Finished cDNA, clone ChEST626b9	BX934874.1		-1.93	-6.292	0.003319	-2.29	-5.09	0.004897	-0.36	-0.814	0.45737
Gga.7829.2.S1_a_at	LOC415442: similar to normal mucosa of esophagus specific 1	BU365227	415442	0.7	1.915	0.193088	1.72	9.892	0.001503	1.02	2.554	0.087059
Gga.7851.1.S1_at	GLO1: glyoxalase I	BU115298	421428	1.34	12.267	0.000424	1.26	10.012	0.00026	-0.08	-0.599	0.575255
Gga.7868.1.S1_at	Finished cDNA, clone ChEST737n20	BU244327		-0.85	-3.943	0.035045	-1.33	-6.907	0.001828	-0.47	-1.801	0.138672
Gga.787.2.S1_a_at	CFL2: cofilin 2 (muscle)	CR354089.1	423320	-0.65	-3.254	0.039585	-1.13	-4.443	0.010439	-0.48	-1.693	0.151951
Gga.7895.1.S1_at	Finished cDNA, clone ChEST323a9	BX273550		-0.85	-2.042	0.158205	-1.91	-12.637	0.000185	-1.06	-2.61	0.108638
Gga.7900.2.S1_a_at	LOC426933: similar to RIKEN cDNA 1110018M03	CR386995.1	426933	-0.59	-2.236	0.11894	-3.93	-9.635	0.001312	-3.34	-7.218	0.001032
Gga.7908.3.S1_at	Finished cDNA, clone ChEST140m3	CR338873.1		1.1	6.737	0.002624	0.44	1.044	0.36445	-0.66	-1.582	0.198249
Gga.791.1.S1_at	IRF1: interferon regulatory factor 1	NM_205415.1	396384	0.76	5.354	0.006079	2.39	7.189	0.003195	1.62	4.838	0.010628
Gga.7915.1.A1_at	Gga.7915.1	CR352388.1		-1.23	-12.624	0.004754	-1.16	-19.889	0.000081	0.06	0.577	0.600486
Gga.7965.1.S1_at	RAMP3: receptor (G protein-coupled) activity modifying protein 3	BU361043	420786	-0.2	-1.054	0.38459	-1.15	-5.055	0.010605	-0.95	-3.358	0.020143
Gga.797.1.S1_at	THBS2: thrombospondin 2	M60853.1	414837	-0.4	-2.346	0.135346	-4	-8.104	0.003816	-3.6	-6.936	0.00317
Gga.7990.1.S1_at	LOC424242: similar to MGC81507 protein	BU262933	424242	1.13	2.759	0.109953	2.05	6.691	0.006764	0.91	1.785	0.148681
Gga.8030.1.S1_at	TFPI2: tissue factor pathway inhibitor 2	BX934121.2	420561	1.59	2.354	0.139391	2.29	7.103	0.003848	0.71	0.956	0.412444
Gga.8031.1.S1_at	Finished cDNA, clone ChEST570n15	CR406351.1		1.21	3.776	0.020291	0.31	0.581	0.590618	-0.89	-1.69	0.16614
Gga.8044.1.S1_at	LOC415534: Similar to Parp16 protein	AJ395151	415534	0.35	0.82	0.49365	1	5.378	0.005147	0.65	1.41	0.265039
Gga.807.1.S1_at	KDR: kinase insert domain receptor (a type III receptor tyrosine kinase)	L20623.1	395323	-1.71	-10.482	0.000864	-2.18	-16.113	0.000019	-0.47	-2.82	0.04815
Gga.807.1.S1_x_at	KDR: kinase insert domain receptor (a type III receptor tyrosine kinase)	L20623.1	395323	-1.8	-8.253	0.001202	-1.74	-8.961	0.000566	0.06	0.297	0.780586
Gga.8078.1.S1_at	LOC418737: similar to growth arrest-specific 6	BU284452	418737	0.26	0.628	0.590245	-2.56	-6.373	0.006249	-2.82	-4.946	0.00508
Gga.8114.1.S1_at	Finished cDNA, clone ChEST481h16	BU383914		-0.1	-0.468	0.664561	1.94	3.403	0.035078	2.03	3.558	0.030111
Gga.8151.1.S1_at	Finished cDNA, clone ChEST1019g14	BX260719		-0.44	-3.075	0.086185	-1.1	-6.037	0.008373	-0.66	-2.873	0.034935
Gga.8152.1.S1_at	ALDH8A1: aldehyde dehydrogenase 8 family, member A1	BU286093	421695	1.25	6.088	0.004827	0.77	2.764	0.047597	-0.48	-1.602	0.172397
Gga.817.1.S1_at	PLAU: plasminogen activator, urokinase	NM_205443.1	396424	1.07	5.67	0.014385	5.49	16.113	0.000304	4.42	11.782	0.000178
Gga.8176.1.S1_at	Gga.8176.1	BX262978		-1.05	-12.6	0.000397	-0.89	-4.705	0.013487	0.16	0.844	0.448803
Gga.8182.1.S1_at	LOC416450: Similar to chromosome 7 open reading frame 20; CGI-20 protein; H_NH1244M04.5	BU391465	416450	-1.05	-12.442	0.00105	-1.17	-11.417	0.00014	-0.12	-1.451	0.212321
Gga.8190.1.S1_at	Transcribed locus, moderately similar to XP_341720.1 calpain 9 (nCL-4) [Rattus norvegicus]	BU303118		0.47	1.847	0.142705	1.48	4.481	0.008649	1.01	2.853	0.036679
Gga.8200.1.S1_at	Finished cDNA, clone ChEST893e13	BU391632		-1.04	-6.764	0.003137	-1.72	-16.742	0.00067	-0.68	-5.254	0.021304
Gga.8218.2.S1_s_at	LOC415768: hypothetical LOC415768	CF249596	415768	1.13	4.753	0.014089	0.45	1.058	0.35674	-0.68	-1.505	0.202069
Gga.8223.1.S1_at	LOC420830: similar to thiopurine methyltransferase	CR386197.1	420830	-1.74	-46.307	0.000053	-2.23	-15.364	0.000317	-0.49	-3.455	0.039433
Gga.8235.1.S1_at	Transcribed locus /// Finished cDNA, clone ChEST883f20	BU471250		-1.62	-8.878	0.008709	-1.1	-5.974	0.006863	0.52	2.065	0.095918
Gga.8236.1.S1_at	Gga.8236.1	BX259354		-0.55	-2.206	0.098986	-1.39	-9.249	0.00683	-0.85	-4.106	0.047256
Gga.8238.1.S1_at	EDN2: endothelin 2	BU459945	419559	-1.4	-5.96	0.022865	-2.12	-16.833	0.000107	-0.71	-2.748	0.069909
Gga.826.1.S1_s_at	IL8: interleukin 8	M16199.1	396495	1.26	3.261	0.077031	3.82	8.781	0.002374	2.56	11.667	0.00063
Gga.8267.2.S1_a_at	Transcribed locus, weakly similar to XP_001081835.1 similar to alveolar soft part sarcoma chromosome region, candidate 1 long isoform isoform 4 [Rattus norvegicus]	BU458117		0.3	1.554	0.237071	1.34	11.161	0.000147	1.04	4.913	0.01374
Gga.8268.1.S1_a_at	NDST1: N-deacetylase/N-sulfotransferase (heparan glucosaminyl) 1	BX934789.1	423738	-1.25	-7.756	0.01169	-1.02	-9.569	0.000833	0.23	1.23	0.293856
Gga.8268.1.S1_at	NDST1: N-deacetylase/N-sulfotransferase (heparan glucosaminyl) 1	BX934789.1	423738	1.13	5.806	0.024925	0.18	0.327	0.761314	-0.95	-1.783	0.171823
Gga.8272.2.S1_at	LOC419474: hypothetical LOC419474	BU395285	419474	-0.75	-9.74	0.007569	-1.01	-5.309	0.012553	-0.26	-1.276	0.273208
Gga.8274.1.S1_at	Finished cDNA, clone ChEST144n12	BU109003		1.21	7.596	0.003475	0.82	3.563	0.016454	-0.38	-1.895	0.130314
Gga.8275.1.S1_at	LOC417387: Hypothetical LOC417387	BU304147	417387	1.09	7.107	0.009221	0.56	1.823	0.160128	-0.53	-1.566	0.189523
Gga.8277.1.S1_at	Gga.8277.1	BX259588		1.51	4.574	0.033776	3.3	19.496	0.000011	1.79	5.114	0.016759
Gga.8296.2.S1_a_at	Gga.8296.2	BU387398		-0.74	-7.802	0.011717	-1.37	-5.71	0.004809	-0.63	-2.825	0.064982
Gga.8297.1.S1_at	Finished cDNA, clone ChEST477i17 /// Transcribed locus, strongly similar to XP_001233307.1 similar to Kazal-type serine proteinase inhibitor [Gallus gallus]	BU393377		0.22	3.075	0.039475	1.56	8.151	0.002612	1.34	6.923	0.003679
Gga.8312.2.S1_at	LOC425835: similar to thioesterase B	BU397526	425835	1.99	4.498	0.011397	1.33	1.749	0.156607	-0.66	-0.846	0.443246
Gga.8312.3.S1_at	LOC415786: Thiolesterase B	BX934740.2	415786	-0.46	-1.85	0.193657	-1.05	-3.143	0.047935	-0.59	-1.44	0.209968
Gga.8336.1.S1_s_at	RCJMB04_21h11: hypothetical protein LOC768701	BU304338	768701	-0.75	-6.082	0.004539	-1.44	-8.261	0.000939	-0.69	-3.705	0.015443
Gga.8346.1.A1_at	Finished cDNA, clone ChEST964f5	CR390866.1		-1.16	-18.935	0.001767	-1.26	-28.659	0.000023	-0.1	-1.355	0.249878
Gga.8349.1.S1_at	Gga.8349.1	BX277266		-0.38	-0.822	0.482189	1.35	2.927	0.047079	1.72	2.814	0.039054
Gga.8353.1.S1_at	CSTB: cystatin B (stefin B)	CR352506.1	418267	0.1	0.964	0.423468	1.12	5.463	0.010788	1.02	4.493	0.009305
Gga.8360.1.S1_at	Finished cDNA, clone ChEST126b11	BX262878		-0.56	-2.028	0.112423	-1.03	-3.215	0.023771	-0.47	-1.471	0.201375
Gga.8400.2.S1_at	UBE2F: Ubiquitin-conjugating enzyme E2F (putative)	BU345433	424015	-1.79	-32.328	0.000283	-1.8	-10.394	0.001737	-0.01	-0.069	0.948903
Gga.8400.3.S1_at	UBE2F: ubiquitin-conjugating enzyme E2F (putative)	BU423784	424015	-1.71	-8.523	0.009413	-1.38	-10.771	0.000471	0.33	1.467	0.22737
Gga.8420.2.S1_a_at	CACNG1: calcium channel, voltage-dependent, gamma subunit 1	BX930568.2	417428	-0.44	-5.717	0.012671	-1.34	-7.677	0.001512	-0.9	-5.528	0.009519
Gga.8433.1.S1_a_at	PHACTR1: phosphatase and actin regulator 1	NM_204446.1	395093	-1.77	-30.695	0.000007	-2	-16.673	0.000134	-0.23	-1.886	0.13631
Gga.8436.2.A1_at	Finished cDNA, clone ChEST858g21	BX929690.2		1.2	5.671	0.015988	1.25	5.605	0.010106	0.05	0.398	0.706936
Gga.8489.1.S1_at	FGF9: fibroblast growth factor 9 (glia-activating factor)	NM_204399.1	378917	-0.36	-1.898	0.154335	-1.66	-5.542	0.007398	-1.3	-3.899	0.013318
Gga.8500.1.S1_at	RGS2: regulator of G-protein signalling 2, 24kDa	NM_204395.1	378912	0.79	3.191	0.043729	2.68	8.493	0.000396	1.88	7.09	0.001346
Gga.8506.1.S1_s_at	TRIB2: tribbles homolog 2 (Drosophila)	NM_204401.1	378919	-0.7	-2.207	0.092196	-1.06	-3.298	0.021916	-0.36	-1.091	0.32642
Gga.8517.1.S1_at	LDLR: LDL receptor	NM_204452.1	395103	-0.85	-2.941	0.068235	0.21	0.877	0.425438	1.06	3.119	0.03281
Gga.8535.1.S2_at	UNC5C: unc-5 homolog C (C. elegans)	BU221163	395101	-0.72	-3.018	0.040625	-1.09	-3.142	0.027855	-0.37	-1.105	0.326241
Gga.8546.1.S1_a_at	LOC378902: death domain-containing tumor necrosis factor receptor superfamily member 23	NM_204386.1	378902	0.07	0.312	0.774208	1.38	3.431	0.032557	1.31	3.021	0.035295
Gga.8546.2.S1_at	LOC378902: death domain-containing tumor necrosis factor receptor superfamily member 23	BU422344	378902	0.76	3.031	0.089263	1.48	5.875	0.008786	0.71	2.031	0.100386
Gga.857.2.S1_s_at	LOC396494: epidermal growth factor receptor	M20386.1	396494	-1.01	-6.831	0.00469	-1.4	-10.083	0.002631	-0.39	-4.058	0.015151
Gga.8597.1.S1_s_at	LOC429143: similar to glypican-5	CD730299	429143	-0.31	-1.594	0.225407	0.72	3.149	0.040965	1.03	3.621	0.015211
Gga.862.1.S1_at	GJA7: gap junction protein, alpha 7, 45kDa (connexin 45)	NM_205503.1	396501	-1.5	-4.091	0.03188	-1.75	-7.377	0.00073	-0.25	-0.657	0.554637
Gga.8635.1.S1_at	SLC5A1: solute carrier family 5 (sodium/glucose cotransporter), member 1	BU298044	395496	-1.29	-8.737	0.002639	-1.57	-14.646	0.00003	-0.27	-1.812	0.155536
Gga.8667.1.S1_at	Finished cDNA, clone ChEST902g10	CD731982		1.48	8.339	0.003209	0.92	3.024	0.032321	-0.56	-2.032	0.119528
Gga.8673.1.S1_at	Transcribed locus	CD732864		1.01	7.211	0.010258	0.3	0.88	0.441702	-0.71	-1.975	0.121923
Gga.8699.1.S1_at	TFCP2: Transcription factor CP2	NM_204384.1	378900	1.04	3.728	0.048736	0.15	0.279	0.792283	-0.89	-1.821	0.160842
Gga.871.1.S1_at	CEF-GT3: glucose transporter type 3	NM_205511.1	396517	-0.25	-1.416	0.27659	1.19	10.144	0.000503	1.43	7.187	0.003069
Gga.873.2.S1_a_at	LOC396522: calponin alpha	M63560.1	396522	-0.74	-6.297	0.018588	-1.19	-11.204	0.000822	-0.44	-2.882	0.03873
Gga.8747.1.S1_at	Gga.8747.1	BX540647		-0.38	-1.083	0.390813	-1.69	-3.63	0.035534	-1.31	-2.262	0.073581
Gga.8769.1.S1_at	Transcribed locus	BX540913		0.21	1.697	0.214937	-0.96	-4.752	0.01558	-1.18	-5.031	0.004801
Gga.8774.1.S1_s_at	TNFSF10: tumor necrosis factor (ligand) superfamily, member 10	NM_204379.1	378894	1.23	4.802	0.010833	0.84	3.188	0.02506	-0.39	-1.317	0.246585
Gga.8774.1.S2_s_at	TNFSF10: Tumor necrosis factor (ligand) superfamily, member 10	BU117226	378894	1.76	3.686	0.024732	0.94	2.271	0.073173	-0.82	-1.674	0.166574
Gga.8778.1.S1_at	Transcribed locus, moderately similar to NP_037349.1 [Rattus norvegicus]	BU265711		-1.2	-5.565	0.01039	-0.94	-4.47	0.020348	0.25	1.783	0.139426
Gga.8786.1.S1_at	LOC428605: similar to Leucine-rich repeat-containing G protein-coupled receptor 4 precursor	BU226024	428605	-0.27	-2.249	0.089872	-1.29	-3.783	0.027186	-1.02	-2.962	0.05
Gga.8789.1.S1_at	PIK3CD: phosphoinositide-3-kinase, catalytic, delta polypeptide	BU285122	419444	0.72	2.556	0.095388	1.91	7.919	0.001105	1.19	3.504	0.021707
Gga.8797.1.S1_at	Finished cDNA, clone ChEST189k11	CD764248		-0.24	-1.524	0.205432	-1.37	-3.595	0.026852	-1.14	-3.03	0.047492
Gga.88.1.A1_at	LOC428490: cadherin	AF098470.1	428490	-1.07	-8.786	0.000926	-0.85	-5.324	0.003595	0.22	1.386	0.227018
Gga.8801.1.S1_at	Transcribed locus	BU308948		-1.01	-9.179	0.009035	-1.26	-16.273	0.000202	-0.25	-1.939	0.128412
Gga.8802.2.A1_at	Finished cDNA, clone ChEST973h16	CR385692.1		1.1	3.477	0.049524	-0.03	-0.039	0.970636	-1.13	-1.655	0.191359
Gga.8807.1.S1_at	Transcribed locus	CD728783		1.21	4.405	0.014013	1.03	3.901	0.021066	-0.18	-0.828	0.449321
Gga.8810.1.S1_at	Gga.8810.1	CR352379.1		0.76	2.479	0.068274	-0.24	-0.692	0.519626	-1	-2.858	0.035615
Gga.8829.1.S1_s_at	Finished cDNA, clone ChEST848h18	BU411526		0.32	2.902	0.046292	1.13	7.287	0.001392	0.81	4.943	0.005023
Gga.8839.1.S1_at	TUBD1: Tubulin, delta 1	BU395984	417636	0.1	0.25	0.816394	1.02	2.958	0.031662	0.92	2.163	0.093856
Gga.884.1.S1_at	ATP4B: ATPase, H+/K+ exchanging, beta polypeptide	NM_204418.1	386581	1.26	6.256	0.00334	0.7	1.617	0.186686	-0.56	-1.292	0.271793
Gga.8843.1.S1_at	Transcribed locus	BU383342		-0.87	-16.272	0.000337	-1.04	-22.967	0.000003	-0.17	-2.974	0.038467
Gga.8869.1.S1_at	Transcribed locus	CD738686		-0.1	-0.531	0.633871	-1.22	-8.58	0.000424	-1.12	-5.508	0.005757
Gga.8878.1.S1_at	Finished cDNA, clone ChEST688d10	AW328760		-1.25	-11.58	0.000849	-1.08	-9.374	0.000671	0.17	1.875	0.119602
Gga.8900.1.S1_a_at	Finished cDNA, clone ChEST984i16	BU475536		-1.05	-10.464	0.007544	-1.24	-10.391	0.001623	-0.19	-1.231	0.273181
Gga.892.1.S1_at	ID1: inhibitor of DNA binding 1, dominant negative helix-loop-helix protein	NM_204590.1	395282	-2.36	-3.462	0.074267	-1.66	-3.388	0.042839	0.7	0.833	0.452607
Gga.8926.3.S1_at	AZIN1: antizyme inhibitor 1	BU206726	420254	-0.89	-7.017	0.006447	-1.09	-5.574	0.007364	-0.21	-0.936	0.395422
Gga.8948.1.S1_s_at	LOC426312: Similar to N-acetylglucosamine-6-sulfatase	AY313954.1	426312	-0.33	-1.371	0.259514	-2.14	-7.583	0.001398	-1.81	-5.469	0.002784
Gga.8972.2.S1_a_at	LOC416154: similar to intestinal 15 kda protein; I-15P	BU336217	416154	-1.41	-63.464	0.000001	-1.52	-17.489	0.000255	-0.11	-1.277	0.287295
Gga.8975.1.S1_s_at	LOC420381 /// LOC420382: similar to GTPase, IMAP family member 7 /// hypothetical LOC420382	BU468058	420381 /// 420382	-1.59	-9.382	0.001616	-1.68	-10.549	0.000156	-0.09	-0.461	0.665803
Gga.9004.1.S1_at	Finished cDNA, clone ChEST230g14	CR390227.1		0.31	2.041	0.137955	-0.81	-6.568	0.00155	-1.12	-6.518	0.002557
Gga.9025.1.S1_at	LOC418295: hypothetical LOC418295	CD729503	418295	1.4	2.112	0.163772	2.83	14.288	0.000063	1.43	2.106	0.153986
Gga.9050.1.S1_s_at	LOC427395: similar to Methylcrotonoyl-Coenzyme A carboxylase 2 (beta)	BU443574	427395	-1.75	-12.395	0.003734	-2	-26.462	0.000004	-0.26	-1.694	0.19065
Gga.9052.1.S1_at	Gga.9052.1	BU457184		-0.15	-0.548	0.636996	-1.82	-11.545	0.000793	-1.66	-5.211	0.011887
Gga.9062.1.S1_at	Gga.9062.1	BU397990		-0.06	-0.393	0.730706	0.98	8.28	0.002999	1.03	5.623	0.003979
Gga.9075.1.S1_at	LOC429737: similar to LOC496768 protein	CD732059	429737	-0.35	-3.064	0.061251	0.86	9.294	0.000381	1.21	9.181	0.000712
Gga.9080.1.S1_at	Transcribed locus, weakly similar to XP_213560.3 similar to plakophilin 2 [Rattus norvegicus]	BU309585		-2.08	-4.974	0.033367	-2.95	-14.657	0.000147	-0.86	-1.91	0.157841
Gga.9098.1.S1_at	Transcribed locus	CF249976		-1.06	-13.857	0.004016	-1.37	-11.207	0.001362	-0.31	-2.176	0.084907
Gga.9109.1.S1_at	Transcribed locus	BU299882		2.66	5.262	0.025556	3.11	16.571	0.000019	0.45	0.89	0.456619
Gga.9134.1.S1_at	Finished cDNA, clone ChEST146m21	CF256615		0.4	1.9	0.197058	1.1	4.854	0.016498	0.7	2.248	0.075472
Gga.9147.1.S1_at	LOC424588: hypothetical LOC424588	BU297626	424588	0.78	2.494	0.126446	1.78	12.69	0.000506	1.01	2.991	0.064077
Gga.915.1.S1_at	SOCS3: suppressor of cytokine signaling 3	NM_204600.1	395299	1.62	5.992	0.024991	1.12	6.098	0.007394	-0.51	-1.568	0.197652
Gga.9159.1.S1_at	Finished cDNA, clone ChEST768j8	CK608275		0.47	3.687	0.021082	1.22	9.136	0.000281	0.75	5.576	0.002677
Gga.9160.1.S1_at	DNAJB6: DnaJ (Hsp40) homolog, subfamily B, member 6	CD727603	420448	-0.46	-1.854	0.194718	-1.56	-7.039	0.004202	-1.1	-3.399	0.022446
Gga.9160.2.S1_a_at	DNAJB6: DnaJ (Hsp40) homolog, subfamily B, member 6	BU132518	420448	-0.9	-2.102	0.147216	-1.23	-7.263	0.001842	-0.32	-0.767	0.515682
Gga.9165.2.S1_at	LOC421826: hypothetical LOC421826	CN228909	421826	-1.2	-10.063	0.004916	-1.17	-3.744	0.021542	0.03	0.097	0.928466
Gga.9171.2.S1_a_at	LOC428693: hypothetical LOC428693	BX932457.1	428693	0.13	1.025	0.392864	1.06	5.302	0.010201	0.93	4.075	0.011026
Gga.9177.1.S1_at	Finished cDNA, clone ChEST937a10	BU328214		-0.61	-4.157	0.02129	-2.01	-5.577	0.005984	-1.4	-4.046	0.022733
Gga.918.1.S1_at	KCNMB1: potassium large conductance calcium-activated channel, subfamily M, beta member 1	AF077369.1	395301	-0.71	-6.328	0.003312	-3.48	-18.255	0.000035	-2.77	-14.812	0.000115
Gga.9185.1.S1_at	LOC427196: Similar to MGC83563 protein	CF253212	427196	-0.53	-2.425	0.074865	-1.05	-3.928	0.012726	-0.52	-1.832	0.126978
Gga.9185.2.S1_at	LOC427196: Similar to MGC83563 protein	BU113717	427196	-0.12	-0.533	0.632808	-1.14	-3.134	0.027136	-1.03	-3.222	0.038216
Gga.919.1.S1_at	DLX5: distal-less homeo box 5	NM_204159.1	373969	-0.7	-1.664	0.222443	-3.07	-14.563	0.000047	-2.36	-5.289	0.015869
Gga.9195.1.S1_at	Transcribed locus	CK608363		-0.06	-0.517	0.641542	-1.02	-3.47	0.027499	-0.96	-3.435	0.037268
Gga.9211.3.S1_at	Transcribed locus, weakly similar to XP_341884.2 similar to mKIAA0824 protein [Rattus norvegicus]	CF255555		1.21	6.249	0.015831	1.16	3.746	0.013524	-0.05	-0.21	0.846158
Gga.9228.1.S1_at	Finished cDNA, clone ChEST610c6	CK608702		-0.36	-1.833	0.208215	-1.05	-6.245	0.008272	-0.68	-2.64	0.05231
Gga.9233.1.S1_at	GHR: Growth hormone receptor	BU231940	408184	0.01	0.079	0.940792	-2.7	-6.801	0.004264	-2.71	-6.881	0.004512
Gga.9243.1.S1_at	Transcribed locus, strongly similar to NP_071520.1 serine protein kinase [Rattus norvegicus]	CF620187		1.36	3.811	0.02337	0.54	1.143	0.314157	-0.82	-1.587	0.174976
Gga.925.1.A1_at	SSTR2: somatostatin receptor 2	AY029228.1	395305	-1.71	-17.065	0.003339	-1.91	-18.94	0.000311	-0.2	-1.427	0.214955
Gga.9261.1.S1_a_at	SOSTDC1: sclerostin domain containing 1	NM_204373.1	378800	1.23	3.711	0.020649	0.23	0.395	0.71256	-1	-1.729	0.157575
Gga.9262.1.S1_at	HMGA1: high mobility group AT-hook 1	NM_204369.1	378795	-0.61	-1.951	0.126625	0.61	1.964	0.119906	1.22	4.522	0.007228
Gga.9271.1.S1_a_at	Finished cDNA, clone ChEST586b17	CR391213.1		0.33	2.108	0.145887	-1.22	-4.515	0.006918	-1.55	-6.714	0.005006
Gga.9273.1.S1_at	Transcribed locus, strongly similar to XP_427646.1 similar to STXBP5L protein, partial [Gallus gallus]	CF384711		1.06	6.785	0.01143	0.87	4.059	0.010274	-0.2	-1.216	0.296357
Gga.9281.2.S1_a_at	Finished cDNA, clone ChEST1007o21	CR390861.1		-0.09	-0.571	0.599134	-1.29	-3.357	0.033167	-1.2	-3.162	0.04168
Gga.9307.1.S1_at	LOC416438: similar to Neuronal pentraxin II precursor (NP-II) (NP2)	BU472016	416438	0.16	0.775	0.515115	1.77	12.418	0.000615	1.61	6.654	0.003173
Gga.9314.1.S1_at	SOX4: SRY (sex determining region Y)-box 4	NM_204484.1	395143	-0.19	-0.834	0.475356	-1.28	-4.317	0.017277	-1.09	-3.067	0.028207
Gga.9316.1.S1_at	HS6ST1: heparan sulfate 6-O-sulfotransferase 1	NM_204482.1	395141	-0.39	-2.572	0.113915	-1.05	-7.074	0.004338	-0.65	-3.154	0.027183
Gga.932.1.S1_at	IRX4: iroquois homeobox protein 4	AF319965.1	373974	-1.12	-20.394	0.000631	-0.9	-7.105	0.004878	0.22	1.624	0.181144
Gga.9326.1.S1_a_at	LOC420305: hypothetical gene supported by CR354113; CR389233	CR354113.1	420305	-0.6	-10.044	0.000781	-1.36	-6.516	0.006113	-0.76	-3.609	0.030997
Gga.9326.2.S1_at	LOC768943: Similar to Pro-Pol-dUTPase polyprotein; RNaseH; dUTPase; integrase; protease; reverse transcriptase	BU264864	768943	-0.64	-1.838	0.147326	-2.12	-4.404	0.0072	-1.48	-3.373	0.024473
Gga.9340.1.S1_at	RCJMB04_2f9: Selenoprotein P, plasma, 1	BU250153	431587	-0.6	-2.954	0.06069	-1.1	-3.063	0.031228	-0.5	-1.541	0.207841
Gga.9341.3.S1_at	USP7: ubiquitin specific peptidase 7	AY376870.1	395126	-2.49	-4.183	0.020046	-0.53	-0.992	0.366988	1.97	2.97	0.03672
Gga.9341.4.S1_a_at	USP7: ubiquitin specific peptidase 7	BU280290	395126	-1.03	-4.427	0.034257	-0.45	-1.616	0.194244	0.58	1.676	0.154562
Gga.9347.2.S1_s_at	NFRKB: nuclear factor related to kappa B binding protein	BU137539	419727	0.35	2.753	0.07879	1.4	10.104	0.000661	1.05	6.05	0.001838
Gga.9347.3.S1_a_at	NFRKB: Nuclear factor related to kappa B binding protein	BE139937	419727	0.04	0.409	0.703962	1.53	7.523	0.002667	1.49	7.211	0.002501
Gga.9351.1.S1_s_at	CBFB: core-binding factor, beta subunit	NM_204570.1	395257	0.3	1.033	0.403478	1.36	6.366	0.005113	1.06	3.008	0.040725
Gga.9362.1.S1_at	LOC423783: hypothetical LOC423783	BU452217	423783	1.09	6.957	0.011914	0.3	0.777	0.480976	-0.8	-2.225	0.109283
Gga.9368.1.S1_at	Transcribed locus, strongly similar to NP_476559.1 factor 9 [Rattus norvegicus]	BU281873		0.53	4.367	0.037733	1.24	5.225	0.012456	0.71	2.7	0.050352
Gga.9394.1.S1_at	ENS-3: Pol-like protein ENS-3	BX261188	395341	-1.89	-12.46	0.000527	-1.34	-3.046	0.045085	0.55	1.283	0.283709
Gga.9414.1.S1_at	Gga.9414.1	CD736436		0.06	0.267	0.810685	-3.23	-15.29	0.000175	-3.29	-11.381	0.000135
Gga.9434.1.S1_at	Transcribed locus	CF620105		-1.57	-3.65	0.045615	-1.04	-4.071	0.009743	0.53	1.181	0.322097
Gga.9443.1.A1_at	Clone cDNA31 forward sequence, reverse contains microsatellite MCW107	L48922.1		-0.53	-7.715	0.00202	-1.08	-4.683	0.014384	-0.56	-2.435	0.087592
Gga.9449.1.S1_at	SRC: v-src sarcoma viral oncogene	S43604.1	396442	1.06	4.892	0.00904	0.09	0.174	0.870953	-0.97	-1.923	0.138006
Gga.9469.1.S1_at	Finished cDNA, clone ChEST234e18	CR386937.1		-0.44	-3.373	0.043299	-1.05	-3.916	0.01558	-0.61	-2.435	0.083549
Gga.9476.1.S1_at	ROR1: receptor tyrosine kinase-like orphan receptor 1	NM_204509.1	395179	-0.9	-3.662	0.058387	-1.22	-6.972	0.003321	-0.31	-1.065	0.350167
Gga.9481.1.S1_s_at	LOC395772: otokeratin	NM_204932.1	395772	-1.82	-4.946	0.007992	-2.05	-4.95	0.00434	-0.23	-0.585	0.583873
Gga.9491.1.S1_at	LOC417217: similar to dynamin 1	BU228626	417217	-0.92	-3.246	0.075807	-1.33	-6.16	0.00605	-0.41	-1.187	0.30023
Gga.9512.1.S1_s_at	RCJMB04_20j11: 3-hydroxyisobutyryl-Coenzyme A hydrolase	BU125097	423979	1.18	3.973	0.019473	0.47	1.097	0.324553	-0.7	-1.758	0.14953
Gga.9513.1.S1_a_at	CXCL12: chemokine (C-X-C motif) ligand 12 (stromal cell-derived factor 1)	NM_204510.1	395180	-0.82	-5.266	0.007684	0.47	1.313	0.263401	1.29	3.695	0.027112
Gga.9513.1.S2_at	CXCL12: Chemokine (C-X-C motif) ligand 12 (stromal cell-derived factor 1)	BX260468	395180	-1.6	-5.519	0.016117	0.52	1.633	0.182078	2.12	5.291	0.003316
Gga.9525.1.S1_s_at	LOC423991: similar to KIAA1946	CN235262	423991	0.2	0.76	0.499133	-1.19	-2.536	0.057597	-1.39	-3.224	0.037442
Gga.9527.1.A1_at	Finished cDNA, clone ChEST486f24	BU274661		-0.89	-13.408	0.001449	-1.04	-14.686	0.000149	-0.15	-1.671	0.156541
Gga.9541.1.S1_at	Finished cDNA, clone ChEST431o2	BX935985.2		0.52	2.287	0.092394	1.41	6.605	0.001219	0.89	3.526	0.019385
Gga.9564.1.S1_at	Finished cDNA, clone ChEST306m16	BX932641.1		-1.54	-18.963	0.000408	-1.33	-11.128	0.000686	0.22	1.598	0.173726
Gga.9566.2.S1_s_at	SLC25A37: solute carrier family 25, member 37	BU203055	419530	1.01	7.828	0.00242	1.35	5.278	0.005684	0.34	1.407	0.240526
Gga.9595.1.S1_at	Finished cDNA, clone ChEST662i7	BX933593.2		-1.09	-10.318	0.004044	-1.43	-18.993	0.000021	-0.35	-2.894	0.048708
Gga.9611.1.S1_at	PHF6: PHD finger protein 6	BU455982	422235	1.05	7.392	0.006916	0.53	1.911	0.121933	-0.52	-2.074	0.120946
Gga.9626.3.S1_s_at	RCJMB04_8d19: chimerin (chimaerin) 1	BU247161	429021	-0.73	-3.888	0.053975	-1.07	-8.042	0.002437	-0.34	-1.494	0.213032
Gga.9637.2.S1_a_at	SAT1: Spermidine/spermine N1-acetyltransferase 1	BX929865.1	374006	1.07	8.294	0.001346	2.35	5.985	0.006474	1.28	3.3	0.04024
Gga.9656.1.S1_at	Finished cDNA, clone ChEST964k3	BU400013		-1.07	-4.706	0.009313	-0.79	-4.211	0.022342	0.28	1.581	0.205374
Gga.9667.1.S1_a_at	CHODL: chondrolectin	BX934063.2	418474	-2.23	-17.525	0.001983	-2.27	-31.885	0.000005	-0.04	-0.312	0.774896
Gga.9671.1.S1_at	Finished cDNA, clone ChEST57d14	BU447234		0.26	2.439	0.097373	-1.21	-3.829	0.022477	-1.47	-4.852	0.015027
Gga.9675.1.S1_at	PDGFD: platelet derived growth factor D	BX935095.1	418978	-0.29	-1.024	0.413312	-1.18	-4.389	0.021862	-0.88	-2.244	0.078851
Gga.9684.1.S1_at	C1QTNF3: C1q and tumor necrosis factor related protein 3	CR389929.1	427430	0.98	2.465	0.130718	-1.52	-2.661	0.075672	-2.51	-3.601	0.016137
Gga.9699.1.S1_a_at	LOC423221: similar to PLA2G4B protein	BU243262	423221	-1.11	-9.044	0.003153	-1.1	-6.625	0.003567	0.01	0.06	0.954504
Gga.9703.1.S1_at	Finished cDNA, clone ChEST326b18	BX935677.1		0.86	6.386	0.003297	1.02	8.707	0.000602	0.15	1.201	0.29588
Gga.9721.1.S1_a_at	Finished cDNA, clone ChEST917o6	BX935606.2		-1.47	-9.268	0.000754	-1.47	-6.99	0.001133	0	-0.007	0.994555
Gga.9730.1.S1_at	Finished cDNA, clone ChEST725o2	BX934731.1		-1.37	-13.414	0.004286	-1.19	-21.625	0.000051	0.18	1.562	0.214093
Gga.9731.2.S1_a_at	SPON2: spondin 2, extracellular matrix protein	BX934042.1	422905	1.99	3.211	0.03469	0.72	1.499	0.209395	-1.27	-2.272	0.098746
Gga.974.1.S1_at	MAFA: v-maf musculoaponeurotic fibrosarcoma oncogene homolog A	NM_205025.1	395881	-0.81	-8.938	0.006632	-1.35	-11.563	0.000806	-0.54	-3.762	0.013233
Gga.9773.1.S1_s_at	RCJMB04_2l21: RNA binding motif protein 24	BU357779	420846	1.18	4.301	0.029819	0.75	1.171	0.322134	-0.43	-0.632	0.562446
Gga.9783.1.S1_s_at	Finished cDNA, clone ChEST992f14	BX933023.1		0.61	3.68	0.061259	-0.86	-3.715	0.032373	-1.47	-5.21	0.00362
Gga.9802.1.S1_at	CCNH: cyclin H	BU277968	427328	1.02	3.485	0.042449	0.39	1.304	0.25915	-0.64	-1.698	0.152549
Gga.9811.1.S1_at	ZCCHC10: zinc finger, CCHC domain containing 10	BU204661	416338	1.32	3.813	0.019306	0.38	0.668	0.540161	-0.94	-1.627	0.174345
Gga.9813.1.S1_at	Transcribed locus, weakly similar to NP_446334.1 matrix protein 1 [Rattus norvegicus]	BU104290		1.38	5.812	0.007075	1.71	5.933	0.003269	0.33	1.003	0.362025
Gga.9816.1.S1_s_at	RCJMB04_10k5: chloride intracellular channel 2	CK611115	422178	0.43	2.97	0.078294	2.04	14.736	0.000224	1.61	8.375	0.000552
Gga.9831.1.S1_at	Finished cDNA, clone ChEST394m8	BU268140		-1.56	-11.14	0.005427	-1.89	-17.045	0.000162	-0.33	-1.883	0.130419
Gga.9836.1.S1_at	Finished cDNA, clone ChEST460j7	CN221897		-1.31	-25.529	0.000096	-1.36	-21.361	0.000006	-0.05	-0.938	0.395743
Gga.984.1.S1_at	Gga.984.1	AI979887		-1.51	-17.873	0.000132	-1.53	-12.3	0.000268	-0.02	-0.166	0.875093
Gga.9850.1.S1_at	ARL4A: ADP-ribosylation factor-like 4A	BU321786	420589	-1.2	-4.549	0.012802	-1.38	-5.329	0.006859	-0.18	-0.851	0.435801
Gga.9878.1.S1_at	Gga.9878.1	CK609848		-1.12	-7.313	0.003939	-1.1	-4.904	0.009239	0.02	0.071	0.946328
Gga.9879.1.S1_at	RCJMB04_5e3: lipase A, lysosomal acid, cholesterol esterase	BQ484192	423789	-0.71	-2.215	0.105603	0.65	1.941	0.125564	1.36	5.286	0.003234
Gga.9888.2.S1_a_at	LOC420475: similar to supervillin (archvillin) (SVIL)	BU249096	420475	0.37	1.365	0.301247	1.16	15.58	0.000039	0.79	2.876	0.090306
Gga.9902.1.S1_at	LOC418732: similar to Septin 10	BU132400	418732	1.31	5	0.007495	0.6	1.385	0.235225	-0.72	-1.664	0.167841
Gga.9903.1.S1_at	Transcribed locus	BU207407		0.25	2.666	0.085681	-0.76	-5.632	0.00245	-1.01	-9.216	0.001109
Gga.9905.1.S1_at	Finished cDNA, clone ChEST250m1	BU119942		0.15	1.311	0.295524	1.69	30.943	0.000001	1.54	13.656	0.002071
Gga.9927.1.S1_at	Finished cDNA, clone ChEST474o21	BU425973		-0.59	-5.074	0.026525	-1.05	-6.02	0.007531	-0.46	-2.223	0.079011
Gga.9930.1.S1_at	Finished cDNA, clone ChEST927g24	CK610332		-1.52	-8.77	0.012172	-1.52	-12.376	0.000982	-0.01	-0.028	0.978825
Gga.9942.1.S1_s_at	RCJMB04_33d7: phosphonoformate immuno-associated protein 5	BU205048	418912	0.95	3.692	0.034781	1.14	4.763	0.028876	0.19	1.397	0.245977
Gga.9971.1.S1_at	ANXA10: annexin A10	BU289955	422426	-1.52	-13.349	0.004962	-1.51	-9.236	0.002536	0.01	0.072	0.945117
Gga.9976.1.S1_at	Finished cDNA, clone ChEST725k19	BX934797.2		-2.1	-7.283	0.004135	-1.78	-4.254	0.014822	0.31	0.677	0.529804
Gga.9978.1.S1_at	Finished cDNA, clone ChEST748c5	BU372200		-0.22	-2.085	0.139523	-1.09	-5.815	0.007779	-0.87	-4.181	0.011226
Gga.9980.2.S1_a_at	Gga.9980.2	BU368795		-0.63	-5.086	0.009088	-1.1	-3.197	0.043818	-0.47	-1.347	0.258277
Gga.9997.1.S1_at	LOC422566: Transcribed locus /// Similar to KIAA1712; HBV PreS1-transactivated protein 3	BU282246	422566	-1.11	-20.083	0.000075	-0.94	-10.954	0.00045	0.17	1.813	0.135845
GgaAffx.1.1.S1_s_at	NFKBIA: nuclear factor of kappa light polypeptide gene enhancer in B-cells inhibitor, alpha	NM_001001472.1	396093	0.28	0.889	0.466579	1.48	3.965	0.028072	1.19	2.44	0.058746
GgaAffx.10007.1.S1_at	LOC422892: similar to DNA polymerase N	ENSGALT00000025313.1	422892	1.02	4.973	0.015365	0.29	0.741	0.507156	-0.73	-1.748	0.151771
GgaAffx.10059.1.S1_at	LOC427971: similar to aggrecanase-2	ENSGALT00000025470.1	427971	-1.28	-4.819	0.029496	-3.07	-12.918	0.000369	-1.79	-5.253	0.004469
GgaAffx.10076.1.S1_at	LOC421833: similar to 5 nucleotidase, ecto	ENSGALT00000025528.1	421833	1.02	2.404	0.076624	1.83	4.312	0.010635	0.81	2.14	0.087417
GgaAffx.10076.2.S1_s_at	GgaAffx.10076.2	ENSGALT00000025527.1		0.52	3.019	0.092402	2.02	5.11	0.01438	1.5	3.494	0.024901
GgaAffx.10082.6.S1_s_at	LOC418489: similar to glutamate receptor	ENSGALT00000025535.1	418489	1.14	4.706	0.012041	0.5	1.233	0.289072	-0.64	-1.483	0.20641
GgaAffx.10125.1.S1_at	GgaAffx.10125.1	ENSGALT00000025579.1		1.27	3.539	0.031551	0.37	0.761	0.488895	-0.9	-1.674	0.156714
GgaAffx.10125.2.S1_at	LOC422922: similar to CD8 alpha chain	ENSGALT00000025502.1	422922	-0.89	-8.406	0.001191	-1.66	-4.561	0.016021	-0.77	-2.121	0.117629
GgaAffx.10125.3.S1_at	LOC422923: similar to RHACD8-4L	ENSGALT00000025557.1	422923	1.22	4.033	0.027981	0.41	0.641	0.563658	-0.8	-1.168	0.307732
GgaAffx.10125.4.S1_at	LOC422922 /// LOC422923: similar to CD8 alpha chain /// similar to RHACD8-4L	ENSGALT00000025526.1	422922 /// 422923	-1.49	-12.43	0.001712	-1.4	-19.445	0.000007	0.09	0.748	0.509712
GgaAffx.10125.4.S1_x_at	LOC422922 /// LOC422923: similar to CD8 alpha chain /// similar to RHACD8-4L	ENSGALT00000025526.1	422922 /// 422923	-1.3	-12.557	0.002914	-1.35	-20.207	0.000014	-0.05	-0.405	0.709676
GgaAffx.10149.1.S1_at	LOC421865 /// LOC428637: hypothetical LOC421865 /// hypothetical LOC428637	ENSGALT00000025673.1	421865 /// 428637	-2.67	-3.128	0.088453	-3.22	-3.245	0.047497	-0.55	-0.421	0.691242
GgaAffx.10158.1.S1_at	LOC428372: similar to PPM2C protein	ENSGALT00000025692.1	428372	-0.25	-0.914	0.455266	0.77	5.036	0.012654	1.02	3.299	0.041175
GgaAffx.10175.1.S1_s_at	RCJMB04_30l19: ribose 5-phosphate isomerase A (ribose 5-phosphate epimerase)	ENSGALT00000025719.1	422931	0.2	1.038	0.390731	1.03	6.487	0.003059	0.83	3.586	0.020551
GgaAffx.102.1.S1_at	LOC415600: similar to ADAM metallopeptidase with thrombospondin type 1 motif, 19 preproprotein	ENSGALT00000000207.1	415600	-1.11	-10.006	0.000561	-0.66	-6.142	0.002128	0.45	4.194	0.009985
GgaAffx.1020.4.S1_s_at	LOC417122: similar to Complement C5 precursor	ENSGALT00000002378.1	417122	1.18	10.109	0.006646	0.78	2.778	0.067648	-0.4	-1.331	0.255342
GgaAffx.10203.1.S1_at	GgaAffx.10203.1	ENSGALT00000025802.1		0.31	2.028	0.151469	1.84	8.176	0.002532	1.53	5.89	0.002335
GgaAffx.1025.1.S1_at	GgaAffx.1025.1	ENSGALT00000002402.1		-1.7	-11.186	0.00039	-1.38	-7.048	0.001184	0.32	1.587	0.175229
GgaAffx.10253.1.S1_at	RIMS2: regulating synaptic membrane exocytosis 2	ENSGALT00000025903.1	420264	-1.16	-7.969	0.003025	-1.2	-14.321	0.000634	-0.04	-0.337	0.763614
GgaAffx.10322.2.S1_at	LOC427988: hypothetical LOC427988	ENSGALT00000026057.1	427988	-1.86	-9.384	0.009535	-1.94	-19.41	0.000088	-0.08	-0.345	0.753304
GgaAffx.10330.1.A1_at	GgaAffx.10330.1	ENSGALT00000026075.1		-1.38	-11.848	0.003929	-1.44	-9.31	0.001839	-0.06	-0.313	0.767134
GgaAffx.10349.2.S1_x_at	GgaAffx.10349.2	ENSGALT00000026107.1		-1.41	-6.464	0.01722	-2.07	-22.715	0.000004	-0.67	-2.97	0.07381
GgaAffx.1035.1.S1_at	GgaAffx.1035.1	ENSGALT00000002425.1		-2.02	-3.697	0.054628	-2.45	-6.262	0.00407	-0.43	-0.675	0.538683
GgaAffx.10363.2.S1_at	MAOB: monoamine oxidase B	ENSGALT00000026155.1	418561	-2.03	-14.791	0.004451	-2.15	-14.08	0.00076	-0.12	-0.6	0.574672
GgaAffx.10365.1.S1_s_at	Transcribed locus, strongly similar to NP_071520.1 serine protein kinase [Rattus norvegicus]	ENSGALT00000026166.1		-0.04	-0.33	0.763889	-1.11	-7.032	0.000899	-1.07	-8.108	0.001461
GgaAffx.10372.1.S1_at	GgaAffx.10372.1	ENSGALT00000026186.1		-0.4	-5.864	0.007796	-1.47	-9.704	0.000647	-1.06	-7.414	0.003357
GgaAffx.10380.2.S1_at	GgaAffx.10380.2	ENSGALT00000026201.1		-0.89	-12.977	0.003834	-1.19	-5.377	0.007883	-0.3	-1.405	0.253726
GgaAffx.10384.1.S1_at	LOC418579: similar to ETX1	ENSGALT00000026212.1	418579	-0.6	-3.85	0.047093	-1.46	-12.409	0.000268	-0.85	-4.607	0.010451
GgaAffx.10422.3.S1_at	GgaAffx.10422.3	ENSGALT00000026275.1		-1.18	-11.327	0.000366	-1.49	-15.128	0.000082	-0.31	-3.336	0.024419
GgaAffx.10436.2.S1_at	LOC420328: similar to adenylyl cyclase	ENSGALT00000026293.1	420328	-0.7	-3.72	0.020751	-1.01	-6.729	0.009209	-0.31	-2.23	0.117144
GgaAffx.10470.1.S1_at	GgaAffx.10470.1	ENSGALT00000026382.1		1.57	5.596	0.005039	0.55	0.806	0.470376	-1.02	-1.502	0.217032
GgaAffx.10480.1.S1_at	LOC428388: similar to C8orfK36 protein	ENSGALT00000026403.1	428388	-0.97	-8.756	0.002159	-1.29	-6.898	0.001342	-0.31	-1.84	0.144774
GgaAffx.10496.1.S1_at	GgaAffx.10496.1	ENSGALT00000026440.1		-1.33	-7.622	0.00269	-1.28	-9.056	0.000303	0.04	0.248	0.81646
GgaAffx.10513.1.S1_at	GgaAffx.10513.1	ENSGALT00000026497.1		-1	-12.485	0.005071	-1.14	-7.654	0.004362	-0.14	-0.813	0.458041
GgaAffx.10517.1.S1_at	GgaAffx.10517.1	ENSGALT00000026509.1		1.38	5.815	0.004512	0.72	1.381	0.247288	-0.65	-1.239	0.287806
GgaAffx.10534.3.S1_s_at	LOC421945: similar to KIAA0188	ENSGALT00000026551.1	421945	-0.13	-0.863	0.460725	0.97	2.887	0.059132	1.1	3.053	0.037438
GgaAffx.10545.2.S1_at	LOC421956: similar to egg envelope component ZPAX	ENSGALT00000026580.1	421956	-2.21	-15.396	0.000939	-2.13	-10.61	0.000837	0.09	0.371	0.725899
GgaAffx.10546.1.S1_at	GgaAffx.10546.1	ENSGALT00000026592.1		1.66	6.798	0.002486	0.89	1.654	0.181213	-0.77	-1.413	0.236185
GgaAffx.10548.1.S1_at	GgaAffx.10548.1	ENSGALT00000026594.1		1.51	3.127	0.041913	0.17	0.226	0.83084	-1.34	-1.892	0.132324
GgaAffx.10580.1.A1_at	GgaAffx.10580.1	ENSGALT00000026676.1		-1.78	-13.34	0.001228	-1.9	-23.925	0.000004	-0.12	-0.871	0.450814
GgaAffx.10584.2.S1_x_at	LOC418591 /// LOC425177 /// LOC425311 /// LOC425393 /// LOC425742 /// LOC425797 /// LOC425941 /// LOC426760: hypothetical LOC418591 /// hypothetical LOC425177 /// hypothetical LOC425311 /// hypothetical LOC425393 /// hypothetical LOC425742 /// hypothetical LOC425797 /// similar to KIAA1833 protein /// hypothetical LOC426760	ENSGALT00000023365.1	418591 /// 425177 /// 425311 /// 425393 /// 425742 /// 425797 /// 425941 /// 426760	-1.54	-15.918	0.00151	-1.35	-9.69	0.000203	0.19	1.734	0.167642
GgaAffx.10587.1.A1_s_at	Finished cDNA, clone ChEST563g24	ENSGALT00000026693.1		0.44	2.166	0.096546	-0.59	-3.05	0.030845	-1.03	-5.151	0.00481
GgaAffx.10587.1.S1_at	GgaAffx.10587.1	ENSGALT00000026693.1		1.02	3.262	0.034358	0.09	0.216	0.837965	-0.93	-2.345	0.072317
GgaAffx.1062.2.S1_at	Transcribed locus, weakly similar to XP_369906.1 protein MG06421.4 [Magnaporthe grisea 70-15]	ENSGALT00000002466.1		-1.13	-4.497	0.012903	-0.79	-2.064	0.097434	0.34	0.959	0.390195
GgaAffx.10637.1.S1_at	SHROOM2: shroom family member 2	ENSGALT00000026814.1	418651	1.51	4.042	0.028937	0.63	0.96	0.40054	-0.88	-1.228	0.28125
GgaAffx.1064.1.S1_s_at	ATG16L1: ATG16 autophagy related 16-like 1 (S. cerevisiae)	ENSGALT00000002471.1	424746	0.03	0.077	0.945425	-2.02	-11.192	0.000648	-2.05	-5.243	0.013919
GgaAffx.10679.1.S1_at	LOC418667: similar to GM-CSF receptor	ENSGALT00000026943.1	418667	1.28	4.67	0.011578	1.29	5.456	0.003004	0.01	0.051	0.961889
GgaAffx.10680.1.S1_at	GgaAffx.10680.1	ENSGALT00000026944.1		-1.12	-12.749	0.000962	-1.21	-4.13	0.019667	-0.09	-0.313	0.773785
GgaAffx.10732.1.S1_at	RCJMB04_3o8: similar to mannosyl (alpha-1,3-)-glycoprotein beta-1,4-N-acetylglucosaminyltransferase, isoenzyme A; UDP-N-acetylglucosamine:alpha1,3-d-mannoside beta1,4-N-acetylglucosaminyltransferase; alpha-1,3-mannosyl-glycoprotein beta-1,4-N-acetylglucosaminyl...	ENSGALT00000027052.1	418692	0.45	6.901	0.002312	2.43	20.379	0.000038	1.99	16.61	0.000083
GgaAffx.10781.1.S1_at	COL4A1: collagen, type IV, alpha 1	ENSGALT00000027199.1	395530	-0.52	-3.28	0.045088	-1.48	-11.14	0.000119	-0.96	-5.382	0.005176
GgaAffx.10782.1.S1_s_at	LOC418752: similar to Collagen alpha-2(IV) chain	ENSGALT00000027205.1	418752	-1.01	-5.562	0.013443	-1.22	-11.112	0.000125	-0.21	-1.123	0.345514
GgaAffx.10788.1.S1_at	LOC428018: hypothetical LOC428018	ENSGALT00000027235.1	428018	1.24	3.549	0.031588	0	0.006	0.995708	-1.23	-1.865	0.145807
GgaAffx.108.1.S1_at	B-MA2: B locus M beta chain 2	ENSGALT00000000218.1	417051	-1.23	-17.629	0.000073	-1.3	-10.417	0.000585	-0.07	-0.513	0.634085
GgaAffx.10813.5.S1_s_at	RCJMB04_30a20: serine/threonine kinase 24 (STE20 homolog, yeast)	ENSGALT00000027283.1	418780	-1.26	-8.726	0.002159	-1.15	-6.501	0.002541	0.1	0.509	0.632402
GgaAffx.10854.1.S1_at	LOC428066: hypothetical LOC428066	ENSGALT00000027404.1	428066	-0.53	-3.61	0.023283	-1.1	-5.611	0.003424	-0.57	-2.816	0.039274
GgaAffx.10901.8.S1_s_at	LOC418879: similar to ATP7B	ENSGALT00000027504.1	418879	-1.85	-11.047	0.000684	-2.04	-12.319	0.00007	-0.19	-0.975	0.376461
GgaAffx.10907.1.S1_at	GgaAffx.10907.1	ENSGALT00000027515.1		-1.22	-12.622	0.004589	-1.14	-10.83	0.001249	0.08	0.565	0.597079
GgaAffx.10937.3.S1_s_at	LOC418917: similar to Heat-shock protein 105 kDa (Heat shock 110 kDa protein) (Antigen NY-CO-25)	ENSGALT00000027588.1	418917	-1.89	-8.256	0.005375	-2.18	-6.685	0.001139	-0.28	-1.076	0.34636
GgaAffx.10937.4.S1_s_at	GgaAffx.10937.4	ENSGALT00000027585.1		-1.57	-18.344	0.000078	-1.75	-16.095	0.000039	-0.19	-1.61	0.169358
GgaAffx.10948.3.S1_s_at	GgaAffx.10948.3	ENSGALT00000027612.1		-1.82	-16.338	0.0001	-1.65	-13.733	0.000039	0.17	1.306	0.248737
GgaAffx.10953.3.S1_s_at	GgaAffx.10953.3	ENSGALT00000027618.1		1.15	3.507	0.025676	0.24	0.41	0.702362	-0.9	-1.556	0.197054
GgaAffx.10968.8.S1_at	LOC418936: hypothetical LOC418936	ENSGALT00000027636.1	418936	-0.78	-4.284	0.040291	-1.3	-7.869	0.002485	-0.53	-2.21	0.083156
GgaAffx.10969.1.S1_at	LOC418936: hypothetical LOC418936	ENSGALT00000027643.1	418936	-1.15	-11.834	0.006201	-0.82	-7.237	0.004982	0.34	2.268	0.072778
GgaAffx.10971.1.S1_at	Transcribed locus, weakly similar to XP_223394.3 similar to chromaffin granule ATPase II homolog [Rattus norvegicus]	ENSGALT00000027645.1		1.1	3.025	0.041524	0.07	0.112	0.915968	-1.03	-1.723	0.1615
GgaAffx.10997.2.S1_s_at	KDELC2: KDEL (Lys-Asp-Glu-Leu) containing 2	ENSGALT00000027712.1	418966	-0.18	-1.239	0.286916	0.9	3.877	0.014558	1.08	4.852	0.008392
GgaAffx.11012.1.S1_at	LOC418975: similar to HSPC223	ENSGALT00000027741.1	418975	-0.48	-4.376	0.041061	0.6	2.039	0.13303	1.08	3.459	0.028587
GgaAffx.11018.1.S1_s_at	LOC418982: similar to Interstitial collagenase precursor (Matrix metalloproteinase-1) (MMP-1)	ENSGALT00000027764.1	418982	0.17	2.581	0.072255	1.4	3.473	0.038017	1.24	3.075	0.053275
GgaAffx.11020.1.S1_at	LOC428086: similar to Stromelysin-1 precursor (Matrix metalloproteinase-3) (MMP-3) (Transin-1) (SL-1)	ENSGALT00000027760.1	428086	-0.86	-4.087	0.05054	-1.07	-4.934	0.014324	-0.22	-0.727	0.5007
GgaAffx.11048.1.S1_at	GgaAffx.11048.1	ENSGALT00000027837.1		-1.9	-17.326	0.000236	-1.89	-9.5	0.001244	0.01	0.066	0.95033
GgaAffx.11051.1.S1_at	LOC419006: hypothetical LOC419006	ENSGALT00000027840.1	419006	-1.46	-8.587	0.001544	-1.57	-7.795	0.000864	-0.11	-0.494	0.642219
GgaAffx.11051.2.S1_s_at	LOC419006: hypothetical LOC419006	ENSGALT00000027841.1	419006	-1.41	-8.054	0.007933	-1.7	-7.464	0.000891	-0.3	-1.775	0.155646
GgaAffx.11053.2.S1_at	Transcribed locus, moderately similar to XP_235840.3 similar to proton/amino acid transporter 4 [Rattus norvegicus] /// Finished cDNA, clone ChEST997g18	ENSGALT00000027843.1		-1.63	-8.68	0.001027	-1.43	-5.226	0.004236	0.2	0.747	0.49291
GgaAffx.11057.1.S1_s_at	NAALAD2: N-acetylated alpha-linked acidic dipeptidase 2	ENSGALT00000027859.1	419010	-0.89	-4.644	0.027071	-1.48	-4.779	0.005196	-0.59	-2.267	0.097767
GgaAffx.11062.1.S1_at	LOC419024: hypothetical LOC419024	ENSGALT00000027889.1	419024	-1.15	-4.23	0.015423	-1.03	-2.657	0.054016	0.13	0.312	0.768136
GgaAffx.11076.1.S1_at	LOC428100: hypothetical LOC428100	ENSGALT00000027921.1	428100	-1.54	-17.399	0.001418	-1.65	-8.465	0.003004	-0.11	-0.499	0.643429
[truncated: 1,256 more rows]
