# Supplementary material for: Cellular processes of v-Src transformation revealed by gene profiling of primary cells - Implications for human cancer
Source: BMC Cancer. 2010 Feb 12;10:41. doi: 10.1186/1471-2407-10-41 (PMC2837010; doi:10.1186/1471-2407-10-41)
Supplement: Additional file 3 — Transformation-Regulated genes in CEF. [file 1471-2407-10-41-S3.CSV]

#differences in expression expressed as log2(experimental)-log2(baseline)
probe set	Gene	Accession	EntrezGene	CEF NY315/CEF RCAS	CEF SRA/CEF RCAS	CEF SRA/CEF NY315	min p-value
GgaAffx.23623.1.S1_at	AHNAK2: AHNAK nucleoprotein 2	ENSGALT00000019051.1	423497	-0.36	5.29	5.65	0.00007
Gga.150.2.S2_at	FLT1: Fms-related tyrosine kinase 1 (vascular endothelial growth factor/vascular permeability factor receptor)	AJ539547.1	374100	-1.39	3.98	5.36	0.000425
Gga.666.1.S1_a_at	VIP: vasoactive intestinal peptide	NM_205366.1	396323	-0.01	5.27	5.27	0.000007
Gga.5778.1.S1_a_at	LOC769246: hypothetical protein LOC769246	CR406934.1	0	0.39	5.48	5.09	0.000032
Gga.817.1.S1_at	PLAU: plasminogen activator, urokinase	NM_205443.1	396424	1.07	5.49	4.42	0.000178
Gga.10167.1.S1_at	NTS: neurotensin	BX935235.1	417883	-1.12	3.17	4.29	0.004621
GgaAffx.23623.1.S1_s_at	AHNAK2: AHNAK nucleoprotein 2	ENSGALT00000019051.1	423497	0.76	5.01	4.25	0.000021
Gga.10658.1.S1_at	Finished cDNA, clone ChEST1007e10	BU321027	423497	0.85	5.09	4.24	0.000036
Gga.11456.1.S1_at	LOC418268: similar to PLCPI=cysteine proteinase inhibitor	CK611983	418268	0.05	4.18	4.13	0.000127
GgaAffx.23623.2.S1_at	AHNAK2: AHNAK nucleoprotein 2	ENSGALT00000019050.1	423497	0.61	4.62	4.01	0.000065
Gga.15105.1.S1_at	AHNAK2: AHNAK nucleoprotein 2	BU451588	423497	0.12	3.71	3.59	0.000952
Gga.512.1.S1_at	K60: K60 protein	NM_205018.1	395872	0.89	4.44	3.55	0.003084
Gga.10763.1.S1_at	SLC6A4: solute carrier family 6 (neurotransmitter transporter, serotonin), member 4	NM_213572.1	404747	0.43	3.75	3.32	0.000009
Gga.20018.1.S1_at	PODXL: podocalyxin-like	BU290246	395756	-0.42	2.82	3.24	0.00018
Gga.12998.1.S1_at	LOC420209: similar to carbonic anhydrase III	CR352666.1	420209	-1.4	1.81	3.21	0.000028
Gga.4420.2.S1_at	RTN1: reticulon 1	U17606.1	378791	0.37	3.54	3.17	0.000049
Gga.2680.1.S1_at	AQP1: aquaporin 1	AL586137	420384	0.46	3.55	3.09	0.000337
GgaAffx.20869.1.S1_s_at	LOC772254: hypothetical protein LOC772254	CR523746.1	0	1.01	3.91	2.9	0.003222
Gga.7757.1.S1_at	UNC50: Unc-50 homolog (C. elegans)	CR387872.1	418691	0.22	3.07	2.86	0.002505
GgaAffx.24532.1.S1_at	LOC421712 /// LOC769246: hypothetical LOC421712 /// hypothetical protein LOC769246	ENSGALT00000023930.1	421712	0.2	3.06	2.86	0.003436
GgaAffx.8962.3.S1_at	LOC425324 /// LOC426333 /// LOC429938 /// LOC771168 /// LOC777249 /// RANBP2: RAN binding protein 2 /// similar to Ran-binding protein 2 /// similar to RanBP2 (Ran-binding protein 2) /// hypothetical LOC429938 /// hypothetical protein LOC777249	ENSGALT00000004320.1	425245	1.75	4.59	2.84	0.000499
Gga.2967.1.S1_at	ITGA6: integrin, alpha 6	NM_205289.1	396226	-1.17	1.68	2.84	0.005954
Gga.16544.1.S1_s_at	RCJMB04_10k5: chloride intracellular channel 2	BM487194	422178	0.31	3.14	2.83	0.000003
Gga.3341.1.S1_at	PODXL: podocalyxin-like	BU455120	395755	-0.14	2.65	2.79	0.001449
Gga.255.1.S1_at	K203: chemokine K203	NM_204720.1	395468	-0.5	2.28	2.78	0.018864
Gga.150.2.S1_a_at	FLT1: fms-related tyrosine kinase 1 (vascular endothelial growth factor/vascular permeability factor receptor)	AB065373.1	374100	-0.34	2.41	2.75	0.006124
Gga.14925.1.S1_at	RCJMB04_3o8: mannosyl (alpha-1,3-)-glycoprotein beta-1,4-N-acetylglucosaminyltransferase, isozyme A	CR386440.1	418692	0.85	3.58	2.73	0.000228
Gga.826.1.S1_s_at	IL8: interleukin 8	M16199.1	396495	1.26	3.82	2.56	0.00063
GgaAffx.9262.1.S1_at	MT3: metallothionein 3	ENSGALT00000023565.1	0	0.07	2.6	2.53	0.000731
GgaAffx.8079.1.S1_at	LOC425843: similar to ADAM 12	ENSGALT00000020796.1	425843	-1.16	1.37	2.52	0.003485
Gga.2967.1.S2_at	ITGA6: integrin, alpha 6	BU139443	396226	-0.74	1.76	2.5	0.000417
GgaAffx.3119.1.S1_at	LOC426482: similar to rai-like protein RaLP	ENSGALT00000008025.1	0	-1.3	1.15	2.45	0.006548
Gga.2722.1.S1_a_at	CKB: creatine kinase, brain	NM_205310.1	396248	-0.09	2.34	2.44	0.02277
GgaAffx.9633.1.S1_s_at	RCJMB04_19h3: UDP-Gal:betaGlcNAc beta 1,4- galactosyltransferase, polypeptide 6	ENSGALT00000024447.1	421092	-0.82	1.56	2.38	0.007155
Gga.17590.1.S1_s_at	RCJMB04_10k5: chloride intracellular channel 2	BU219915	422178	0.44	2.76	2.31	0.000021
GgaAffx.8298.1.S1_at	UPP1: uridine phosphorylase 1	ENSGALT00000021347.1	420942	0.62	2.91	2.29	0.002217
Gga.12407.1.S1_at	LOC422654: similar to K60 protein	CR386350.1	422654	1.46	3.74	2.28	0.000996
GgaAffx.25281.1.S1_at	LOC768624: similar to Ttc9 protein	ENSGALT00000028355.1	0	-0.44	1.81	2.25	0.000046
GgaAffx.6884.1.S1_at	LOC422580: hypothetical LOC422580	ENSGALT00000017704.1	422580	-0.68	1.57	2.25	0.001877
Gga.16627.1.S1_at	LOC419930: hypothetical LOC419930	CN236982	419930	0.19	2.38	2.19	0.008889
Gga.16855.1.S1_at	FRMD4B: FERM domain containing 4B	BU124625	426071	-0.24	1.94	2.19	0.000124
Gga.7566.1.S1_at	LOC424918: hypothetical LOC424918	BU216714	424918	0.47	2.64	2.18	0.000286
Gga.11969.1.S1_at	CYTL1: cytokine-like 1	BU111245	422849	2.18	4.33	2.14	0.000902
Gga.4696.1.S1_at	Finished cDNA, clone ChEST1032a5	BU337785	0	0.63	2.77	2.14	0.000729
Gga.17014.1.S1_at	Finished cDNA, clone ChEST973g12	BU447894	0	0.6	2.74	2.14	0.000755
Gga.16070.1.S1_s_at	LOC422580: hypothetical LOC422580	BU323883	0	0.04	2.17	2.14	0.000127
Gga.16271.1.S1_at	NAV2: Neuron navigator 2	BU285321	422977	0.55	2.68	2.13	0.008232
Gga.19378.1.S1_at	Finished cDNA, clone ChEST761o6	CR406622.1	0	-0.31	1.83	2.13	0.007952
GgaAffx.9256.1.S1_s_at	RCJMB04_11h6: complement component 1, s subcomponent	ENSGALT00000023544.1	418294	1	3.09	2.09	0.001272
Gga.19921.1.S1_at	NBEAL1: neurobeachin-like 1	CR407218.1	424110	0.44	2.53	2.09	0.003315
Gga.10042.1.S1_a_at	Gga.10042.1	BX930945.2	418367	0.06	2.15	2.09	0.002746
Gga.697.1.S1_at	Yrk mRNA	X67786.1	0	1.64	3.71	2.08	0.000076
GgaAffx.8079.2.S1_s_at	LOC425843: similar to ADAM 12	ENSGALT00000020797.1	425843	-0.5	1.57	2.08	0.002079
GgaAffx.7917.1.S1_at	TNFAIP6: tumor necrosis factor, alpha-induced protein 6	ENSGALT00000020391.1	424315	-0.05	2.01	2.06	0.004765
Gga.5148.1.S2_s_at	TNFRSF1B: tumor necrosis factor receptor superfamily, member 1B	BU311722	395083	-0.58	1.49	2.06	0.002244
Gga.3060.1.S2_at	Gga.3060.1	BU253330	395714	-0.59	1.47	2.06	0.011251
GgaAffx.20689.1.S1_at	SPI1: spleen focus forming virus (SFFV) proviral integration oncogene spi1	CR523926.1	395879	1.22	3.27	2.05	0.001735
Gga.3572.1.S2_s_at	CD44: CD44 molecule	NM_204860.1	395666	-0.29	1.76	2.05	0.00328
GgaAffx.22457.1.S1_s_at	ACSL4: acyl-CoA synthetase long-chain family member 4	ENSGALT00000013127.1	422345	-0.04	2	2.04	0.000058
Gga.11430.1.S1_at	PENK: proenkephalin	BU351001	421131	-0.15	1.89	2.04	0.038249
Gga.8114.1.S1_at	Finished cDNA, clone ChEST481h16	BU383914	0	-0.1	1.94	2.03	0.030111
GgaAffx.21283.1.S1_at	Finished cDNA, clone ChEST575l12	CR523332.1	0	-0.36	1.66	2.02	0.000652
GgaAffx.10732.1.S1_at	RCJMB04_3o8: mannosyl (alpha-1,3-)-glycoprotein beta-1,4-N-acetylglucosaminyltransferase, isozyme A	ENSGALT00000027052.1	418692	0.45	2.43	1.99	0.000038
Gga.13428.1.S1_at	Finished cDNA, clone ChEST132j5	BU263834	0	1.58	3.54	1.97	0.004224
GgaAffx.26027.1.S1_at	SRC: v-src sarcoma viral oncogene	ENSGALT00000006127.1	0	4.03	5.98	1.95	0
Gga.385.1.S1_at	DUSP4: dual specificity phosphatase 4	NM_204838.1	395642	-0.32	1.62	1.94	0.000846
Gga.1287.1.S1_at	RASGRP3: RAS guanyl releasing protein 3 (calcium and DAG-regulated)	AL585963	421460	0.69	2.61	1.91	0.012519
GgaAffx.8765.3.S1_s_at	LOC426962: hypothetical LOC426962	ENSGALT00000004373.1	425078 /// 426962	0.33	2.24	1.91	0.000045
Gga.7640.1.S1_a_at	ACSL4: acyl-CoA synthetase long-chain family member 4	BU124116	0	-0.09	1.8	1.89	0.000047
Gga.8500.1.S1_at	RGS2: regulator of G-protein signalling 2, 24kDa	NM_204395.1	378912	0.79	2.68	1.88	0.000396
Gga.7640.2.S1_at	ACSL4: acyl-CoA synthetase long-chain family member 4	BU342317	422346	0.08	1.96	1.88	0.000061
GgaAffx.24239.1.S1_s_at	TIAM2: T-cell lymphoma invasion and metastasis 2	ENSGALT00000022192.1	0	-0.11	1.76	1.87	0.000219
Gga.5393.1.S1_at	Gga.5393.1	BX934487.1	0	0.63	2.49	1.86	0.000034
GgaAffx.8074.2.S1_s_at	LOC425843: similar to ADAM 12	ENSGALT00000020792.1	425843	-0.53	1.32	1.85	0.004643
GgaAffx.12948.1.S1_s_at	RASGRP3: RAS guanyl releasing protein 3 (calcium and DAG-regulated)	AJ720845	421460	0.69	2.53	1.84	0.011879
Gga.6203.1.S1_at	LOC771493: similar to BTB (POZ) domain containing 11	BX935101.2	0	0.18	2.03	1.84	0.001886
GgaAffx.23371.1.S1_at	LOC422580: hypothetical LOC422580	ENSGALT00000017703.1	422580	0.04	1.87	1.84	0.003829
GgaAffx.9235.2.S1_s_at	FRMD4B: FERM domain containing 4B	ENSGALT00000023501.1	0	-0.44	1.4	1.84	0.006499
Gga.1694.1.S1_at	LOC768624: similar to Ttc9 protein	BU445157	0	-0.11	1.71	1.82	0.000026
Gga.11146.1.S1_s_at	LOC426857: similar to ATPase, Class I, type 8B, member 1; benign recurrent intrahepatic cholestasis; familial intrahepatic cholestasis 1, (progressive, Byler disease and benign recurrent); progressive familial intrahepatic cholestasis 1, Byler disease; ATPase...	BU296486	0	0.25	2.06	1.81	0.01485
Gga.5148.1.S1_at	TNFRSF1B: tumor necrosis factor receptor superfamily, member 1B	NM_204439.1	395083	-0.08	1.73	1.81	0.005846
Gga.8277.1.S1_at	Gga.8277.1	BX259588	0	1.51	3.3	1.79	0.000011
Gga.1111.1.S1_a_at	USP18: ubiquitin specific peptidase 18	CR389337.1	418167	0.31	2.09	1.78	0.000278
Gga.3615.1.S2_at	FST: follistatin	BU435111	396119	-0.19	1.59	1.78	0.000165
GgaAffx.2225.1.S1_s_at	RCJMB04_22p13: acyltransferase like 1	ENSGALT00000005659.1	415716	-0.47	1.31	1.78	0.000637
GgaAffx.8074.1.S1_at	LOC425843: similar to ADAM 12	ENSGALT00000020791.1	425843	-0.41	1.36	1.77	0.003647
Gga.16285.1.S1_at	Finished cDNA, clone ChEST140e21	BU337922	0	0.23	1.98	1.76	0.002582
Gga.12155.1.S1_at	LOC422488: Similar to beta-1,4-N-acetylgalactosaminyltransferase	BU409786	0	0.19	1.95	1.76	0.000039
Gga.392.1.S1_at	PLEK: pleckstrin	NM_204863.1	395669	0.13	1.89	1.76	0.001259
Gga.3259.1.S1_at	ANGPT2: angiopoietin 2	NM_204817.1	395610	-0.1	1.66	1.76	0.015996
Gga.12444.1.S2_s_at	RCJMB04_24e7: calmodulin 1 (phosphorylase kinase, delta)	BU118678	0	-0.48	1.27	1.76	0.003082
Gga.5170.1.S1_s_at	PODXL: podocalyxin-like	BU327337	395756	0.55	2.3	1.75	0.000423
Gga.14725.1.S1_at	RCJMB04_19h3: UDP-Gal:betaGlcNAc beta 1,4- galactosyltransferase, polypeptide 6	BU352300	421092	0.01	1.73	1.72	0.00791
Gga.3867.1.S1_at	PRNP: prion protein (p27-30)	NM_205465.1	396452	-0.03	1.69	1.72	0.000131
Gga.8349.1.S1_at	Gga.8349.1	BX277266	0	-0.38	1.35	1.72	0.039054
GgaAffx.21279.1.S1_at	UPP1: uridine phosphorylase 1	CR523336.1	420942	0.63	2.33	1.7	0.004295
Gga.14417.2.S1_a_at	LOC419837: Similar to solute carrier family 41 member 1	BU343670	0	0.09	1.78	1.69	0.007685
Gga.19230.1.S1_s_at	EAF2: ELL associated factor 2	CR406825.1	424243	0.03	1.72	1.69	0.000113
GgaAffx.454.1.S1_s_at	LOC419837: similar to solute carrier family 41 member 1	ENSGALT00000001020.1	419837	0	1.69	1.69	0.008507
GgaAffx.7265.1.S1_at	LOC417920: similar to PCTAIRE protein kinase 2	ENSGALT00000018679.1	417920	-0.31	1.38	1.69	0.001112
GgaAffx.24312.1.S1_at	LOC421692: similar to phosphodiesterase 7B	ENSGALT00000022595.1	421692	0.44	2.13	1.68	0.000859
Gga.16505.1.S1_s_at	Finished cDNA, clone ChEST398p5 /// Finished cDNA, clone ChEST626l20	CR385096.1	0	-0.55	1.12	1.67	0.031254
GgaAffx.1647.1.S1_s_at	RCJMB04_23c3: Vac14 homolog (S. cerevisiae)	ENSGALT00000003878.1	415678	-0.28	1.37	1.66	0.007909
Gga.3327.1.S1_at	NOS2A: nitric oxide synthase 2A (inducible, hepatocytes)	NM_204961.1	395807	0.76	2.41	1.65	0.020535
GgaAffx.7341.1.S1_at	LOC421582: similar to extraneuronal monoamine transporter	ENSGALT00000018901.1	0	0.06	1.71	1.65	0.000121
GgaAffx.13061.1.S1_at	RCJMB04_31c6: ring finger and FYVE-like domain containing 1	AJ720958	417529	0.88	2.51	1.64	0.009041
Gga.12209.2.S1_a_at	LOC422672: similar to VLLH2748	BX929915.1	422672	0.33	1.98	1.64	0.000207
Gga.791.1.S1_at	IRF1: interferon regulatory factor 1	NM_205415.1	396384	0.76	2.39	1.62	0.003195
Gga.15768.1.S1_at	TNFAIP6: tumor necrosis factor, alpha-induced protein 6	BU255099	424315	0.53	2.14	1.62	0.001374
GgaAffx.20379.1.S1_at	Finished cDNA, clone ChEST914o3	CR524236.1	0	-0.04	1.58	1.62	0.000453
Gga.9816.1.S1_s_at	RCJMB04_10k5: chloride intracellular channel 2	CK611115	422178	0.43	2.04	1.61	0.000224
Gga.9307.1.S1_at	NPTX2: neuronal pentraxin II	BU472016	416438	0.16	1.77	1.61	0.000615
GgaAffx.8313.1.S1_s_at	EPS8: epidermal growth factor receptor pathway substrate 8	ENSGALT00000021371.1	418174	0.15	1.76	1.61	0.006534
GgaAffx.2751.1.S1_at	LOC771459: similar to Arylsulfatase B precursor (ASB) (N-acetylgalactosamine-4-sulfatase) (G4S)	ENSGALT00000007062.1	771459	-0.1	1.47	1.57	0.005777
GgaAffx.7919.2.S1_at	LOC418046: similar to PVAE354	ENSGALT00000020395.1	418046	-0.53	1.04	1.57	0.009401
Gga.4999.2.S1_at	ITGA4: integrin, alpha 4 (antigen CD49D, alpha 4 subunit of VLA-4 receptor)	AF074605.1	424121	0.1	1.66	1.56	0.003943
Gga.9905.1.S1_at	LOC422580: Hypothetical LOC422580	BU119942	0	0.15	1.69	1.54	0.000001
Gga.510.1.S1_at	GC1: photoreceptor guanylate cyclase 1	AF036942.1	395866	0.09	1.64	1.54	0.02784
GgaAffx.10203.1.S1_at	LOC771523: similar to Odd-skipped related 2 (Drosophila)	ENSGALT00000025802.1	0	0.31	1.84	1.53	0.002335
GgaAffx.26314.1.S1_at	LOC424451: similar to niban protein	ENSGALT00000007683.1	424451	0.29	1.82	1.53	0.018732
Gga.3773.1.S1_a_at	IL17RD: interleukin 17 receptor D	NM_204515.1	395186	-0.08	1.45	1.53	0.014244
GgaAffx.8765.2.S1_at	GgaAffx.8765.2	ENSGALT00000022352.1	416372	0.53	2.04	1.52	0.000068
Gga.577.1.S1_at	ADORA2B: adenosine A2b receptor	NM_205087.1	395971	0.07	1.59	1.52	0.005357
GgaAffx.8005.1.S1_s_at	RCJMB04_12e24: similar to hypothetical protein FLJ14675	ENSGALT00000020595.1	427467	-0.25	1.27	1.52	0.001106
GgaAffx.7512.1.S1_at	GgaAffx.7512.1	ENSGALT00000019308.1	0	-0.58	0.95	1.52	0.003713
GgaAffx.6161.1.S1_s_at	LOC423962: similar to protein-tyrosine phosphatase	ENSGALT00000015971.1	423962	-0.93	0.6	1.52	0.000108
Gga.16769.1.S1_at	Finished cDNA, clone ChEST317e4	BU378710	0	1.16	2.67	1.51	0.000905
GgaAffx.10076.2.S1_s_at	LOC421833: similar to 5 nucleotidase, ecto	ENSGALT00000025527.1	0	0.52	2.02	1.5	0.01438
GgaAffx.11201.3.S1_s_at	CHTLR1-TYPE2 /// LOC768669 /// TLR1: toll-like receptor 1 /// similar to toll-like receptor 1 /// Toll-like receptor 1 type 2	ENSGALT00000022402.1	426274 /// 430629	0.43	1.93	1.5	0.001275
Gga.5622.1.S1_at	LOC427171: similar to Phosphatidylinositol 3-kinase regulatory subunit alpha (PI3-kinase p85-subunit alpha) (PtdIns-3-kinase p85-alpha) (PI3K)	BU362680	0	0.34	1.85	1.5	0.000083
Gga.2064.1.S1_a_at	ERG: v-ets erythroblastosis virus E26 oncogene	NM_204280.1	374146	0.09	1.58	1.5	0.000058
Gga.9347.3.S1_a_at	Gga.9347.3	BE139937	419727	0.04	1.53	1.49	0.002501
Gga.1568.1.S1_at	LOC424666: similar to Phosphatidic acid phosphatase type 2B	CR353508.1	424666	-0.26	1.23	1.49	0.008943
Gga.423.1.S1_at	CLU: clusterin	NM_204900.1	395722	1.1	2.58	1.48	0.002245
Gga.11597.2.S1_s_at	RCJMB04_17i9: signal transducer and activator of transcription 1, 91kDa	BX932542.1	424044	-0.26	1.22	1.48	0.005358
Gga.4590.1.S1_s_at	LOC422090: LOC422090	BU313818	422090	-0.22	1.25	1.47	0.011349
GgaAffx.21160.1.S1_s_at	CPD: carboxypeptidase D	CR523455.1	417590	-0.28	1.18	1.47	0.002074
GgaAffx.5782.1.S1_s_at	LOC423915: similar to attractin-like protein	ENSGALT00000014905.1	423915	-0.54	0.93	1.47	0.018715
Gga.4420.1.S1_x_at	RTN1: reticulon 1	U17605.1	378791	-0.56	0.9	1.47	0.000488
Gga.17812.1.S1_at	ATP11A: ATPase, Class VI, type 11A	BU281019	418749	-0.22	1.25	1.46	0.015914
GgaAffx.11465.1.S1_at	RCJMB04_1k1: riboflavin kinase	AJ719362	431449	0.14	1.59	1.45	0.000036
Gga.1917.1.S1_at	CDH2: cadherin 2, type 1, N-cadherin (neuronal)	BU356680	414745	0.07	1.52	1.45	0.027454
Gga.13109.1.S1_at	LOC424116: Similar to calmodulin-dependent phosphodiesterase /// Finished cDNA, clone ChEST547j9	BU392820	424116	0.06	1.51	1.45	0.028847
Gga.6203.2.S1_a_at	LOC771493: similar to BTB (POZ) domain containing 11	CR354087.1	0	0	1.45	1.45	0.002004
Gga.3275.1.S1_a_at	Finished cDNA, clone ChEST626l20	BU425099	0	-0.25	1.2	1.45	0.024728
Gga.4092.2.S1_x_at	RCJMB04_1d5: epidermal growth factor receptor pathway substrate 15	BU118380	424633	-0.5	0.95	1.45	0.026612
GgaAffx.539.1.S1_at	LOC769107: similar to 5-HT1D receptor	ENSGALT00000001194.1	0	0.16	1.6	1.44	0.002697
Gga.5761.1.S1_at	EFHD1: EF-hand domain family, member D1	BX933977.2	424741	-0.07	1.37	1.44	0.004512
Gga.9025.1.S1_at	LOC418295: hypothetical LOC418295	CD729503	418295	1.4	2.83	1.43	0.000063
GgaAffx.7493.1.S1_s_at	UGT2A1: UDP glucuronosyltransferase 2 family, polypeptide A1	ENSGALT00000019267.1	0	1.1	2.53	1.43	0.008547
Gga.4750.1.S1_s_at	FKBP5: FK506 binding protein 5	CR385703.1	421186	0.45	1.88	1.43	0.000558
Gga.871.1.S1_at	SLC2A3: solute carrier family 2 (facilitated glucose transporter), member 3	NM_205511.1	396517	-0.25	1.19	1.43	0.000503
GgaAffx.24484.2.S1_s_at	LOC418295: hypothetical LOC418295	ENSGALT00000023628.1	418295	0.65	2.08	1.42	0.001458
Gga.4010.1.S1_s_at	CLSTN1: calsyntenin 1	BU117507	395372	0.46	1.88	1.42	0.007988
GgaAffx.4536.1.S1_s_at	LOC420473: similar to rho-GAP domain containing protein ARHGAP12b	ENSGALT00000011742.1	420473	-0.19	1.23	1.42	0.000652
Gga.2423.1.S1_s_at	UGP2: UDP-glucose pyrophosphorylase 2	NM_204111.1	373900	-0.36	1.06	1.42	0.004347
Gga.14179.1.S1_at	DDEF1: development and differentiation enhancing factor 1	BU284294	0	0.06	1.47	1.41	0.028158
Gga.5316.1.S1_at	LOC423599: similar to Leucine rich repeat and fibronectin type III domain containing 5	BU389426	423599	-0.05	1.36	1.41	0.026978
Gga.11597.1.S1_s_at	RCJMB04_17i9: signal transducer and activator of transcription 1, 91kDa	BU232030	424044	-0.61	0.8	1.41	0.00882
Gga.12209.1.S1_at	LOC422672: similar to VLLH2748	BU393130	422672	0.36	1.76	1.4	0.000141
Gga.6390.3.S1_a_at	LOC419014: hypothetical LOC419014	BU384885	419014	0.03	1.43	1.4	0.002175
GgaAffx.4171.1.S1_s_at	LOC423805: similar to myoferlin	ENSGALT00000010842.1	423805	-0.07	1.33	1.4	0.014282
Gga.19077.1.S1_at	Finished cDNA, clone ChEST290n11	BU418916	0	1.36	2.75	1.39	0.000953
Gga.16717.1.S1_at	Finished cDNA, clone ChEST816p14	BU212828	0	0.38	1.77	1.39	0.002806
Gga.19244.1.S1_at	VPS13B: vacuolar protein sorting 13 homolog B (yeast)	BU362262	420242	0.38	1.77	1.39	0.000623
Gga.10895.1.S1_s_at	EPS8: epidermal growth factor receptor pathway substrate 8	BU455354	418174	0.26	1.65	1.39	0.003029
GgaAffx.2999.1.S1_at	LOC424451: similar to niban protein	ENSGALT00000007689.1	424451	0.07	1.46	1.39	0.039885
GgaAffx.5966.1.S1_at	CDK6: cyclin-dependent kinase 6	ENSGALT00000015428.1	420558	-0.43	0.96	1.39	0.015228
Gga.14733.1.S1_at	Finished cDNA, clone ChEST812a2 /// Finished cDNA, clone ChEST360i19	BU128548	0	-0.45	0.95	1.39	0.012873
Gga.7792.1.S1_s_at	RCJMB04_9i11: acyl-CoA synthetase bubblegum family member 2	CR406759.1	420090	0.26	1.64	1.38	0.00032
Gga.19197.1.S1_s_at	RCJMB04_1k1: riboflavin kinase	CR406633.1	431449	0.22	1.6	1.38	0.001427
Gga.10956.1.S1_at	AP1S3: adaptor-related protein complex 1, sigma 3 subunit	BX931554.1	424807	0.04	1.41	1.38	0.004345
Gga.1171.1.S1_at	LY6E: lymphocyte antigen 6 complex, locus E	NM_204775.1	395550	-0.08	1.3	1.38	0.00031
GgaAffx.22313.1.S1_s_at	RCJMB04_17i9: signal transducer and activator of transcription 1, 91kDa	ENSGALT00000012390.1	424044	0.1	1.47	1.37	0.007889
Gga.4210.1.S1_at	MT2A: metallothionein 2A	NM_205275.1	396212	0.43	1.79	1.36	0.009409
Gga.19025.1.S1_at	LOC423890: similar to MGC84792 protein	BU136969	0	0.3	1.66	1.36	0.001541
Gga.10145.1.S1_a_at	GYPC: glycophorin C	AY234184.1	424230	-0.15	1.21	1.36	0.007189
Gga.12192.1.S1_at	Gga.12192.1	BU454950	427446	-0.34	1.02	1.36	0.002715
Gga.7523.1.S1_s_at	RCJMB04_16k12: fibronectin type III domain containing 3A	BU467219	418863	-0.41	0.95	1.36	0.018926
Gga.3260.2.S1_a_at	KCNMA1: potassium large conductance calcium-activated channel, subfamily M, alpha member 1	AB072618.1	374065	0.97	2.32	1.35	0.009434
GgaAffx.20296.1.S1_at	Finished cDNA, clone ChEST816o11	CR524319.1	0	0.39	1.74	1.35	0.004182
Gga.13421.1.S1_s_at	RCJMB04_10i5: glycosyltransferase 8 domain containing 3	BU112312	417789	0.1	1.45	1.35	0.000465
GgaAffx.11525.1.S1_s_at	RCJMB04_2c8: claudin 1	AJ719422	424910	-0.09	1.26	1.35	0.039499
GgaAffx.25166.1.S1_s_at	PAN3: PAN3 polyA specific ribonuclease subunit homolog (S. cerevisiae)	ENSGALT00000027609.1	418926	-0.29	1.06	1.35	0.012207
GgaAffx.23678.1.S1_s_at	LOC422662: similar to sulfotransferase	ENSGALT00000019281.1	422662	1.29	2.63	1.34	0.006764
Gga.8297.1.S1_at	LOC770729: Similar to Kazal-type serine proteinase inhibitor	BU393377	0	0.22	1.56	1.34	0.002612
Gga.12839.1.S1_at	LOC423498: similar to BC022687 protein	BX950769.1	423498	0.55	1.88	1.33	0.000073
GgaAffx.25682.1.S1_s_at	NEDD4L: neural precursor cell expressed, developmentally down-regulated 4-like	ENSGALT00000004605.1	374119	-0.09	1.23	1.33	0.000262
GgaAffx.25925.1.S1_at	LOC426790: similar to clathrin-like protein	ENSGALT00000005799.1	426790	-0.4	0.93	1.33	0.012628
Gga.3779.1.S1_at	Finished cDNA, clone ChEST177e11	BU411067	0	0.13	1.45	1.32	0.000955
Gga.18509.1.S1_s_at	SPAG9: sperm associated antigen 9	CR390791.1	422095	-0.49	0.83	1.32	0.039876
Gga.501.1.S1_at	MMP27: matrix metallopeptidase 27	NM_205000.1	395850	0.49	1.8	1.31	0.010235
GgaAffx.20659.1.S1_at	LOC769679: similar to synleurin	CR523956.1	0	0.32	1.63	1.31	0.001902
Gga.8546.1.S1_a_at	LOC378902: death domain-containing tumor necrosis factor receptor superfamily member 23	NM_204386.1	378902	0.07	1.38	1.31	0.032557
GgaAffx.20406.1.S1_at	LOC422672: Similar to VLLH2748	CR524209.1	0	0	1.31	1.31	0.002531
Gga.12904.1.S1_at	NPTX2: neuronal pentraxin II	BX950566.2	416438	-0.02	1.29	1.31	0.000642
GgaAffx.23072.1.S1_at	LOC771345: similar to Eml4 protein	ENSGALT00000016124.1	0	-0.31	1	1.31	0.015077
GgaAffx.25641.1.S1_at	LOC416204: similar to protein kinase	ENSGALT00000004451.1	416204	-0.82	0.49	1.31	0.00015
Gga.18968.1.S1_at	Finished cDNA, clone ChEST661b11	BU474814	0	0.79	2.09	1.3	0.001151
GgaAffx.21116.1.S1_s_at	OSGIN1: oxidative stress induced growth inhibitor 1	CR523499.1	415706	0.18	1.48	1.3	0.000874
Gga.19147.1.S1_at	Finished cDNA, clone ChEST766h5	BU480146	0	0.07	1.37	1.3	0.000234
Gga.13191.1.S1_s_at	RCJMB04_1j9: similar to hypothetical protein	CR353948.1	423926	-0.09	1.21	1.3	0.00838
Gga.4999.1.S1_a_at	ITGA4: integrin, alpha 4 (antigen CD49D, alpha 4 subunit of VLA-4 receptor)	CK615423	424121	-0.21	1.1	1.3	0.01194
Gga.12192.2.S1_s_at	OSMR: oncostatin M receptor	BU417555	427446	-0.42	0.89	1.3	0.001948
GgaAffx.6177.1.S1_at	LOC417829: similar to glucosamine (N-acetyl)-6-sulfatase precursor	ENSGALT00000016025.1	417829	-0.43	0.86	1.3	0.027823
Gga.16560.2.S1_s_at	MCL1: myeloid cell leukemia sequence 1 (BCL2-related)	CR390222.1	395674	-0.52	0.78	1.3	0.015095
Gga.12642.1.S1_at	LOC424434: hypothetical LOC424434	BU464416	424434	1.45	2.75	1.29	0.00286
GgaAffx.12005.1.S1_s_at	RCJMB04_8a2: similar to Zgc:63829	AJ719902	421130	0.24	1.53	1.29	0.001206
GgaAffx.12201.1.S1_at	RCJMB04_10i5: glycosyltransferase 8 domain containing 3	AJ720098	417789	0.25	1.53	1.29	0.001118
Gga.15330.1.S1_at	COL4A3BP: Collagen, type IV, alpha 3 binding protein	CR387349.1	0	0.23	1.52	1.29	0.005669
Gga.13415.1.S1_at	ADD3: adducin 3 (gamma)	CR353375.1	373892	-0.16	1.13	1.29	0.033716
GgaAffx.3803.6.S1_s_at	PLXNA1: plexin A1	ENSGALT00000009837.1	416030	-0.18	1.11	1.29	0.04161
Gga.3635.1.S1_at	CTTN: cortactin	NM_205468.1	396455	-0.41	0.89	1.29	0.008052
Gga.9637.2.S1_a_at	SAT1: Spermidine/spermine N1-acetyltransferase 1	BX929865.1	374006	1.07	2.35	1.28	0.001346
GgaAffx.26365.1.S1_at	LOC427581: hypothetical LOC427581	ENSGALT00000007907.1	0	-0.17	1.1	1.28	0.003224
GgaAffx.4506.1.S1_at	LOC423123: similar to RAB3A interacting protein (rabin3)-like 1	ENSGALT00000011657.1	423123	-0.23	1.05	1.28	0.013589
Gga.2295.1.S1_at	Transcribed locus	BU441755	0	0.05	1.31	1.27	0.018493
Gga.7594.1.S1_at	CPD: carboxypeptidase D	BU308227	0	0.27	1.53	1.26	0.001051
GgaAffx.5146.1.S1_s_at	RCJMB04_22h21: 5'-nucleotidase, cytosolic II	ENSGALT00000013310.1	423871	-0.42	0.84	1.26	0.014184
Gga.6740.1.S1_at	Gga.6740.1	BX267197	0	0.46	1.7	1.25	0.004075
Gga.4869.1.S1_at	AKR1B10: aldo-keto reductase family 1, member B10 (aldose reductase)	BX935552.2	418169	0.14	1.39	1.25	0.00553
GgaAffx.21769.1.S1_s_at	LPL: lipoprotein lipase	NM_205282.1	396219	-0.25	0.99	1.25	0.005899
Gga.3572.1.S1_at	CD44: CD44 molecule	NM_204860.1	395666	-0.63	0.62	1.25	0.000511
Gga.19816.1.S1_at	Finished cDNA, clone ChEST927k17	CR406902.1	0	0.29	1.53	1.24	0.000009
GgaAffx.11018.1.S1_s_at	LOC418982: similar to Interstitial collagenase precursor (Matrix metalloproteinase-1) (MMP-1)	ENSGALT00000027764.1	418982	0.17	1.4	1.24	0.038017
Gga.14469.1.S1_at	Finished cDNA, clone ChEST328j11	BU276312	423959	0.15	1.39	1.24	0.003328
Gga.523.1.S1_at	CTSL1: cathepsin L1	CK611533	427466	0.93	2.16	1.23	0.000578
Gga.6220.2.S1_a_at	ICER: ICER protein	BX931695.1	378903	0.67	1.91	1.23	0.001801
Gga.12889.1.S1_at	RAB40B: RAB40B, member RAS oncogene family	BX950715.2	417338	0.31	1.54	1.23	0.002502
GgaAffx.25890.1.S1_at	RCJMB04_20c20: solute carrier family 12 (potassium/chloride transporters), member 4	ENSGALT00000005597.1	0	-0.33	0.89	1.23	0.001756
Gga.5748.1.S1_at	IL13RA2: interleukin 13 receptor, alpha 2	BX934144.2	422219	0.19	1.41	1.22	0.000971
GgaAffx.26656.1.S1_at	LOC770805: hypothetical protein LOC770805	ENSGALT00000009500.1	0	0.15	1.38	1.22	0.001881
GgaAffx.3126.1.S1_at	LOC415970: similar to Ras-related protein RAB43	ENSGALT00000008038.1	415970	-0.35	0.87	1.22	0.018633
Gga.5736.1.S1_at	LOC428016: similar to ankyrin repeat domain 57	BX262161	0	-0.13	1.08	1.21	0.013063
Gga.9075.1.S1_at	LOC429737: similar to LOC496768 protein	CD732059	429737	-0.35	0.86	1.21	0.000381
GgaAffx.6779.1.S1_s_at	RCJMB04_16f17: centrosomal protein 170kDa	ENSGALT00000017462.1	421499	-0.41	0.81	1.21	0.00936
GgaAffx.12323.1.S1_s_at	RCJMB04_12p16: ecotropic viral integration site 2A	AJ720220	0	0.38	1.59	1.2	0.006576
Gga.11307.1.S1_at	LOC420475: similar to supervillin (archvillin) (SVIL)	BU225110	420475	0.02	1.23	1.2	0.026024
GgaAffx.23445.1.S1_s_at	LOC422591: similar to protein tyrosine phosphatase type 1	ENSGALT00000018050.1	422591	0.04	1.23	1.2	0.000778
Gga.3332.1.S1_at	MXRA8: matrix-remodelling associated 8	NM_204636.1	395347	-0.04	1.16	1.2	0.014531
Gga.19253.1.S1_at	PHLPP: PH domain and leucine rich repeat protein phosphatase	BU478228	0	-0.18	1.01	1.2	0.004472
Gga.1009.2.S1_s_at	RCJMB04_28o6: actin related protein 2/3 complex, subunit 1B, 41kDa	BU380027	416490	-0.19	1	1.2	0.004379
Gga.8789.1.S1_at	PIK3CD: phosphoinositide-3-kinase, catalytic, delta polypeptide	BU285122	419444	0.72	1.91	1.19	0.001105
GgaAffx.12050.1.S1_s_at	CD82 /// LOC776912: CD82 molecule /// similar to CD82 molecule	AJ719947	423172	0.64	1.82	1.19	0.002391
GgaAffx.1.1.S1_s_at	NFKBIA: nuclear factor of kappa light polypeptide gene enhancer in B-cells inhibitor, alpha	NM_001001472.1	396093	0.28	1.48	1.19	0.028072
Gga.4401.1.S1_a_at	PTGS2: prostaglandin-endoperoxide synthase 2 (prostaglandin G/H synthase and cyclooxygenase)	M64990.1	396451	0.28	1.47	1.19	0.023596
GgaAffx.20862.1.S1_s_at	LOC424666: similar to Phosphatidic acid phosphatase type 2B	CR523753.1	0	-0.04	1.15	1.19	0.006625
Gga.3615.1.S1_at	FST: follistatin	NM_205200.1	396119	-0.08	1.11	1.19	0.015021
Gga.16438.1.S1_at	Finished cDNA, clone ChEST1036e5 /// Finished cDNA, clone ChEST804c14	BU249348	0	0.23	1.41	1.18	0.024281
Gga.6034.2.S1_a_at	NEK6: NIMA (never in mitosis gene a)-related kinase 6	BU485321	417101	-0.17	1.01	1.18	0.005519
GgaAffx.13053.1.S1_s_at	RCJMB04_30m16: similar to chromosome 10 open reading frame 58	AJ720950	423625	-0.71	0.47	1.18	0.001215
Gga.14579.1.S1_at	CUBN: cubilin (intrinsic factor-cobalamin receptor)	BU294131	420523	0.58	1.75	1.17	0.001895
GgaAffx.4973.1.S1_at	LOC423163: similar to putative interleukin 1 signal transducer	ENSGALT00000012888.1	423163	0.32	1.48	1.17	0.022842
GgaAffx.8787.1.S1_at	LOC426270: similar to DOCK180 protein	ENSGALT00000022428.1	426270	-0.42	0.75	1.17	0.011393
Gga.2039.1.S1_at	HMOX1: heme oxygenase (decycling) 1	NM_205344.1	396287	0.79	1.95	1.16	0.000361
Gga.11643.2.S1_s_at	LOC416727: similar to URP1	BU290715	416727	0.43	1.59	1.16	0.000327
GgaAffx.7043.3.S1_s_at	LOC427758: similar to Ral guanine nucleotide dissociation stimulator A	ENSGALT00000005398.1	427758	-0.07	1.09	1.16	0.010324
GgaAffx.24058.1.S1_at	IPO8: importin 8	ENSGALT00000021125.1	418142	-0.13	1.02	1.16	0.002054
GgaAffx.12750.1.S1_s_at	RASSF3: Ras association (RalGDS/AF-6) domain family 3	AJ720647	417828	-0.36	0.8	1.16	0.003953
GgaAffx.22637.1.S1_s_at	FKBP5: FK506 binding protein 5	ENSGALT00000001399.1	421186	0.73	1.88	1.15	0.000604
GgaAffx.20170.1.S1_s_at	LOC428958: similar to Lipase A, lysosomal acid, cholesterol esterase (Wolman disease)	CR524445.1	0	0	1.14	1.15	0.038777
GgaAffx.22641.1.S1_s_at	LOC415591: similar to KIAA0051	ENSGALT00000014003.1	415591	-0.46	0.68	1.15	0.012251
GgaAffx.2415.1.S1_s_at	LOC428996: similar to FLI-LRR associated protein-1	ENSGALT00000006147.1	428996	-0.66	0.49	1.15	0.009445
Gga.6854.1.S1_at	LOC416456: similar to MGC68817 protein	BX934870.2	0	0.67	1.81	1.14	0.003914
Gga.2876.1.S1_a_at	VAV3: vav 3 oncogene	NM_206863.1	373939	0.35	1.49	1.14	0.028193
Gga.4589.1.S3_at	RHOBTB2: Rho-related BTB domain containing 2	NM_204115.1	373904	0.06	1.2	1.14	0.032244
Gga.5003.1.S1_at	RCJMB04_24e7: calmodulin 1 (phosphorylase kinase, delta)	CR386249.1	0	-0.17	0.97	1.14	0.000342
Gga.18408.1.S1_at	LOC420907: similar to RIKEN cDNA 2310035C23	BU424612	420907	0.59	1.73	1.13	0.018549
GgaAffx.9822.1.S1_at	RCJMB04_37k12: HECT domain and ankyrin repeat containing, E3 ubiquitin protein ligase 1	ENSGALT00000024865.1	421788	-0.11	1.02	1.13	0.007903
Gga.7691.1.S1_at	Transcribed locus, weakly similar to NP_001038817.1 protein LOC751632 [Danio rerio]	BX267130	0	0.24	1.36	1.12	0.00168
GgaAffx.26261.1.S1_s_at	RCJMB04_4a23: F-box and leucine-rich repeat protein 18	ENSGALT00000007337.1	416484	0.11	1.23	1.12	0.003462
Gga.13421.1.A1_at	RCJMB04_10i5: Glycosyltransferase 8 domain containing 3	CR352741.1	417789	-0.04	1.08	1.12	0.003132
Gga.7633.1.S1_s_at	LOC415323: similar to myosin-IXa	BX277797	415323	-0.19	0.93	1.12	0.002023
Gga.11900.1.S1_at	LOC424451: similar to niban protein	BU261686	424451	0.5	1.61	1.11	0.014668
Gga.6886.1.S1_at	Transcribed locus, strongly similar to XP_421264.1 similar to peroxisomal membrane protein-1 like protein [Gallus gallus]	BU336128	0	0.45	1.56	1.11	0.000286
GgaAffx.20225.1.S1_s_at	Finished cDNA, clone ChEST717k23	CR524390.1	0	0.38	1.49	1.11	0.000631
Gga.7271.1.S1_s_at	MPP1: membrane protein, palmitoylated 1, 55kDa	BU404341	422197	0.34	1.45	1.11	0.000167
Gga.16576.1.S1_at	RIN2: Ras and Rab interactor 2	CF252790	421246	0.01	1.12	1.11	0.003851
Gga.17346.1.S1_s_at	WIPI2: WD repeat domain, phosphoinositide interacting 2	CR390718.1	416481	-0.05	1.07	1.11	0.000806
GgaAffx.20375.1.S1_s_at	ABCC1: ATP-binding cassette, sub-family C (CFTR/MRP), member 1	CR524240.1	395416	-0.15	0.96	1.11	0.025866
Gga.15913.1.S1_at	Finished cDNA, clone ChEST487d19	BU217327	0	-0.39	0.72	1.11	0.011464
Gga.5891.1.S1_at	PDCD6: programmed cell death 6	BU462078	420988	-0.38	0.72	1.11	0.009951
Gga.17061.1.S1_s_at	ABCC1: ATP-binding cassette, sub-family C (CFTR/MRP), member 1	AJ441355	395416	-0.1	1	1.1	0.040432
GgaAffx.10534.3.S1_s_at	LOC421945: similar to KIAA0188	ENSGALT00000026551.1	421945	-0.13	0.97	1.1	0.037438
GgaAffx.9618.1.S1_at	LOC427250: similar to KIAA1412 protein	ENSGALT00000024420.1	427250	-0.28	0.82	1.1	0.006925
GgaAffx.8428.1.S1_at	LOC425976: similar to chondroitin sulfate proteoglycan BEHAB/brevican	ENSGALT00000021615.1	425976	-0.57	0.53	1.1	0.005524
Gga.11203.1.S1_s_at	LOC428996: similar to FLI-LRR associated protein-1	BX930175.1	428996	-0.19	0.9	1.09	0.000804
Gga.5008.1.S1_at	LOC395077: ARF tumor suppressor	NM_204434.1	395077	0.87	1.95	1.08	0.000081
Gga.16283.1.S1_at	Finished cDNA, clone ChEST354i6	BU397998	0	0.3	1.38	1.08	0.00379
Gga.12192.2.S1_a_at	OSMR: oncostatin M receptor	BU417555	427446	-0.05	1.04	1.08	0.001168
GgaAffx.13204.1.S1_at	WIPI2: WD repeat domain, phosphoinositide interacting 2	AJ721101	416481	-0.05	1.03	1.08	0.003189
GgaAffx.10997.2.S1_s_at	LOC771842: similar to KDEL (Lys-Asp-Glu-Leu) containing 2	ENSGALT00000027712.1	418966	-0.18	0.9	1.08	0.008392
GgaAffx.49.1.S1_at	GgaAffx.49.1	ENSGALT00000000061.1	0	0.32	1.4	1.07	0.02736
Gga.12906.1.S1_at	LOC422487: Similar to SH2D4A protein	BX950257.2	0	0.26	1.32	1.07	0.005488
GgaAffx.1482.2.S1_s_at	RCJMB04_31c6: ring finger and FYVE-like domain containing 1	ENSGALT00000003482.1	417529	0.03	1.1	1.07	0.026584
GgaAffx.9822.2.S1_s_at	RCJMB04_37k12: HECT domain and ankyrin repeat containing, E3 ubiquitin protein ligase 1	ENSGALT00000024866.1	421788	-0.06	1.01	1.07	0.009512
Gga.12396.1.S1_s_at	RCJMB04_33f6: similar to AW547186 protein	CK610672	422344	-0.31	0.75	1.07	0.006617
Gga.1582.1.A1_at	Transcribed locus	CF250932	0	1.1	2.17	1.06	0.000141
Gga.16233.1.S1_x_at	LOC415323: similar to myosin-IXa	CK610846	0	0.73	1.79	1.06	0.000165
Gga.9351.1.S1_s_at	CBFB: core-binding factor, beta subunit	NM_204570.1	395257	0.3	1.36	1.06	0.005113
GgaAffx.13069.2.S1_s_at	NFRKB: nuclear factor related to kappaB binding protein	AJ720966	419727	0.17	1.23	1.06	0.005712
Gga.11886.1.S1_at	LOC768390: similar to PA2.26 antigen	BU466332	0	-0.14	0.92	1.06	0.000034
GgaAffx.9037.1.S1_at	LOC422778: similar to Slc30a9-prov protein	ENSGALT00000023040.1	422778	-0.39	0.67	1.06	0.015796
Gga.9347.2.S1_s_at	NFRKB: nuclear factor related to kappaB binding protein	BU137539	419727	0.35	1.4	1.05	0.000661
Gga.1958.1.S1_a_at	LOC768830: similar to Cks1 protein homologue	CN232061	0	0.19	1.24	1.05	0.015169
Gga.1009.1.S1_s_at	RCJMB04_28o6: actin related protein 2/3 complex, subunit 1B, 41kDa	BU223250	416490	-0.07	0.98	1.05	0.000987
GgaAffx.26221.1.S1_at	EDA /// LOC769069: ectodysplasin A /// similar to ectodysplasin A1	ENSGALT00000007137.1	422157	-0.1	0.95	1.05	0.019579
Gga.2124.1.S1_at	LOC419731: similar to epithin	CD734562	0	-0.16	0.9	1.05	0.002922
GgaAffx.7309.1.S1_at	LOC420677: similar to Nod1	ENSGALT00000018808.1	0	-0.2	0.84	1.05	0.03404
GgaAffx.7019.1.S1_s_at	LOC422591: similar to protein tyrosine phosphatase type 1	ENSGALT00000018048.1	0	-0.31	0.75	1.05	0.002714
Gga.3416.4.S1_a_at	HESX1: HESX homeobox 1	BU396812	395864	-0.34	0.72	1.05	0.013983
Gga.3973.1.S1_at	LOC395491: cTwist	NM_204739.1	395491	-0.46	0.6	1.05	0.006151
Gga.8267.2.S1_a_at	LOC418854: similar to C13orf18 protein	BU458117	0	0.3	1.34	1.04	0.000147
GgaAffx.25567.1.S1_at	NEFL: neurofilament, light polypeptide 68kDa	ENSGALT00000000420.1	419528	0.22	1.26	1.04	0.037194
Gga.3349.1.S2_at	Gga.3349.1	AB060813.1	395384	0.19	1.23	1.04	0.000084
GgaAffx.6518.2.S1_s_at	LOC422508: similar to CCR4-NOT transcription complex, subunit 6-like	ENSGALT00000016821.1	422508	-0.07	0.97	1.04	0.036093
GgaAffx.12762.1.S1_s_at	RCJMB04_22p13: acyltransferase like 1	AJ720659	415716	-0.18	0.86	1.04	0.001651
Gga.1503.1.S1_at	Finished cDNA, clone ChEST360i19	BU353646	0	-0.27	0.77	1.04	0.000455
GgaAffx.23361.1.S1_at	LOC420605: similar to Integrin beta-8	ENSGALT00000017677.1	420605	0.73	1.76	1.03	0.000081
GgaAffx.21194.1.S1_s_at	Finished cDNA, clone ChEST293j18	CR523421.1	0	0.53	1.56	1.03	0.002317
GgaAffx.3169.1.A1_at	GgaAffx.3169.1	ENSGALT00000008123.1	0	0.3	1.33	1.03	0.002165
Gga.2516.1.S1_at	PTPRG: protein tyrosine phosphatase, receptor type, G	NM_204314.1	374208	0.25	1.28	1.03	0.000112
GgaAffx.21359.1.S1_at	LOC418249: Hypothetical gene supported by CR391159	CR523256.1	0	0.19	1.23	1.03	0.026546
Gga.6267.1.S1_at	STOM: stomatin	BX263521	417118	0.04	1.06	1.03	0.00171
Gga.15958.1.S1_at	Finished cDNA, clone ChEST142o6	CR387502.1	0	-0.02	1.02	1.03	0.021667
Gga.9062.1.S1_at	LOC426928: hypothetical LOC426928	BU397990	0	-0.06	0.98	1.03	0.002999
Gga.12315.1.S1_s_at	LOC428736: similar to p56 KKIAMRE protein kinase	CR407462.1	428736	-0.09	0.93	1.03	0.000538
Gga.17235.1.S1_at	Finished cDNA, clone ChEST953c1	CR389198.1	0	-0.22	0.81	1.03	0.012188
Gga.13140.1.S1_s_at	IVNS1ABP: influenza virus NS1A binding protein	BX934752.1	426862	-0.25	0.78	1.03	0.005808
Gga.8597.1.S1_s_at	LOC429143: similar to glypican-5	CD730299	429143	-0.31	0.72	1.03	0.015211
Gga.7829.2.S1_a_at	LOC415442: similar to normal mucosa of esophagus specific 1	BU365227	415442	0.7	1.72	1.02	0.001503
Gga.16607.1.S1_at	Finished cDNA, clone ChEST755g9	BU120033	0	0.48	1.5	1.02	0.01162
Gga.10303.1.S1_at	CAV2: caveolin 2	BI067555	417772	0.16	1.18	1.02	0.00174
Gga.8353.1.S1_at	CSTB: cystatin B (stefin B)	CR352506.1	418267	0.1	1.12	1.02	0.009305
Gga.4248.1.S1_at	LPL: Lipoprotein lipase	BU255344	396219	0.05	1.08	1.02	0.002342
Gga.15981.1.S1_at	RCJMB04_6p13: pre-B-cell colony enhancing factor 1	CR386613.1	417707	-0.06	0.96	1.02	0.021096
GgaAffx.574.1.S1_at	GPATCH3: G patch domain containing 3	ENSGALT00000001295.1	0	-0.2	0.82	1.02	0.003674
GgaAffx.10158.1.S1_at	LOC428372: similar to PPM2C protein	ENSGALT00000025692.1	428372	-0.25	0.77	1.02	0.012654
Gga.9147.1.S1_at	LOC424588: hypothetical LOC424588	BU297626	424588	0.78	1.78	1.01	0.000506
Gga.18801.1.S1_at	Finished cDNA, clone ChEST766f10	CR391511.1	0	0.6	1.61	1.01	0.00577
Gga.8190.1.S1_at	LOC421544: similar to digestive tract-specific calpain; calcium-dependent cysteine proteinase	BU303118	0	0.47	1.48	1.01	0.008649
Gga.17102.1.S1_s_at	RCJMB04_34n23: tumor protein D52	AJ453566	770339	0.49	1.5	1	0.003777
Gga.3316.1.S1_s_at	HHEX: hematopoietically expressed homeobox	NM_205252.1	396182	0.47	1.47	1	0.009504
Gga.16013.1.S1_at	Finished cDNA, clone ChEST200i16	BU223869	421620	0.35	1.35	1	0.005978
Gga.15753.1.S1_s_at	CD47: CD47 molecule	AY234188.1	418408	0.06	1.06	1	0.000978
Gga.209.1.S1_a_at	WNT3A: wingless-type MMTV integration site family, member 3A	NM_204675.1	395396	-0.42	0.58	1	0.01673
Gga.11727.3.S1_a_at	LOC427475: Similar to stretch responsive protein 278	CR338737.1	427469	0.14	1.12	0.99	0.002333
Gga.19464.1.S1_at	Finished cDNA, clone ChEST168b5	BU135072	0	0.28	1.26	0.98	0.008956
Gga.3723.1.S1_at	PLA2G4A: phospholipase A2, group IVA (cytosolic, calcium-dependent)	NM_205423.1	396394	0.28	1.26	0.98	0.000191
Gga.1106.1.S1_at	LOC424451: similar to niban protein	BU396423	424451	0.09	1.07	0.98	0.024738
Gga.10606.1.S1_at	SOCS1: suppressor of cytokine signaling 1	BU313956	416630	0.94	1.91	0.97	0.003244
Gga.5520.1.S1_at	NDRG1: N-myc downstream regulated gene 1	BX936168.1	420321	0.38	1.35	0.97	0.01985
GgaAffx.11713.1.S1_s_at	RCJMB04_4i12: Rho guanine nucleotide exchange factor (GEF) 3	AJ719610	416000	0.65	1.61	0.96	0.000698
GgaAffx.20877.1.S1_at	LOC771337: similar to SRY-box 7	CR523738.1	0	0.61	1.57	0.96	0.006114
Gga.12042.1.S1_at	LOC424908: Hypothetical LOC424908	BX936140.1	0	0.33	1.29	0.96	0.000091
GgaAffx.21997.3.S1_s_at	CEP63: centrosomal protein 63kDa	ENSGALT00000010716.1	424873	0.19	1.15	0.96	0.047667
GgaAffx.11438.1.S1_s_at	RCJMB04_1h19: solute carrier organic anion transporter family, member 4A1	AJ719335	419231	0.14	1.1	0.96	0.028362
GgaAffx.23423.2.S1_s_at	KCNJ5: potassium inwardly-rectifying channel, subfamily J, member 5	ENSGALT00000001792.1	395925	0.09	1.05	0.96	0.001569
GgaAffx.7559.1.S1_s_at	LOC423518: similar to Protein kinase C, eta	ENSGALT00000019403.1	423518	0.33	1.29	0.95	0.012393
Gga.10791.1.S1_s_at	COL4A3BP: collagen, type IV, alpha 3 binding protein	BX929551.2	427209	0.07	1.01	0.95	0.001374
Gga.18984.1.S1_at	Finished cDNA, clone ChEST608b15	BU401203	0	0.62	1.56	0.94	0.020501
GgaAffx.23775.1.S1_at	LOC420732: similar to Secreted frizzled-related protein 4	ENSGALT00000019724.1	420732	0.16	1.1	0.94	0.040747
Gga.155.1.S1_s_at	LGALS3: lectin, galactoside-binding, soluble, 3	AF479564.1	373917	0.13	1.07	0.94	0.00622
Gga.5887.1.S1_at	CLSTN1: calsyntenin 1	BU342238	395372	0.76	1.69	0.93	0.000623
GgaAffx.21499.1.S1_at	NEDD4L: neural precursor cell expressed, developmentally down-regulated 4-like	CR523116.1	0	0.45	1.38	0.93	0.002561
Gga.13230.1.S1_s_at	LOC770222: Hypothetical protein LOC770222	CR352813.1	0	0.3	1.23	0.93	0.00075
Gga.9171.2.S1_a_at	Finished cDNA, clone ChEST183m18	BX932457.1	428693	0.13	1.06	0.93	0.010201
Gga.5940.1.S1_s_at	SAT1: spermidine/spermine N1-acetyltransferase 1	NM_204186.1	374006	0.07	1	0.93	0.003235
Gga.5766.1.S1_at	ERO1L: ERO1-like (S. cerevisiae)	BU334176	423585	0.74	1.66	0.92	0.002771
Gga.1486.1.S1_at	LOC417829: similar to glucosamine (N-acetyl)-6-sulfatase precursor	AL587220	0	0.31	1.23	0.92	0.004614
GgaAffx.9429.1.S1_s_at	LPIN2: lipin 2	ENSGALT00000023948.1	421059	0.1	1.01	0.91	0.003066
GgaAffx.20296.1.S1_s_at	Finished cDNA, clone ChEST816o11	CR524319.1	0	0.1	1.01	0.91	0.001042
GgaAffx.11921.1.S1_at	SERPINB6: serpin peptidase inhibitor, clade B (ovalbumin), member 6	AJ719818	420895	0.09	1	0.91	0.000883
Gga.15789.1.S1_at	Finished cDNA, clone ChEST571j17	BU115684	0	0.57	1.46	0.9	0.004801
Gga.1740.1.S1_at	LOC420679: similar to MGC53931 protein	BX261988	420679	0.28	1.18	0.9	0.001409
GgaAffx.23815.2.S1_s_at	LOC420750: hypothetical LOC420750	ENSGALT00000019929.1	420750	0.13	1.03	0.9	0.007489
Gga.9541.1.S1_at	Finished cDNA, clone ChEST431o2	BX935985.2	0	0.52	1.41	0.89	0.001219
GgaAffx.21475.1.S1_at	Finished cDNA, clone ChEST1036e5	CR523140.1	0	0.47	1.37	0.89	0.003811
Gga.7203.1.S1_at	LOC416204: similar to protein kinase	CF253386	416204	0.36	1.25	0.89	0.00016
GgaAffx.21212.1.S1_s_at	LOC428436: similar to KIAA0644 protein	CR523403.1	0	0.16	1.06	0.89	0.021626
GgaAffx.5015.1.S1_at	ITGA11: integrin, alpha 11	ENSGALT00000012998.1	415560	0.5	1.38	0.88	0.00415
Gga.137.1.S1_at	EDNRA: endothelin receptor type A	NM_204119.1	373908	0.25	1.13	0.88	0.003611
GgaAffx.26468.1.S1_at	CCBP2: chemokine binding protein 2	ENSGALT00000008506.1	420393	0.45	1.33	0.87	0.002601
GgaAffx.22408.1.S1_s_at	LOC771882: hypothetical protein LOC771882	ENSGALT00000012864.1	429596	0.44	1.31	0.87	0.002828
Gga.6399.1.S1_at	MALL: mal, T-cell differentiation protein-like	BX257763	421222	0.41	1.27	0.87	0.022253
Gga.5058.1.S1_s_at	CST3: cystatin C	NM_205500.1	396497	0.4	1.27	0.87	0
Gga.2572.1.S1_at	LAMP2: lysosomal-associated membrane protein 2	BU323822	414800	0.3	1.16	0.87	0.012326
Gga.13957.1.S1_at	LOC417755: similar to glycoprotein	CR353783.1	417755	0.2	1.07	0.87	0.010629
Gga.11449.1.S1_at	LOC419995: Similar to myeloid/lymphoid or mixed-lineage leukemia (trithorax homolog, Drosophila); translocated to, 6	BX929825.1	0	1.15	2.01	0.86	0.000284
Gga.19271.1.S1_at	Finished cDNA, clone ChEST632f24	BU389568	0	0.35	1.2	0.86	0.018912
Gga.19247.1.S1_at	Finished cDNA, clone ChEST957c5	BU415324	0	0.25	1.11	0.86	0.002513
Gga.5189.2.S1_a_at	LOC417597: similar to tetratricopeptide repeat domain 19	CR405802.1	417597	0.23	1.09	0.86	0.001859
GgaAffx.12086.1.S1_at	FKBP5: FK506 binding protein 5	AJ719983	421186	0.65	1.49	0.85	0.003504
Gga.16404.1.S1_s_at	RCJMB04_5j9: lysophosphatidic acid acyltransferase theta	BU222018	422610	0.51	1.36	0.84	0.00444
GgaAffx.23081.1.S1_at	PLEKHH2: pleckstrin homology domain containing, family H (with MyTH4 domain) member 2	ENSGALT00000016174.1	0	0.32	1.16	0.84	0.035769
Gga.2944.1.S1_s_at	NEDD4L: neural precursor cell expressed, developmentally down-regulated 4-like	BU246479	0	0.26	1.1	0.84	0.003138
Gga.14417.1.S1_a_at	LOC419837: similar to solute carrier family 41 member 1	BU371918	0	0.24	1.08	0.84	0.014393
Gga.13030.1.S1_at	LOC425132: hypothetical LOC425132	CR353234.1	425132	0.21	1.04	0.83	0.001519
GgaAffx.10175.1.S1_s_at	RCJMB04_30l19: ribose 5-phosphate isomerase A (ribose 5-phosphate epimerase)	ENSGALT00000025719.1	422931	0.2	1.03	0.83	0.003059
Gga.16193.1.S1_at	LOC769528: hypothetical protein LOC769528	BU475126	769528	0.4	1.22	0.82	0.00323
GgaAffx.23815.1.S1_at	LOC420750: hypothetical LOC420750	ENSGALT00000019928.1	420750	0.26	1.08	0.82	0.000812
Gga.15893.1.S1_at	Finished cDNA, clone ChEST114c13	BU140013	0	0.25	1.06	0.82	0.004951
GgaAffx.12469.1.S1_at	RCJMB04_16d24: ELOVL family member 6, elongation of long chain fatty acids (FEN1/Elo2, SUR4/Elo3-like, yeast)	AJ720366	428772	0.19	1.01	0.82	0.009051
Gga.4519.2.S1_s_at	RCJMB04_34n23: tumor protein D52	CR386140.1	770339	0.81	1.62	0.81	0.000904
Gga.4451.1.S1_at	GSN: gelsolin	NM_204934.1	395774	0.35	1.17	0.81	0.008012
Gga.8829.1.S1_s_at	LOC417750: similar to N-WASP	BU411526	0	0.32	1.13	0.81	0.001392
Gga.3113.1.S1_at	NCALD: neurocalcin delta	NM_205143.1	396048	0.22	1.02	0.81	0.031793
Gga.13373.1.S1_at	LOC422488: similar to beta-1,4-N-acetylgalactosaminyltransferase	CR352645.1	0	0.34	1.14	0.8	0.000399
Gga.15916.1.S1_at	LOC420640: similar to KIAA0379 protein	BU476224	0	0.78	1.56	0.79	0.008586
GgaAffx.24939.1.S1_at	RCJMB04_23c19: acyl-CoA thioesterase 9	ENSGALT00000026378.1	418600	0.66	1.46	0.79	0.010359
GgaAffx.13169.1.S1_s_at	CARD11: caspase recruitment domain family, member 11	AJ721066	416476	0.48	1.26	0.79	0.008592
Gga.9888.2.S1_a_at	LOC420475: similar to supervillin (archvillin) (SVIL)	BU249096	420475	0.37	1.16	0.79	0.000039
Gga.5708.2.S1_a_at	LOC415987: similar to RIKEN cDNA 1110007C09	CR353336.1	415987	0.69	1.46	0.78	0.00061
Gga.2840.1.S1_at	B4GALT1: UDP-Gal:betaGlcNAc beta 1,4- galactosyltransferase, polypeptide 1	NM_205202.1	396121	0.35	1.13	0.78	0.000124
GgaAffx.426.1.S1_s_at	LOC419963: similar to KIAA0727 protein	ENSGALT00000000954.1	419963	0.27	1.04	0.78	0.00535
Gga.18429.1.S1_at	LOC419748: nm23-phosphorylated unknown substrate	BU455168	419748	0.52	1.29	0.77	0.004254
Gga.2528.1.S1_at	Transcribed locus, strongly similar to NP_001038136.1 [Gallus gallus]	BU121979	0	0.48	1.25	0.77	0.011308
GgaAffx.2598.1.S1_at	LOC424424: similar to Soat1-prov protein	ENSGALT00000006690.1	424424	0.34	1.11	0.77	0.022337
GgaAffx.25863.1.S1_at	LOC770767: hypothetical protein LOC770767	ENSGALT00000005451.1	0	0.43	1.18	0.76	0.001109
Gga.5609.1.S1_a_at	LOC426790: similar to clathrin-like protein	BU113977	426790	0.34	1.1	0.76	0.005539
Gga.20023.1.S1_at	C10orf118: CTCL tumor antigen L14-2	CR407487.1	0	0.25	1.01	0.76	0.001102
Gga.19858.1.S1_x_at	Finished cDNA, clone ChEST1011e15	BU119290	0	0.49	1.24	0.75	0.009558
Gga.9159.1.S1_at	Finished cDNA, clone ChEST768j8	CK608275	0	0.47	1.22	0.75	0.000281
Gga.6353.1.S1_at	MGMT: O-6-methylguanine-DNA methyltransferase	BU310040	423965	0.45	1.2	0.75	0.013921
Gga.12888.1.S1_at	Gga.12888.1	BU480675	374138	0.33	1.07	0.75	0.014052
GgaAffx.11399.1.S1_s_at	RCJMB04_1d5: epidermal growth factor receptor pathway substrate 15	AJ719296	424633	0.31	1.06	0.75	0.001131
Gga.14231.1.S1_at	Finished cDNA, clone ChEST120d6	BU386534	0	1.11	1.85	0.74	0.001617
Gga.16450.1.S1_at	GLUD1: glutamate dehydrogenase 1	BU393015	423612	0.5	1.25	0.74	0.005523
Gga.6344.3.S1_a_at	IWS1: IWS1 homolog (S. cerevisiae)	BU247058	424750	0.42	1.16	0.74	0.020407
Gga.17411.1.S1_at	Finished cDNA, clone ChEST619i22	AJ444373	0	0.35	1.09	0.74	0.000237
Gga.17908.1.S1_s_at	CBFB: core-binding factor, beta subunit	BU410070	395257	0.3	1.04	0.74	0.000995
Gga.12245.1.S1_at	Finished cDNA, clone ChEST334o14	BU348553	0	0.72	1.44	0.72	0.000075
GgaAffx.12062.1.S1_s_at	RCJMB04_8m13: Friend leukemia virus integration 1	AJ719959	419723	0.66	1.38	0.72	0.001063
Gga.12082.1.S1_at	QPCT: glutaminyl-peptide cyclotransferase (glutaminyl cyclase)	BU368772	421479	0.48	1.2	0.72	0.000322
GgaAffx.12469.1.S1_s_at	RCJMB04_16d24: ELOVL family member 6, elongation of long chain fatty acids (FEN1/Elo2, SUR4/Elo3-like, yeast)	AJ720366	428772	0.43	1.15	0.72	0.003127
Gga.5607.1.S1_at	Transcribed locus	BU449537	0	0.43	1.14	0.72	0.002176
Gga.3269.1.S1_at	Finished cDNA, clone ChEST1009f15	BU324194	0	0.38	1.1	0.72	0.010862
Gga.19091.1.S1_at	Finished cDNA, clone ChEST1005i19	BU261799	0	0.31	1.03	0.72	0.000797
GgaAffx.21334.1.S1_at	Finished cDNA, clone ChEST613g9	CR523281.1	0	0.87	1.59	0.71	0.001058
Gga.8546.2.S1_at	LOC378902: death domain-containing tumor necrosis factor receptor superfamily member 23	BU422344	378902	0.76	1.48	0.71	0.008786
Gga.9368.1.S1_at	LOC770238: similar to GC box binding protein	BU281873	0	0.53	1.24	0.71	0.012456
GgaAffx.9009.1.A1_at	GgaAffx.9009.1	ENSGALT00000022972.1	0	0.41	1.11	0.71	0.003523
Gga.3263.1.S1_at	Finished cDNA, clone ChEST75j21	CR354333.1	0	0.34	1.05	0.71	0.005605
Gga.6311.1.S1_at	LOC428365: similar to bHLH protein Hesr-1/Hey1	BU464340	428365	0.6	1.3	0.7	0.009988
GgaAffx.24216.1.S1_at	LOC415891: hypothetical LOC415891	ENSGALT00000002200.1	415891	0.48	1.18	0.7	0.002916
Gga.9134.1.S1_at	LOC421685: similar to Interferon-gamma receptor alpha chain precursor (IFN-gamma-R1) (CD119 antigen) (CDw119)	CF256615	0	0.4	1.1	0.7	0.016498
Gga.18195.1.S1_at	LOC417259: similar to chromosome 9 open reading frame 75	BU375091	417259	0.37	1.08	0.7	0.008681
Gga.19704.1.S1_at	Finished cDNA, clone ChEST722m7	CR406523.1	0	0.36	1.06	0.7	0.000469
GgaAffx.22422.1.S1_s_at	AMOT: angiomotin	ENSGALT00000012915.1	422336	0.41	1.1	0.69	0.001158
GgaAffx.5401.1.S1_at	LOC423890: similar to MGC84792 protein	ENSGALT00000013973.1	423890	0.32	1.02	0.69	0.014628
Gga.3175.1.S1_at	LOC427171: similar to Phosphatidylinositol 3-kinase regulatory subunit alpha (PI3-kinase p85-subunit alpha) (PtdIns-3-kinase p85-alpha) (PI3K)	BU434081	0	0.52	1.2	0.68	0.000029
Gga.12071.1.S1_at	Finished cDNA, clone ChEST189o19	BU457106	0	0.35	1.03	0.68	0.003676
Gga.3723.1.S2_at	PLA2G4A: phospholipase A2, group IVA (cytosolic, calcium-dependent)	BU141218	396394	0.75	1.41	0.66	0.001105
GgaAffx.26088.2.S1_s_at	NAV2: neuron navigator 2	ENSGALT00000006371.1	422977	0.44	1.1	0.66	0.015118
Gga.19132.1.S1_at	Finished cDNA, clone ChEST731m7	BU212477	0	0.36	1.02	0.66	0.012571
GgaAffx.21844.1.S1_s_at	CDH2: cadherin 2, type 1, N-cadherin (neuronal)	NM_001001615.1	414745	0.39	1.04	0.65	0.015456
Gga.12514.1.S1_a_at	LOC395611: Glutathione S-transferase class-alpha	AF133252.1	395611	0.64	1.28	0.64	0.000454
GgaAffx.21202.1.S1_at	Finished cDNA, clone ChEST695g12	CR523413.1	0	0.38	1.01	0.64	0.001668
Gga.2954.1.S1_at	LOC420562: hypothetical LOC420562	BU424441	0	0.52	1.14	0.63	0.000219
Gga.13722.1.A1_at	Finished cDNA, clone ChEST971j4	CR338811.1	0	0.4	1.02	0.62	0.009325
Gga.15910.1.S1_at	Finished cDNA, clone ChEST225o19	CR386411.1	0	0.57	1.17	0.61	0.000096
Gga.16825.1.S1_at	Finished cDNA, clone ChEST983k15	CR391536.1	0	0.43	1.02	0.6	0.000696
Gga.13534.1.S1_at	Finished cDNA, clone ChEST642h15	BU445618	0	0.84	1.43	0.59	0.001271
Gga.3199.1.S1_at	MMP2: matrix metallopeptidase 2 (gelatinase A, 72kDa gelatinase, 72kDa type IV collagenase)	NM_204420.1	386583	0.69	1.29	0.59	0.008088
Gga.17227.1.S1_at	Finished cDNA, clone ChEST653e12	BU391605	0	0.46	1.05	0.59	0.000582
Gga.10465.1.S1_s_at	GPR65: G protein-coupled receptor 65	CF257416	423395	0.46	1.04	0.58	0.000405
Gga.17564.1.S1_at	LRRCC1: leucine rich repeat and coiled-coil domain containing 1	BU357762	420205	0.44	1.01	0.57	0.007253
Gga.14598.1.S1_at	Finished cDNA, clone ChEST23f17	CR387417.1	0	0.54	1.1	0.56	0.004463
GgaAffx.5584.2.S1_s_at	LOC422379: similar to TIGIRR-1	ENSGALT00000014449.1	422379	0.49	1.04	0.55	0.005472
Gga.16618.1.S1_at	LOC421665: hypothetical LOC421665	CN232561	421665	0.45	1	0.55	0.007227
Gga.2171.1.S1_at	LOC423805: similar to myoferlin	BU215544	0	0.69	1.23	0.54	0.000433
Gga.4878.1.S1_at	RPL7: ribosomal protein L7	BU134111	420182	0.65	1.19	0.54	0.000645
Gga.3530.1.S1_at	LRPAP1: low density lipoprotein receptor-related protein associated protein 1	NM_205062.1	395936	0.52	1.05	0.53	0.00152
Gga.12909.1.S1_at	RHPN2: rhophilin, Rho GTPase binding protein 2	BX950597.2	415771	0.76	1.27	0.51	0.005518
Gga.17658.1.S1_at	Finished cDNA, clone ChEST693d2	CR388829.1	0	0.58	1.09	0.51	0.004835
Gga.6299.1.S1_s_at	PRPSAP2: phosphoribosyl pyrophosphate synthetase-associated protein 2	BU222336	416521	0.57	1.07	0.51	0.00288
Gga.4092.1.S1_at	RCJMB04_1d5: epidermal growth factor receptor pathway substrate 15	AL588743	424633	0.7	1.2	0.5	0.003684
GgaAffx.25117.1.S1_s_at	LOC418789: similar to KIAA0996 protein	ENSGALT00000027302.1	418789	0.64	1.13	0.5	0.001682
GgaAffx.25246.2.S1_at	LOC419071 /// LOC768661: similar to DRE1 protein /// similar to similar to DRE1 protein	ENSGALT00000028009.1	419071	0.69	1.17	0.49	0.001106
Gga.235.1.S1_at	NPAS2: neuronal PAS domain protein 2	AF396828.1	395433	0.59	1.07	0.48	0.001109
Gga.17610.1.S1_at	LOC423737: similar to Ca2+/calmodulin-dependent protein kinase (EC 2.7.1.123) II gamma-E - human	BU411545	0	0.66	1.13	0.47	0.000999
Gga.15987.1.S1_at	Finished cDNA, clone ChEST481o6	BU324765	0	0.75	1.21	0.46	0.002599
GgaAffx.6546.1.S1_at	LOC422513: similar to hect domain and RLD 5; cyclin-E binding protein 1	ENSGALT00000016876.1	422513	0.63	1.02	0.39	0.001205
Gga.15842.1.S1_s_at	SYNE1: spectrin repeat containing, nuclear envelope 1	BU461222	421640	-0.69	-1.02	-0.34	0.000069
Gga.15301.1.A1_at	Finished cDNA, clone ChEST400a23	CR385122.1	0	-0.8	-1.19	-0.39	0.000275
GgaAffx.9411.1.S1_s_at	LOC427181: similar to homer-1b	ENSGALT00000023918.1	427181	-0.58	-1	-0.42	0.000316
Gga.13445.1.S1_a_at	NEXN: nexilin	CR407225.1	424552	-0.59	-1.01	-0.42	0.012302
Gga.6814.1.S1_s_at	LOC417374: similar to integrin beta 4	BX273246	0	-0.61	-1.03	-0.42	0.002038
GgaAffx.9143.3.S1_s_at	LOC771556 /// LOC777101: similar to GT334 protein /// similar to TMEM1	ENSGALT00000009260.1	771556	-0.63	-1.05	-0.42	0.001433
GgaAffx.21345.1.S1_s_at	CAMSAP1L1: calmodulin regulated spectrin-associated protein 1-like 1	CR523270.1	0	-0.66	-1.08	-0.42	0.00204
Gga.5576.1.S1_a_at	LOC417946 /// LOC417950 /// LOC427884 /// LOC770005 /// LOC770079 /// LOC770142: germinal histone H4 gene /// similar to germinal histone H4 gene /// similar to histone H4	BX275542	417946 /// 417950 /// 417953 /// 427884	-0.58	-1.01	-0.43	0.001913
Gga.13892.1.S1_at	Finished cDNA, clone ChEST603h24	BU302522	0	-0.57	-1.02	-0.44	0.003824
Gga.17349.1.S1_at	Finished cDNA, clone ChEST748d15	CR390957.1	0	-0.63	-1.07	-0.44	0.000957
Gga.873.2.S1_a_at	LOC396522: calponin alpha	M63560.1	396522	-0.74	-1.19	-0.44	0.000822
Gga.15297.1.S1_at	LOC427353: hypothetical gene supported by CR385130	CR385130.1	427353	-0.67	-1.12	-0.45	0.00036
Gga.9927.1.S1_at	Finished cDNA, clone ChEST474o21	BU425973	0	-0.59	-1.05	-0.46	0.007531
Gga.3852.1.S2_s_at	RHOB: ras homolog gene family, member B	NM_204909.1	395734	-0.54	-1.01	-0.47	0.000995
Gga.10754.1.A1_at	Finished cDNA, clone ChEST497i4	BX932669.1	0	-0.56	-1.03	-0.47	0.003385
GgaAffx.24095.1.S1_at	LOC425076 /// LOC425461 /// LOC425574 /// LOC425837 /// LOC425951 /// LOC426229 /// LOC426526 /// LOC427027 /// LOC427028 /// LOC429203 /// LOC429204 /// LOC429266 /// LOC429307 /// LOC429310 /// LOC429491 /// LOC429522 /// LOC429532 /// LOC429580 /// LOC429627 /// LOC429636 /// LOC429670 /// LOC429740 /// LOC429812 /// LOC429893 /// LOC429924 /// LOC429973 /// LOC430076 /// LOC430092 /// LOC4301…	ENSGALT00000018626.1	0	-0.56	-1.03	-0.47	0.000281
Gga.19842.1.A1_at	Finished cDNA, clone ChEST1002e22	BU204298	0	-0.64	-1.11	-0.47	0.002707
Gga.15272.1.A1_at	Finished cDNA, clone ChEST539g23	CR385212.1	0	-0.92	-1.39	-0.47	0.000149
Gga.16250.1.S1_a_at	Finished cDNA, clone ChEST923o19	CR385971.1	0	-0.95	-1.42	-0.47	0.000217
GgaAffx.5321.2.S1_at	LOC421244: similar to potassium-dependent Na/Ca exchanger NCKX3	ENSGALT00000013757.1	421244	-0.58	-1.05	-0.48	0.002626
Gga.5354.1.S1_at	Finished cDNA, clone ChEST592m10	CR388523.1	0	-0.61	-1.08	-0.48	0.000864
GgaAffx.1558.1.S1_at	LOC424771: hypothetical LOC424771	ENSGALT00000003699.1	424771	-0.7	-1.18	-0.48	0.003454
GgaAffx.4573.1.A1_at	GgaAffx.4573.1	ENSGALT00000011869.1	0	-0.92	-1.41	-0.49	0.000001
Gga.3398.1.S1_a_at	PITX2: paired-like homeodomain transcription factor 2	AF077092.1	395862	-0.62	-1.11	-0.5	0.00017
GgaAffx.24072.1.S1_at	SYNE1: spectrin repeat containing, nuclear envelope 1	ENSGALT00000021176.1	421640	-0.63	-1.13	-0.5	0.003403
Gga.372.1.A1_x_at	Gga.372.1	AF175444.1	0	-0.65	-1.15	-0.5	0.012373
GgaAffx.7165.1.S1_at	LOC426312: similar to N-acetylglucosamine-6-sulfatase	ENSGALT00000018381.1	0	-0.51	-1.02	-0.51	0.000333
Gga.72.2.S1_a_at	CAPN3: calpain 3, (p94)	BX933300.2	423233	-0.52	-1.03	-0.51	0.002262
GgaAffx.24228.1.A1_at	GgaAffx.24228.1	ENSGALT00000022122.1	0	-0.68	-1.19	-0.51	0.013299
Gga.10621.1.S1_s_at	PPFIA2: protein tyrosine phosphatase, receptor type, f polypeptide (PTPRF), interacting protein (liprin), alpha 2	BU282611	417877	-0.51	-1.03	-0.52	0.008903
Gga.12635.2.S1_a_at	LOC428459: similar to ARPP-21 protein	BX930025.1	0	-0.6	-1.12	-0.52	0.001118
GgaAffx.22673.1.S1_at	LOC419708: hypothetical LOC419708	ENSGALT00000001417.1	419708	-0.57	-1.1	-0.53	0.001279
GgaAffx.10968.8.S1_at	LOC418936: hypothetical LOC418936	ENSGALT00000027636.1	418936	-0.78	-1.3	-0.53	0.002485
GgaAffx.24944.1.S1_at	PXDN: peroxidasin homolog (Drosophila)	ENSGALT00000026413.1	421914	-0.49	-1.02	-0.54	0.002324
GgaAffx.1910.1.S1_at	LOC424790: hypothetical LOC424790	ENSGALT00000004736.1	424790	-0.54	-1.08	-0.54	0.014495
GgaAffx.4921.3.S1_s_at	RCJMB04_3a6: B-cell CLL/lymphoma 11A (zinc finger protein)	ENSGALT00000012767.1	421199	-0.62	-1.15	-0.54	0.000395
Gga.974.1.S1_at	MAFA: v-maf musculoaponeurotic fibrosarcoma oncogene homolog A	NM_205025.1	395881	-0.81	-1.35	-0.54	0.000806
Gga.18632.1.S1_at	LOC771426: hypothetical protein LOC771426	CR391125.1	0	-0.54	-1.09	-0.55	0.000791
Gga.11492.1.S1_at	ZAK: sterile alpha motif and leucine zipper containing kinase AZK	BX933897.2	424149	-0.5	-1.06	-0.56	0.002555
Gga.9443.1.A1_at	CNR1: Cannabinoid receptor 1 (brain)	L48922.1	0	-0.53	-1.08	-0.56	0.00202
Gga.11877.1.S1_a_at	Finished cDNA, clone ChEST334d18	CR406566.1	0	-0.56	-1.13	-0.56	0.001655
Gga.19409.1.S1_at	LOC418752: similar to Collagen alpha-2(IV) chain	BU312654	418752	-0.97	-1.53	-0.56	0.000173
GgaAffx.4252.1.S1_s_at	LOC419301: similar to putative porin	ENSGALT00000011047.1	419301	-1.01	-1.57	-0.56	0.002825
Gga.1611.1.A1_at	Transcribed locus	AL587669	0	-0.5	-1.07	-0.57	0.001624
GgaAffx.10854.1.S1_at	LOC428066: hypothetical LOC428066	ENSGALT00000027404.1	428066	-0.53	-1.1	-0.57	0.003424
GgaAffx.23721.2.S1_s_at	PDE5A: phosphodiesterase 5A, cGMP-specific	ENSGALT00000019547.1	422677	-0.68	-1.25	-0.57	0.003569
Gga.7531.1.S1_at	LOC768634: hypothetical protein LOC768634	BU234430	0	-0.43	-1.02	-0.58	0.000802
Gga.3698.1.A1_s_at	LOC416899: hypothetical LOC416899	BU460682	416899	-0.45	-1.02	-0.58	0.00043
Gga.6804.1.A1_s_at	RCJMB04_21h11: hypothetical protein LOC768701	BX272059	768701	-0.67	-1.25	-0.58	0.000166
GgaAffx.5058.1.S1_s_at	LOC415565: similar to NOX5 protein	ENSGALT00000013091.1	415565	-0.72	-1.3	-0.58	0.004594
Gga.7092.1.S1_at	LOC423781: similar to FLJ00156 protein	CF258035	423781	-0.77	-1.35	-0.58	0.000321
Gga.19713.1.S1_at	Finished cDNA, clone ChEST1023l3	CR406545.1	0	-1.07	-1.65	-0.58	0.000119
Gga.7765.1.S1_at	LOC429123: hypothetical LOC429123	BU446089	0	-0.51	-1.09	-0.59	0.000681
GgaAffx.4071.1.S1_at	LOC415487: similar to adipocyte lipid droplet binding protein	ENSGALT00000010561.1	415487	-0.51	-1.1	-0.59	0.000021
GgaAffx.22392.1.S1_at	LOC419794: similar to hypothetical protein FLJ10726	ENSGALT00000012801.1	419794	-0.58	-1.16	-0.59	0.00391
GgaAffx.9185.1.A1_at	LOC418282: similar to C530028O21Rik protein	ENSGALT00000023353.1	418282	-0.44	-1.04	-0.6	0.001481
Gga.2409.1.S1_at	WDR1: WD repeat domain 1	AF020054.1	422842	-0.52	-1.12	-0.6	0.0026
Gga.17304.1.S1_at	Finished cDNA, clone ChEST983b4	CR389396.1	0	-0.55	-1.15	-0.6	0.000816
GgaAffx.5453.1.S1_at	LOC423220: similar to MGA protein	ENSGALT00000014096.1	423220	-0.58	-1.18	-0.6	0.002247
Gga.1247.1.S2_at	Gga.1247.1	X92865.1	0	-0.68	-1.28	-0.6	0.00238
GgaAffx.23472.2.S1_at	Finished cDNA, clone ChEST203g4	ENSGALT00000018200.1	428437	-0.86	-1.46	-0.6	0.000657
GgaAffx.5125.1.A1_at	GgaAffx.5125.1	ENSGALT00000013274.1	0	-1.05	-1.65	-0.6	0.001117
GgaAffx.4378.1.S1_at	GgaAffx.4378.1	ENSGALT00000011331.1	0	-0.4	-1.01	-0.61	0.003194
Gga.9469.1.S1_at	Finished cDNA, clone ChEST234e18	CR386937.1	0	-0.44	-1.05	-0.61	0.01558
Gga.677.2.S1_a_at	GNOT1: Gnot1 homeodomain protein	X82575.1	396302	-0.48	-1.09	-0.61	0.000583
Gga.1039.1.S1_at	ITGB3: integrin, beta 3 (platelet glycoprotein IIIa, antigen CD61)	NM_204315.1	374209	-0.83	-1.44	-0.61	0.010263
Gga.15016.1.S1_s_at	PTCHD2: patched domain containing 2	CR386085.1	419497	-0.4	-1.02	-0.62	0.000945
GgaAffx.20336.1.S1_at	Finished cDNA, clone ChEST39e22	CR524279.1	0	-0.51	-1.13	-0.62	0.001573
GgaAffx.3475.1.A1_at	GgaAffx.3475.1	ENSGALT00000008893.1	0	-0.61	-1.22	-0.62	0
GgaAffx.23308.3.S1_s_at	CCDC88C: coiled-coil domain containing 88C	ENSGALT00000017435.1	423410	-1.17	-1.8	-0.62	0.000073
Gga.2770.2.S1_s_at	RCJMB04_16e8: similar to Protein C18orf1	BU284021	421044	-0.39	-1.02	-0.63	0
Gga.3133.2.S1_a_at	CRMP1: collapsin response mediator protein 1	AF301547.1	395156	-0.43	-1.07	-0.63	0.00027
Gga.469.2.A1_at	Finished cDNA, clone ChEST225i2	BU425340	0	-0.49	-1.12	-0.63	0.012619
Gga.7140.2.S1_s_at	RCJMB04_3a16: FXYD domain containing ion transport regulator 6	BU132646	0	-0.57	-1.21	-0.63	0.010769
Gga.8296.2.S1_a_at	LOC424241: hypothetical LOC424241	BU387398	0	-0.74	-1.37	-0.63	0.004809
Gga.1789.1.S1_at	Transcribed locus	BI067209	0	-0.43	-1.07	-0.64	0.000364
GgaAffx.23500.1.S1_s_at	INHA: inhibin, alpha	ENSGALT00000018323.1	424197	-1.14	-1.78	-0.64	0.000371
Gga.9316.1.S1_at	HS6ST1: heparan sulfate 6-O-sulfotransferase 1	NM_204482.1	395141	-0.39	-1.05	-0.65	0.004338
Gga.16690.1.S1_s_at	RCJMB04_3h8: similar to down-regulated by Ctnnb1, a	BU351799	420611	-0.5	-1.14	-0.65	0.004813
Gga.5816.1.S1_at	LOC428738: similar to RBP-MS/type 1	BU276833	428738	-0.55	-1.2	-0.65	0.001846
GgaAffx.3061.1.S1_s_at	LOC417624: similar to Doc2 beta	ENSGALT00000007866.1	417624	-0.57	-1.22	-0.65	0.002171
Gga.5557.1.S1_s_at	ST3GAL6: ST3 beta-galactoside alpha-2,3-sialyltransferase 6	NM_204479.1	395138	-0.41	-1.07	-0.66	0.002606
Gga.8151.1.S1_at	Finished cDNA, clone ChEST1019g14	BX260719	0	-0.44	-1.1	-0.66	0.008373
Gga.1644.1.S1_a_at	MGLL: monoglyceride lipase	AL587850	0	-0.51	-1.17	-0.66	0.003622
GgaAffx.5529.1.S1_at	LOC423895: similar to Glycerol-3-phosphate acyltransferase, mitochondrial	ENSGALT00000014299.1	423895	-0.85	-1.51	-0.66	0.000017
Gga.10069.1.A1_at	RCJMB04_23o9: Core-binding factor, runt domain, alpha subunit 2; translocated to, 3	BX935675.2	415846	-0.9	-1.56	-0.66	0.00031
Gga.13585.1.S1_at	FAM20A: family with sequence similarity 20, member A	BX934750.1	417439	-1	-1.66	-0.66	0.003496
Gga.2513.1.S1_at	FTCD: formiminotransferase cyclodeaminase	NM_204903.1	395726	-0.36	-1.04	-0.67	0.003825
GgaAffx.8907.1.S1_at	GgaAffx.8907.1	ENSGALT00000022709.1	0	-0.4	-1.06	-0.67	0.00153
Gga.18616.1.S1_at	Finished cDNA, clone ChEST208p12	CR391090.1	0	-0.51	-1.18	-0.67	0.000062
Gga.17995.1.A1_at	Finished cDNA, clone ChEST730o3	CR389311.1	0	-0.67	-1.34	-0.67	0.000002
Gga.5690.1.S1_s_at	LOC768866: hypothetical protein LOC768866	BU352189	768866	-0.68	-1.35	-0.67	0.000086
GgaAffx.24457.1.S1_at	LOC431066: hypothetical LOC431066	ENSGALT00000023495.1	431066	-1.26	-1.92	-0.67	0.000389
GgaAffx.1684.1.S1_at	LOC419891: similar to fanconi anemia protein E	ENSGALT00000004046.1	419891	-0.36	-1.04	-0.68	0.010848
Gga.9228.1.S1_at	CAMSAP1L1: calmodulin regulated spectrin-associated protein 1-like 1	CK608702	0	-0.36	-1.05	-0.68	0.008272
Gga.19449.1.S1_at	Finished cDNA, clone ChEST746n22	CR407090.1	0	-0.58	-1.26	-0.68	0.004547
Gga.8200.1.S1_at	SLC16A10: solute carrier family 16, member 10 (aromatic amino acid transporter)	BU391632	0	-1.04	-1.72	-0.68	0.00067
GgaAffx.12794.1.S1_at	RCJMB04_23i19: similar to DYRK2 protein	AJ720691	427864	-0.75	-1.44	-0.69	0.002154
Gga.8336.1.S1_s_at	RCJMB04_21h11: hypothetical protein LOC768701	BU304338	768701	-0.75	-1.44	-0.69	0.000939
Gga.10205.1.S1_s_at	LOC422264: similar to protocadherin	BX935027.2	0	-0.78	-1.48	-0.69	0.000275
GgaAffx.1321.1.S1_x_at	LOC770563: hypothetical protein LOC770563	ENSGALT00000003109.1	420099	-0.91	-1.6	-0.69	0.004772
Gga.2956.1.S1_at	IL22RA1: interleukin 22 receptor, alpha 1	BX934914.1	419692	-0.32	-1.02	-0.7	0.004322
Gga.595.1.S1_at	NELL2: NEL-like 2	D86747.1	417799	-0.36	-1.06	-0.7	0.001123
Gga.3142.1.S1_at	TDG: thymine-DNA glycosylase	NM_204750.1	395510	-0.39	-1.09	-0.7	0.007246
GgaAffx.2655.2.S1_s_at	GgaAffx.2655.2	ENSGALT00000006817.1	0	-0.51	-1.21	-0.7	0.013046
GgaAffx.24944.3.S1_s_at	PXDN: peroxidasin homolog (Drosophila)	ENSGALT00000026414.1	421914	-0.57	-1.28	-0.7	0.001034
GgaAffx.3860.1.S1_at	LOC770787: similar to Four and a half LIM domains a	ENSGALT00000009988.1	0	-0.74	-1.44	-0.7	0.000143
GgaAffx.2460.2.S1_at	LOC415387: hypothetical LOC415387	ENSGALT00000006289.1	415387	-0.77	-1.47	-0.7	0.001691
Gga.1602.1.S1_at	LOC420075: similar to CDNA sequence BC072620	AL587641	420075	-0.42	-1.13	-0.71	0.000716
GgaAffx.20334.1.S1_at	RCJMB04_18a15: PDZ and LIM domain 5	CR524281.1	422699	-0.46	-1.17	-0.71	0.002836
Gga.19409.1.S1_s_at	LOC418752: similar to Collagen alpha-2(IV) chain	BU312654	418752	-0.53	-1.24	-0.71	0.004609
Gga.18643.1.S1_s_at	LOC768444: similar to voltage-gated calcium channel alpha2/delta-1 subunit	CR391148.1	0	-0.59	-1.31	-0.71	0.007271
Gga.409.1.S1_at	WNT5A: wingless-type MMTV integration site family, member 5A	NM_204887.1	395703	-0.55	-1.27	-0.72	0.000653
Gga.13449.1.S1_s_at	LOC420567: similar to Sarcoglycan, epsilon	BU351324	420567	-0.34	-1.07	-0.73	0.001697
Gga.2980.1.S1_at	IRX2: iroquois homeobox protein 2	BU292747	373975	-0.42	-1.14	-0.73	0.008643
GgaAffx.25096.1.S1_at	TMTC4: transmembrane and tetratricopeptide repeat containing 4	ENSGALT00000027257.1	418772	-0.49	-1.23	-0.73	0.000102
Gga.14767.1.S1_at	Finished cDNA, clone ChEST162j2	BU389296	0	-0.55	-1.27	-0.73	0.00285
Gga.15576.1.S1_at	Transcribed locus	CN231936	0	-0.63	-1.36	-0.73	0.028688
GgaAffx.25421.1.S1_s_at	ARHGEF4: Rho guanine nucleotide exchange factor (GEF) 4	ENSGALT00000003429.1	424761	-0.84	-1.57	-0.73	0.000366
GgaAffx.11147.1.S1_at	LOC428528: similar to desmoglein 4 preproprotein	ENSGALT00000028086.1	428528	-0.27	-1.01	-0.74	0.000719
GgaAffx.5085.4.S1_at	LOC429153: hypothetical LOC429153	ENSGALT00000013160.1	429153	-0.34	-1.08	-0.74	0.01373
Gga.18300.1.S1_at	SLITRK2: SLIT and NTRK-like family, member 2	BU110871	422396	-0.54	-1.27	-0.74	0.006824
GgaAffx.8193.1.S1_at	LOC771862: hypothetical protein LOC771862	ENSGALT00000021110.1	0	-0.66	-1.4	-0.74	0.019385
GgaAffx.13094.1.S1_at	ZDHHC18: zinc finger, DHHC-type containing 18	AJ720991	419575	-0.25	-1	-0.75	0.001191
GgaAffx.12642.1.S1_at	RCJMB04_19o2: small glutamine-rich tetratricopeptide repeat (TPR)-containing, beta	AJ720539	427166	-0.26	-1.01	-0.75	0.010793
Gga.4530.1.S1_at	ACTA2: actin, alpha 2, smooth muscle, aorta	BU266671	423787	-0.63	-1.38	-0.75	0.000186
Gga.2819.1.S1_at	Finished cDNA, clone ChEST571o14	CR405749.1	0	-0.77	-1.51	-0.75	0.00191
Gga.371.1.A1_at	Clone TCRDV1.11 T-cell receptor V segment (TCRDV)	AF175445.1	0	-1.44	-2.19	-0.75	0.000156
GgaAffx.4562.1.S1_at	LOC416640: hypothetical LOC416640	ENSGALT00000011834.1	416640	-0.28	-1.05	-0.76	0.013136
Gga.1205.1.S2_at	PLA2G7: phospholipase A2, group VII (platelet-activating factor acetylhydrolase, plasma)	BU254591	395816	-0.36	-1.12	-0.76	0.002332
Gga.6365.1.S1_at	Finished cDNA, clone ChEST578m13	BX950671.2	0	-0.37	-1.13	-0.76	0.002935
Gga.19116.1.S1_at	LOC423451: hypothetical LOC423451	CR405754.1	0	-0.41	-1.18	-0.76	0.00382
Gga.2362.1.S1_s_at	SMCR8: Smith-Magenis syndrome chromosome region, candidate 8	BX934706.2	416519	-0.52	-1.28	-0.76	0.011239
Gga.9326.1.S1_a_at	LOC420305 /// LOC768399 /// LOC768966 /// LOC769447 /// LOC769521 /// LOC770129 /// LOC770294 /// LOC770738 /// LOC770851 /// LOC771252 /// LOC771338 /// LOC771654: hypothetical gene supported by CR354113; CR389233 /// similar to Pro-Pol-dUTPase polyprotein; RNaseH; dUTPase; integrase; protease; reverse transcriptase /// similar to RNase H, putative /// hypothetical protein LOC770851	CR354113.1	420305	-0.6	-1.36	-0.76	0.000781
Gga.16620.1.S1_at	Transcribed locus	BU231189	0	-0.86	-1.62	-0.76	0.000288
GgaAffx.11170.1.A1_at	GgaAffx.11170.1	ENSGALT00000028129.1	0	-0.98	-1.74	-0.76	0.000145
Gga.5126.1.S1_s_at	GRIA2: glutamate receptor, ionotropic, AMPA 2	BU139034	414894	-1.26	-2.02	-0.76	0.00001
GgaAffx.20738.1.S1_s_at	TPM1: tropomyosin 1 (alpha)	CR523877.1	396366	-0.3	-1.07	-0.77	0.004966
Gga.105.1.S1_at	BMPR2: bone morphogenetic protein receptor, type II (serine/threonine kinase)	AB006785.1	374147	-0.32	-1.08	-0.77	0.003275
Gga.1108.1.S1_s_at	RCJMB04_3c23: limb bud and heart development homolog (mouse)	CR353947.1	421301	-0.37	-1.14	-0.77	0.022198
Gga.6218.1.S1_at	LOC418256: similar to Microfibrillar associated protein 5	BU415687	418256	-1.02	-1.79	-0.77	0.004715
Gga.19639.1.S1_at	LOC416803: similar to G protein coupled receptor 133	CR406282.1	416803	-0.41	-1.18	-0.78	0.001652
Gga.12701.1.S1_at	LOC423061: similar to MGC84061 protein	CN219651	423061	-0.5	-1.29	-0.78	0.000759
Gga.16409.1.S1_at	Finished cDNA, clone ChEST350d21	BU272591	0	-0.66	-1.44	-0.78	0.001258
Gga.10205.1.S1_at	LOC422264: similar to protocadherin	BX935027.2	422264	-0.69	-1.47	-0.78	0.005119
Gga.14965.1.S1_at	LOC420952: Similar to KIAA1695 protein	CR386285.1	0	-0.93	-1.71	-0.78	0.000267
GgaAffx.4344.1.S1_at	LOC417233: similar to KIAA1870 protein	ENSGALT00000011258.1	417233	-0.24	-1.03	-0.79	0.001943
GgaAffx.3373.1.S1_at	GgaAffx.3373.1	ENSGALT00000008625.1	424473	-0.34	-1.13	-0.79	0.000323
Gga.2839.2.S1_a_at	COL2A1: collagen, type II, alpha 1 (primary osteoarthritis, spondyloepiphyseal dysplasia, congenital)	M74435.1	395069	-0.35	-1.14	-0.79	0.010765
Gga.237.1.S1_at	NR1I3: nuclear receptor subfamily 1, group I, member 3	NM_204702.1	395439	-0.54	-1.33	-0.79	0.001221
GgaAffx.9957.1.S1_at	LACTB2 /// LOC776621: lactamase, beta 2 /// similar to CGI-83 protein	ENSGALT00000025193.1	420178	-0.8	-1.59	-0.79	0.000112
GgaAffx.8255.1.S1_at	CACNA1C: calcium channel, voltage-dependent, L type, alpha 1C subunit	ENSGALT00000021253.1	395891	-0.88	-1.67	-0.79	0.000323
Gga.18791.1.A1_at	Finished cDNA, clone ChEST771j1	CR391470.1	0	-1.55	-2.35	-0.8	0.000045
GgaAffx.6729.1.S1_at	LOC769288: similar to storkhead box 2	ENSGALT00000017319.1	0	-0.23	-1.04	-0.81	0.028721
GgaAffx.20930.1.S1_s_at	Finished cDNA, clone ChEST836k22	CR523685.1	0	-0.27	-1.08	-0.81	0.012546
Gga.14999.1.S1_at	PXDN: peroxidasin homolog (Drosophila)	BU250875	0	-0.41	-1.22	-0.81	0.000061
GgaAffx.25521.1.S1_s_at	COL5A2: collagen, type V, alpha 2	ENSGALT00000003956.1	423986	-0.91	-1.72	-0.81	0.00432
Gga.15106.1.A1_at	Gga.15106.1	BU454618	0	-0.27	-1.09	-0.82	0.005982
Gga.7689.2.S1_x_at	LOC418565: similar to calcium/calmodulin-dependent serine protein kinase (MAGUK family)	BU224493	0	-0.17	-1	-0.83	0.001571
Gga.16727.1.S1_at	LOC429030: similar to myosin 10	BU418549	429030	-0.27	-1.1	-0.83	0.019967
Gga.16151.1.S1_at	Finished cDNA, clone ChEST328k6	CR387887.1	0	-0.33	-1.16	-0.83	0.003004
GgaAffx.6745.2.S1_s_at	LOC429106: similar to glutamate transporter 5A	ENSGALT00000017364.1	429106	-0.51	-1.34	-0.83	0.003076
GgaAffx.26498.1.S1_s_at	LOC428948: similar to Pdlim1 protein	ENSGALT00000008709.1	428948	-0.73	-1.57	-0.83	0.001395
Gga.3300.3.S1_at	Finished cDNA, clone ChEST318a16	BX932294.2	0	-1.1	-1.93	-0.83	0.002402
GgaAffx.3461.1.S1_at	LOC428844: hypothetical LOC428844	ENSGALT00000008860.1	428844	-1.21	-2.04	-0.83	0.001221
Gga.3522.2.S1_a_at	PLOD2: procollagen-lysine, 2-oxoglutarate 5-dioxygenase 2	BX933988.1	424882	-0.33	-1.17	-0.84	0.001612
GgaAffx.12834.1.S1_at	RCJMB04_24e23: heterogeneous nuclear ribonucleoprotein K	AJ720731	426516	-0.42	-1.25	-0.84	0.022203
Gga.12492.1.S1_at	TMEFF1: transmembrane protein with EGF-like and two follistatin-like domains 1	BU354060	420985	-0.85	-1.69	-0.84	0.000309
Gga.4176.1.S1_at	EIF5A2: eukaryotic translation initiation factor 5A2	NM_205532.1	396545	-0.2	-1.06	-0.85	0.019073
GgaAffx.12659.1.S1_at	RCJMB04_20d5: MAX dimerization protein 1	AJ720556	426299	-0.24	-1.09	-0.85	0.004587
Gga.3811.1.S2_at	BOK: BCL2-related ovarian killer	BU345248	395445	-0.41	-1.26	-0.85	0.005436
Gga.8236.1.S1_at	Gga.8236.1	BX259354	0	-0.55	-1.39	-0.85	0.00683
GgaAffx.10384.1.S1_at	LOC418579: similar to ETX1	ENSGALT00000026212.1	418579	-0.6	-1.46	-0.85	0.000268
GgaAffx.4789.1.S1_at	LOC420498: similar to Enkurin	ENSGALT00000012450.1	420498	-1.59	-2.45	-0.85	0.000146
GgaAffx.23780.1.S1_at	LOC421601: similar to sarcoma antigen NY-SAR-79	ENSGALT00000019767.1	421602	-0.33	-1.19	-0.86	0.001552
GgaAffx.9368.2.S1_at	LOC427160: similar to ADAM metallopeptidase with thrombospondin type 1 motif, 6 preproprotein	ENSGALT00000023785.1	427160	-0.32	-1.19	-0.86	0.001272
GgaAffx.22982.1.S1_at	TGFB2: transforming growth factor, beta 2	ENSGALT00000015664.1	421352	-0.42	-1.29	-0.86	0.021178
Gga.4581.2.S1_at	BAG2: BCL2-associated athanogene 2	BX933957.2	421880	-0.21	-1.08	-0.87	0.000216
Gga.9978.1.S1_at	Finished cDNA, clone ChEST748c5	BU372200	0	-0.22	-1.09	-0.87	0.007779
Gga.15978.1.S1_at	Finished cDNA, clone ChEST599e2	BU295427	0	-0.31	-1.18	-0.87	0.007186
Gga.2013.2.S1_a_at	SRF: Serum response factor (c-fos serum response element-binding transcription factor)	CR389867.1	396103	-0.31	-1.18	-0.87	0.002838
GgaAffx.11103.1.S1_at	LOC419060: similar to testis spermatogenesis apoptosis related protein 1	ENSGALT00000027986.1	419060	-0.4	-1.27	-0.87	0.012892
GgaAffx.26432.2.S1_at	COL11A1: collagen, type XI, alpha 1	ENSGALT00000008322.1	374046	-0.55	-1.42	-0.87	0.017405
GgaAffx.3860.2.S1_s_at	LOC770787: similar to Four and a half LIM domains a	ENSGALT00000009987.1	0	-0.55	-1.42	-0.87	0.000481
GgaAffx.26392.1.S1_at	LOC417627: similar to partner of PIX 1	ENSGALT00000008115.1	417627	-0.6	-1.47	-0.87	0.0112
GgaAffx.6147.1.S1_at	RPS6KC1: ribosomal protein S6 kinase, 52kDa, polypeptide 1	ENSGALT00000015938.1	421362	-0.65	-1.52	-0.87	0.000135
GgaAffx.9644.1.S1_at	PCSK5: proprotein convertase subtilisin/kexin type 5	ENSGALT00000024471.1	395456	-0.23	-1.1	-0.88	0.006707
Gga.3696.1.S1_at	SOX11: SRY (sex determining region Y)-box 11	AB012237.1	396104	-0.23	-1.11	-0.88	0.020548
Gga.312.1.S1_at	FZD2: frizzled homolog 2 (Drosophila)	NM_204222.1	374061	-0.28	-1.17	-0.88	0.00423
Gga.9675.1.S1_at	PDGFD: platelet derived growth factor D	BX935095.1	418978	-0.29	-1.18	-0.88	0.021862
Gga.7533.1.S1_at	TMEM46: transmembrane protein 46	NM_204501.1	395162	-0.73	-1.61	-0.88	0.003074
Gga.12157.1.S1_at	LOC421390: hypothetical LOC421390	BU485193	421390	-0.14	-1.03	-0.89	0.015538
GgaAffx.24639.1.S1_at	LOC769163: similar to GPBP-interacting protein 130b	ENSGALT00000024648.1	0	-0.37	-1.26	-0.89	0.009225
Gga.12186.1.S1_at	XLKD1: extracellular link domain containing 1	BX932088.2	423038	-0.38	-1.27	-0.89	0.000254
GgaAffx.1527.1.S1_at	LOC427076: similar to KIAA1913 protein	ENSGALT00000003584.1	427076	-1.03	-1.92	-0.89	0.000618
GgaAffx.21105.1.S1_at	LOC424312: similar to Rho8 protein	CR523510.1	0	-0.41	-1.3	-0.9	0.024522
Gga.8420.2.S1_a_at	CACNG1: calcium channel, voltage-dependent, gamma subunit 1	BX930568.2	417428	-0.44	-1.34	-0.9	0.001512
GgaAffx.6997.2.S1_s_at	LOC424181: hypothetical LOC424181	ENSGALT00000018003.1	424181	-0.48	-1.38	-0.9	0.000176
Gga.10774.1.S1_at	Finished cDNA, clone ChEST620o13	BU299265	0	-0.59	-1.5	-0.91	0.000549
Gga.12509.1.S1_s_at	Finished cDNA, clone ChEST37d4	BU447486	0	-0.68	-1.59	-0.91	0.004107
Gga.18289.1.S1_at	Finished cDNA, clone ChEST930g18	CR390178.1	0	-0.8	-1.71	-0.91	0.000095
Gga.16194.1.S1_at	LOC421711: similar to human phosphotyrosine phosphatase kappa	BU282162	0	-0.97	-1.88	-0.91	0.000668
GgaAffx.5070.1.S1_s_at	FUT8: fucosyltransferase 8 (alpha (1,6) fucosyltransferase)	ENSGALT00000013112.1	423178	-0.09	-1.01	-0.92	0.013101
Gga.15998.1.S1_at	COLEC12: collectin sub-family member 12	BU206620	421061	-0.39	-1.31	-0.92	0.011884
Gga.3398.2.S1_a_at	PITX2: paired-like homeodomain transcription factor 2	BX935055.1	395862	-0.41	-1.33	-0.92	0.000707
GgaAffx.20643.1.S1_at	LOC424366: similar to photomedin-2	CR523972.1	0	-0.52	-1.45	-0.92	0.000121
GgaAffx.21974.1.S1_at	LOC421181: hypothetical LOC421181	ENSGALT00000001059.1	395970 /// 424551	-0.57	-1.49	-0.92	0.003297
GgaAffx.24928.1.S1_s_at	LOC418592: hypothetical LOC418592	ENSGALT00000026305.1	418592	-0.79	-1.71	-0.92	0.00052
Gga.2375.1.S1_at	CTNNA2: catenin (cadherin-associated protein), alpha 2	NM_205136.1	396035	-0.64	-1.58	-0.93	0.000314
Gga.3818.1.S1_at	TNC: tenascin C (hexabrachion)	J04519.1	396440	-0.93	-1.86	-0.93	0.002504
GgaAffx.8895.1.S1_at	LOC421703: similar to protein 4.1-G	ENSGALT00000022686.1	0	-0.22	-1.16	-0.94	0.000087
Gga.7965.1.S1_at	Gga.7965.1	BU361043	420786	-0.2	-1.15	-0.95	0.010605
Gga.13788.1.S1_at	RCJMB04_6i10: PC4 and SFRS1 interacting protein 1	BU211672	431605	-0.24	-1.19	-0.95	0.015888
GgaAffx.7033.1.S1_at	GgaAffx.7033.1	ENSGALT00000005810.1	429067	-0.35	-1.3	-0.95	0.018639
GgaAffx.22602.1.S1_s_at	LOC768444: similar to voltage-gated calcium channel alpha2/delta-1 subunit	ENSGALT00000013829.1	0	-0.36	-1.32	-0.95	0.000413
Gga.2617.1.S1_at	MYH6: myosin, heavy polypeptide 6, cardiac muscle, alpha	NM_204766.1	395534	-0.7	-1.66	-0.95	0.0028
Gga.14180.1.S1_s_at	LOC420792: similar to tensin	BU485072	420792	-1.03	-1.98	-0.95	0.000048
Gga.9195.1.S1_at	Transcribed locus	CK608363	0	-0.06	-1.02	-0.96	0.027499
Gga.17047.1.S1_at	Finished cDNA, clone ChEST932n14	CR390278.1	0	-0.27	-1.23	-0.96	0.000183
Gga.2465.1.S1_at	Finished cDNA, clone ChEST832k3	BU356857	0	-0.4	-1.36	-0.96	0.000313
Gga.2803.1.S1_s_at	Finished cDNA, clone ChEST581b8	BU120476	0	-0.48	-1.45	-0.96	0.001817
GgaAffx.10781.1.S1_at	COL4A1: collagen, type IV, alpha 1	ENSGALT00000027199.1	395530	-0.52	-1.48	-0.96	0.000119
Gga.520.1.S1_at	LOC396126: activin beta B	AF055478.1	396126	-0.57	-1.53	-0.96	0.00298
Gga.14205.1.S1_s_at	SLITRK1: SLIT and NTRK-like family, member 1	BU362159	418798	-0.61	-1.56	-0.96	0.000022
Gga.3106.1.S1_at	Finished cDNA, clone ChEST380j3	BU406228	0	-0.12	-1.08	-0.97	0.029062
GgaAffx.23641.3.S1_s_at	KALRN: kalirin, RhoGEF kinase	ENSGALT00000019181.1	0	-0.16	-1.14	-0.97	0.003778
Gga.5043.1.A1_at	Clone cDNA44A, forward sequence, reverse contains microsatellite MCW149	AJ395598	0	-1.18	-2.15	-0.97	0.003331
Gga.5669.1.S1_at	ZMYND19: zinc finger, MYND-type containing 19	NM_204443.1	395088	-0.23	-1.2	-0.98	0.010086
GgaAffx.3789.1.S1_at	LOC422234: similar to Glypican 4	ENSGALT00000009812.1	422234	-0.34	-1.32	-0.98	0.027132
Gga.19407.1.S1_at	Finished cDNA, clone ChEST751d6	CR407095.1	0	-0.55	-1.53	-0.98	0.004026
Gga.14123.1.S1_at	LOC416740: similar to secreted protein Isthmin	CR353215.1	416740	-0.56	-1.54	-0.98	0.000115
Gga.2957.1.S1_s_at	CD9: CD9 molecule	NM_204762.1	395527	-0.12	-1.11	-0.99	0.004572
Gga.18109.1.S1_at	RCJMB04_10j11: similar to CCR4-NOT transcription complex subunit 2 (CCR4-associated factor 2) (MSTP046) (HSPC131)	BU399446	417851	-0.54	-1.53	-0.99	0.000769
Gga.13038.1.S1_at	RCJMB04_2p14: similar to NADPH cytochrome B5 oxidoreductase; flavohemoprotein b5+b5R	CR338954.2	421837	-0.56	-1.55	-0.99	0.045131
Gga.4975.1.S1_a_at	TPM3: tropomyosin 3	NM_205446.1	396430	-0.61	-1.6	-0.99	0.003861
Gga.4091.2.S1_a_at	MYLK: myosin, light chain kinase	M96655.1	396445	-0.92	-1.91	-0.99	0.017643
GgaAffx.21005.1.S1_at	Finished cDNA, clone ChEST331i1	CR523610.1	0	-0.29	-1.29	-1	0.025893
Gga.5043.1.S1_at	Clone cDNA44A, forward sequence, reverse contains microsatellite MCW149	AJ395598	0	-0.58	-1.58	-1	0.00215
Gga.16589.1.S1_at	LSP1: lymphocyte-specific protein 1	NM_204342.1	374254	-0.61	-1.61	-1	0.000967
Gga.4087.1.S1_at	FZD1: frizzled homolog 1 (Drosophila)	AF031830.1	374062	-0.84	-1.84	-1	0.003051
Gga.17354.1.S1_at	LOC770136: similar to zinc-finger protein NOLZ1	BU353167	0	0.34	-0.68	-1.01	0.011479
Gga.9903.1.S1_at	Transcribed locus	BU207407	0	0.25	-0.76	-1.01	0.001109
Gga.13009.1.S1_at	Finished cDNA, clone ChEST546i22	BU217382	0	-0.1	-1.1	-1.01	0.004901
Gga.15793.1.S1_at	LOC418654: Similar to Steryl-sulfatase precursor (Steroid sulfatase) (Steryl-sulfate sulfohydrolase) (Arylsulfatase C) (ASC)	BU224644	0	-0.2	-1.21	-1.01	0.000048
Gga.4108.1.S1_at	TPM1: tropomyosin 1 (alpha)	NM_205401.1	396366	-0.48	-1.49	-1.01	0.007516
Gga.14849.1.A1_at	Finished cDNA, clone ChEST298l12	CR386696.1	0	-0.82	-1.83	-1.01	0.007068
Gga.1438.1.S1_at	Finished cDNA, clone ChEST364n9	BU393127	0	0.2	-0.83	-1.02	0.009943
GgaAffx.21179.1.S1_at	Finished cDNA, clone ChEST760c16	CR523436.1	0	0.09	-0.93	-1.02	0.008287
Gga.11975.1.S1_at	Finished cDNA, clone ChEST881g3	BX934212.1	0	0.06	-0.96	-1.02	0.002671
Gga.8786.1.S1_at	LOC428605: similar to Leucine-rich repeat-containing G protein-coupled receptor 4 precursor	BU226024	428605	-0.27	-1.29	-1.02	0.027186
Gga.2870.1.S1_at	PPAT: phosphoribosyl pyrophosphate amidotransferase	M60069.1	422743	-0.63	-1.65	-1.02	0.007561
Gga.10300.1.S1_s_at	THBS1: thrombospondin 1	BU420112	373987	-1.27	-2.29	-1.02	0.0005
GgaAffx.10587.1.A1_s_at	Finished cDNA, clone ChEST563g24	ENSGALT00000026693.1	0	0.44	-0.59	-1.03	0.00481
Gga.14870.1.S1_at	Finished cDNA, clone ChEST290o22	CR386592.1	0	0.42	-0.61	-1.03	0.020275
Gga.19734.1.S1_at	Finished cDNA, clone ChEST901p5	BU251303	0	0.18	-0.85	-1.03	0.03824
GgaAffx.23024.1.S1_at	ZRANB1: zinc finger, RAN-binding domain containing 1	ENSGALT00000015830.1	0	0.04	-0.99	-1.03	0.018203
Gga.9185.2.S1_at	LOC427196: Similar to MGC83563 protein	BU113717	427196	-0.12	-1.14	-1.03	0.027136
Gga.7297.1.S1_at	Transcribed locus, weakly similar to XP_224344.3 similar to Docking protein 2 (Downstream of tyrosine kinase 2) (p56(dok-2)) (Dok-related protein) (Dok-R) (IL-four receptor interacting protein) (FRIP) [Rattus norvegicus]	BX272457	0	-0.11	-1.15	-1.03	0.010848
Gga.3477.1.S2_at	FGFR2: fibroblast growth factor receptor 2	BU330174	396259	-0.23	-1.26	-1.03	0.009955
GgaAffx.12921.1.S1_at	RCJMB04_26g24: similar to hypothetical protein FLJ22557	AJ720818	423287	-0.36	-1.39	-1.03	0.002915
GgaAffx.5598.1.S1_at	LOC427776: hypothetical LOC427776	ENSGALT00000014472.1	427776	-0.62	-1.65	-1.03	0.003168
GgaAffx.13038.1.S1_at	PRPS2: phosphoribosyl pyrophosphate synthetase 2	AJ720935	418639	-0.78	-1.81	-1.03	0.000118
Gga.1879.1.S1_at	LOC420779: similar to LanC lantibiotic synthetase component C-like 2 (bacterial)	BU319600	420779	0.18	-0.86	-1.04	0.020386
Gga.2731.1.S1_at	Finished cDNA, clone ChEST793k15	CR391586.1	0	-0.06	-1.09	-1.04	0.002456
GgaAffx.23967.1.S1_at	LOC418074: similar to KIAA0537 protein	ENSGALT00000020666.1	418074	-0.5	-1.54	-1.04	0.022853
Gga.16844.2.S1_at	COL3A1: collagen, type III, alpha 1 (Ehlers-Danlos syndrome type IV, autosomal dominant)	BU413584	396340	0.04	-1.01	-1.05	0.01966
Gga.6056.1.S1_at	LOC420239: hypothetical LOC420239	BU489805	420239	-0.01	-1.06	-1.05	0.003446
GgaAffx.24778.1.S1_at	LOC418485: similar to ubiquitin specific protease 16	ENSGALT00000025494.1	418485	-0.02	-1.07	-1.05	0.001788
Gga.7098.1.S1_at	PPP1R13B: protein phosphatase 1, regulatory (inhibitor) subunit 13B	BU309707	423487	-0.35	-1.4	-1.05	0.016222
GgaAffx.1584.1.S1_at	RCJMB04_16a12: solute carrier family 9 (sodium/hydrogen exchanger), member 9	ENSGALT00000003741.1	424772	-0.43	-1.48	-1.05	0.00536
Gga.4491.1.A1_at	LSP1: Lymphocyte-specific protein 1	CR387714.1	374254	-0.81	-1.86	-1.05	0.006869
Gga.10343.1.S1_a_at	TPPP: tubulin polymerization promoting protein	BU246202	420800	-1.27	-2.32	-1.05	0.00051
Gga.5574.1.S1_at	HIC2: hypermethylated in cancer 2	BX929888.1	416768	-0.1	-1.15	-1.06	0.017755
GgaAffx.9575.1.S1_at	LOC771047: hypothetical protein LOC771047	ENSGALT00000024315.1	421763	-0.12	-1.18	-1.06	0.030983
Gga.10172.1.S1_at	LOC418180: similar to hypothetical protein FLJ22655	BU301512	418180	-0.18	-1.23	-1.06	0.000065
GgaAffx.10372.1.S1_at	GgaAffx.10372.1	ENSGALT00000026186.1	0	-0.4	-1.47	-1.06	0.000647
GgaAffx.12403.1.S1_s_at	PDLIM7: PDZ and LIM domain 7 (enigma)	AJ720300	416362	-0.54	-1.6	-1.06	0.01116
Gga.247.1.S1_at	PCSK5: proprotein convertase subtilisin/kexin type 5	AJ252169.1	395456	-0.74	-1.8	-1.06	0.004273
Gga.7895.1.S1_at	LOC427326: similar to EGF-like repeats and discoidin I-like domains 3	BX273550	0	-0.85	-1.91	-1.06	0.000185
GgaAffx.5918.1.S1_at	GgaAffx.5918.1	ENSGALT00000015273.1	0	0.28	-0.79	-1.07	0.001208
Gga.17034.1.S1_s_at	YPEL2: yippee-like 2 (Drosophila)	BU475817	417632	-0.04	-1.11	-1.07	0.001105
GgaAffx.10365.1.S1_s_at	LOC418565: similar to calcium/calmodulin-dependent serine protein kinase (MAGUK family)	ENSGALT00000026166.1	0	-0.04	-1.11	-1.07	0.000899
Gga.19725.1.S1_at	Finished cDNA, clone ChEST653g24	CR406602.1	0	-0.31	-1.38	-1.07	0.001807
GgaAffx.8525.6.S1_at	GgaAffx.8525.6	ENSGALT00000011111.1	0	-0.51	-1.58	-1.07	0.00212
Gga.714.1.S1_at	FMN1: formin 1	NM_204423.1	386747	-0.59	-1.66	-1.07	0.004345
Gga.2724.1.S1_at	Finished cDNA, clone ChEST446j8	BU274023	0	-0.82	-1.89	-1.07	0.005415
Gga.12536.1.A1_at	Finished cDNA, clone ChEST423i4	BX933706.2	0	0.36	-0.72	-1.08	0.018804
Gga.12997.1.S1_s_at	PRRX2: paired related homeobox 2	BU402866	0	0.26	-0.83	-1.09	0.003179
Gga.9314.1.S1_at	SOX4: SRY (sex determining region Y)-box 4	NM_204484.1	395143	-0.19	-1.28	-1.09	0.017277
Gga.5362.1.S1_a_at	LOC428948: similar to Pdlim1 protein	BX932965.1	0	-0.45	-1.53	-1.09	0.008186
Gga.18457.1.S1_at	Finished cDNA, clone ChEST629l13	BU339328	0	-0.68	-1.77	-1.09	0.000079
Gga.19737.1.S1_at	Finished cDNA, clone ChEST766e4	BU413957	0	-0.15	-1.25	-1.1	0.012799
GgaAffx.13080.1.S1_at	YPEL2: yippee-like 2 (Drosophila)	AJ720977	417632	-0.29	-1.4	-1.1	0.011942
Gga.9160.1.S1_at	Gga.9160.1	CD727603	420448	-0.46	-1.56	-1.1	0.004202
Gga.4851.1.S1_at	COL3A1: Collagen, type III, alpha 1 (Ehlers-Danlos syndrome type IV, autosomal dominant)	CR389359.1	0	0.12	-0.99	-1.11	0.011957
Gga.17428.1.S1_at	Finished cDNA, clone ChEST933h9	BU237730	0	-0.09	-1.2	-1.11	0.004246
Gga.18410.1.A1_at	Finished cDNA, clone ChEST784l21	BU392437	0	-0.57	-1.68	-1.11	0.017666
Gga.9004.1.S1_at	LOC418565: similar to calcium/calmodulin-dependent serine protein kinase (MAGUK family)	CR390227.1	0	0.31	-0.81	-1.12	0.00155
Gga.3074.1.S1_a_at	C-16: galectin CG-16	NM_206905.1	404269	0.3	-0.82	-1.12	0.002969
Gga.11752.1.S1_a_at	RABL2B: RAB, member of RAS oncogene family-like 2B	BU134148	426865	0.29	-0.83	-1.12	0.003841
Gga.8869.1.S1_at	Transcribed locus	CD738686	0	-0.1	-1.22	-1.12	0.000424
Gga.6265.1.S1_at	LOC769847: similar to Glutathione S-transferase theta 1	BX935098.2	0	-0.19	-1.31	-1.12	0.005263
GgaAffx.8046.1.S1_s_at	RCJMB04_32e4: solute carrier family 41, member 2	ENSGALT00000020732.1	427913	-0.15	-1.28	-1.13	0.002604
Gga.3957.2.S1_a_at	ENAH: enabled homolog (Drosophila)	AB017437.1	374180	-0.28	-1.41	-1.13	0.000991
Gga.19728.1.S1_at	Finished cDNA, clone ChEST761l4	CR406616.1	0	-0.4	-1.53	-1.13	0.000418
GgaAffx.22984.1.S1_x_at	Finished cDNA, clone ChEST216o6	ENSGALT00000015666.1	396243	-0.47	-1.6	-1.13	0.000744
Gga.15969.1.S1_at	LOC418550 /// LOC768607 /// LOC777139: similar to 1-acylglycerol-3-phosphate O-acyltransferase 3 /// hypothetical protein LOC768607	BU142561	418550	-0.49	-1.62	-1.13	0.000055
GgaAffx.20674.1.S1_at	SKIL: SKI-like oncogene	CR523941.1	396087	0.42	-0.72	-1.14	0.00009
Gga.4531.1.S1_at	LOC419119: similar to RP5-977B1.6	BX257248	0	0.07	-1.07	-1.14	0.034526
Gga.684.1.S1_at	TNC: tenascin C (hexabrachion)	X73833.1	396440	-0.03	-1.17	-1.14	0.018915
Gga.8797.1.S1_at	Finished cDNA, clone ChEST189k11	CD764248	0	-0.24	-1.37	-1.14	0.026852
Gga.5591.1.S1_at	Transcribed locus, moderately similar to XP_219805.4 similar to protein kinase, cGMP-dependent, type I alpha isoform [Rattus norvegicus]	BX275675	0	-0.27	-1.4	-1.14	0.000334
Gga.5973.1.S1_at	APCDD1L: adenomatosis polyposis coli down-regulated 1-like	BU349310	419316	-0.39	-1.53	-1.14	0.002365
GgaAffx.8303.1.S1_at	LOC418173: similar to RAS-like, estrogen-regulated, growth inhibitor	ENSGALT00000021352.1	418173	-0.74	-1.88	-1.14	0.000372
Gga.7492.2.S1_a_at	LOC422756: similar to RAS-like, family 11, member B	BX934127.2	0	-1.09	-2.23	-1.14	0.000015
GgaAffx.26463.1.S1_at	LOC424815: hypothetical LOC424815	ENSGALT00000008461.1	424815	0.03	-1.12	-1.15	0.02013
GgaAffx.7330.2.S1_s_at	RCJMB04_4h22: SCY1-like 2 (S. cerevisiae)	ENSGALT00000018870.1	417930	-0.31	-1.45	-1.15	0.000432
Gga.5816.2.S1_a_at	LOC428738: similar to RBP-MS/type 1	BU356064	428738	-0.38	-1.53	-1.15	0.011039
GgaAffx.13151.1.S1_at	FUT8: fucosyltransferase 8 (alpha (1,6) fucosyltransferase)	AJ721048	423178	0.17	-0.99	-1.16	0.016509
Gga.17200.1.S1_at	Finished cDNA, clone ChEST936d10	BU352261	0	-0.27	-1.43	-1.16	0.003984
Gga.6732.1.S1_at	Transcribed locus	BX266767	0	-0.97	-2.13	-1.16	0.001868
Gga.11646.1.S1_at	FAM20A: family with sequence similarity 20, member A	CR353950.1	417439	-1.12	-2.28	-1.16	0.006041
Gga.7107.1.S1_at	Finished cDNA, clone ChEST386j20	BU390163	0	0.24	-0.93	-1.17	0.00767
Gga.17021.1.S1_at	LOC769894: similar to Transmembrane anchor protein 1	BU412398	0	-0.49	-1.65	-1.17	0.004063
Gga.13445.1.S1_s_at	NEXN: nexilin	CR407225.1	424552	-0.91	-2.08	-1.17	0.002195
Gga.8769.1.S1_at	Transcribed locus	BX540913	0	0.21	-0.96	-1.18	0.004801
Gga.5799.1.S1_s_at	P4HA2: procollagen-proline, 2-oxoglutarate 4-dioxygenase (proline 4-hydroxylase), alpha polypeptide II	CR385746.1	416326	0.06	-1.12	-1.18	0.031477
Gga.4977.1.S1_at	MSX2: msh homeobox 2	NM_204559.1	395245	0.37	-0.82	-1.19	0.014792
Gga.17661.1.S1_s_at	Finished cDNA, clone ChEST908h8	BU208365	0	0.11	-1.08	-1.19	0.010338
GgaAffx.21292.1.S1_at	Finished cDNA, clone ChEST853j10	CR523323.1	0	-0.19	-1.38	-1.19	0.000201
GgaAffx.4571.1.A1_at	RCJMB04_2l20: LIM domain containing preferred translocation partner in lipoma	ENSGALT00000011854.1	429148	-0.31	-1.5	-1.19	0.001435
Gga.17506.1.S1_at	Finished cDNA, clone ChEST606d7	BU141436	0	-0.34	-1.52	-1.19	0.000979
Gga.16844.2.S1_s_at	COL3A1: collagen, type III, alpha 1 (Ehlers-Danlos syndrome type IV, autosomal dominant)	BU413584	396340	-0.48	-1.66	-1.19	0.008891
Gga.2839.1.S1_at	COL2A1: collagen, type II, alpha 1 (primary osteoarthritis, spondyloepiphyseal dysplasia, congenital)	NM_204426.1	395069	0.06	-1.13	-1.2	0.00177
Gga.9281.2.S1_a_at	LOC769203: hypothetical protein LOC769203	CR390861.1	0	-0.09	-1.29	-1.2	0.033167
GgaAffx.24036.1.S1_at	LOC772003: similar to HWKM1940	ENSGALT00000021035.1	0	-0.23	-1.43	-1.2	0.002097
Gga.15370.1.S1_at	TMEM47: transmembrane protein 47	BU230972	0	-0.35	-1.55	-1.2	0.037215
GgaAffx.25155.1.S1_at	LOC418903: similar to KIAA0369	ENSGALT00000027553.1	418903	-1.56	-2.76	-1.2	0.000126
GgaAffx.26623.1.S1_at	LOC768420: similar to Coactosin-like 1 (Dictyostelium)	ENSGALT00000000938.1	0	0.02	-1.19	-1.21	0.022005
Gga.13175.1.S1_at	LOC421703: similar to protein 4.1-G	CR352618.1	0	-0.01	-1.22	-1.21	0.004699
GgaAffx.25534.1.S1_s_at	COL3A1: collagen, type III, alpha 1 (Ehlers-Danlos syndrome type IV, autosomal dominant)	ENSGALT00000004033.1	396340	-0.18	-1.39	-1.21	0.015559
Gga.3448.1.S1_at	THBS1: thrombospondin 1	U76994.1	373987	-1.02	-2.23	-1.21	0.000019
Gga.7088.1.S1_at	Finished cDNA, clone ChEST695o3	BX259751	0	0.1	-1.12	-1.22	0.026105
Gga.18768.1.S1_at	Finished cDNA, clone ChEST650c23	BU306029	0	0.02	-1.19	-1.22	0.000025
Gga.19853.1.S1_at	Finished cDNA, clone ChEST1010m16	CR407015.1	0	-0.07	-1.28	-1.22	0.017266
Gga.10372.1.A1_at	Finished cDNA, clone ChEST552f4	BX931771.1	0	-0.26	-1.48	-1.22	0.000057
Gga.17110.1.S1_at	Finished cDNA, clone ChEST701k15	CR391266.1	0	-1.09	-2.31	-1.22	0.005231
Gga.2931.1.S1_at	RRBP1: ribosome binding protein 1 homolog 180kDa (dog)	L13973.1	396414	0.1	-1.13	-1.23	0.024321
GgaAffx.7759.1.S1_at	UTRN: utrophin	ENSGALT00000019989.1	421610	0.03	-1.2	-1.23	0.007589
Gga.11323.1.S1_at	CRH: corticotropin releasing hormone	AJ621492.2	404297	-0.06	-1.29	-1.23	0.001959
Gga.11317.1.S1_at	Gga.11317.1	CR354361.1	415439	-0.33	-1.56	-1.23	0.002075
Gga.14195.1.S1_at	Finished cDNA, clone ChEST542c3	BU472478	0	-0.46	-1.69	-1.23	0.00441
Gga.12660.2.S1_a_at	PCSK5: proprotein convertase subtilisin/kexin type 5	BX930369.1	395456	-0.58	-1.81	-1.23	0.001962
GgaAffx.22988.1.S1_at	GgaAffx.22988.1	ENSGALT00000015689.1	0	-0.41	-1.65	-1.24	0.001432
Gga.2668.1.S1_a_at	RARB: retinoic acid receptor, beta	NM_205326.1	396266	-0.32	-1.57	-1.25	0.003899
Gga.718.2.S1_a_at	DMD: dystrophin	BU337294	396236	-0.74	-1.99	-1.25	0.000068
Gga.11634.1.S1_at	CTHRC1: collagen triple helix repeat containing 1	BX935556.2	420262	0.22	-1.04	-1.26	0.030635
Gga.5111.1.S1_at	CCDC80: coiled-coil domain containing 80	NM_204431.1	395074	-0.23	-1.49	-1.26	0.010957
Gga.4491.1.S1_s_at	LSP1: lymphocyte-specific protein 1	CR387714.1	374254	-0.34	-1.61	-1.26	0.001514
Gga.12011.2.S1_a_at	CEP290: centrosomal protein 290kDa	BX934669.1	417887	-0.83	-2.09	-1.26	0.007314
Gga.11387.1.S1_s_at	LOC769163: similar to GPBP-interacting protein 130b	BX935828.1	769163	-0.06	-1.32	-1.27	0.008455
Gga.14180.1.S1_at	LOC420792: similar to tensin	BU485072	420792	-0.26	-1.53	-1.27	0.000043
Gga.239.1.S1_at	TLL1: tolloid-like 1	NM_204703.1	395441	-0.52	-1.79	-1.27	0.016249
Gga.10720.1.S1_at	Finished cDNA, clone ChEST613c7	BU452631	0	-1.35	-2.62	-1.27	0.021283
Gga.12911.1.S1_at	LOC422756: similar to RAS-like, family 11, member B	BU332293	422756	-1.46	-2.73	-1.27	0.000004
GgaAffx.23234.2.S1_s_at	LOC421461: similar to latent transforming growth factor beta binding protein 1 isoform LTBP-1L	ENSGALT00000017014.1	421461	0.22	-1.07	-1.28	0.005128
Gga.14547.1.S1_at	LOC428510: Similar to axonemal dynein heavy chain DNAH5	CR387609.1	428510	-0.03	-1.31	-1.28	0.021228
Gga.19236.1.A1_at	Finished cDNA, clone ChEST860e23	BU204804	0	-0.26	-1.54	-1.28	0.000626
Gga.15278.1.S1_at	Finished cDNA, clone ChEST541n20	CR385196.1	0	-0.68	-1.95	-1.28	0.000469
Gga.19980.1.S1_at	Finished cDNA, clone ChEST788b15	BU459767	0	-0.98	-2.25	-1.28	0.000382
Gga.552.1.S1_at	DIO3: deiodinase, iodothyronine, type III	Y11273.1	395939	0.44	-0.85	-1.29	0.020894
Gga.7689.3.S1_s_at	LOC418565: similar to calcium/calmodulin-dependent serine protein kinase (MAGUK family)	BU243905	0	0.06	-1.22	-1.29	0.00186
Gga.2827.2.S1_a_at	TIMP3: TIMP metallopeptidase inhibitor 3	CR386544.1	396483	-0.42	-1.72	-1.29	0.002977
Gga.16135.1.S1_at	PALLD: palladin, cytoskeletal associated protein	BU202964	422430	-0.57	-1.86	-1.29	0.001461
Gga.1471.1.S1_at	Finished cDNA, clone ChEST189e1	BU357160	0	-0.57	-1.86	-1.29	0.001094
GgaAffx.12711.1.S1_at	RCJMB04_21h11: hypothetical protein LOC768701	AJ720608	768701	-0.67	-1.97	-1.29	0.003035
Gga.3607.1.S1_a_at	LOC396243: Collagen alpha 2(I) chain precursor	M33383.1	396243	-0.68	-1.97	-1.29	0.000372
Gga.6919.1.A1_at	CXXC5: CXXC finger 5	BX271596	416138	0.29	-1	-1.3	0.049865
Gga.2969.1.S1_s_at	RCJMB04_32j5: small glutamine-rich tetratricopeptide repeat (TPR)-containing, alpha	BU355435	426396	-0.1	-1.4	-1.3	0.036183
Gga.4491.1.S1_at	LSP1: lymphocyte-specific protein 1	CR387714.1	374254	-0.12	-1.42	-1.3	0.008423
Gga.8489.1.S1_at	FGF9: fibroblast growth factor 9 (glia-activating factor)	NM_204399.1	378917	-0.36	-1.66	-1.3	0.007398
Gga.14278.1.S1_at	Finished cDNA, clone ChEST37d4	CR352696.1	0	-0.76	-2.06	-1.3	0.003682
GgaAffx.22193.2.S1_s_at	CADPS: Ca2+-dependent secretion activator	ENSGALT00000011773.1	416075	-0.85	-2.15	-1.3	0.000076
Gga.16207.1.S1_s_at	PPP2R3A: protein phosphatase 2 (formerly 2A), regulatory subunit B'', alpha	CR385503.1	424733	0.37	-0.94	-1.31	0.00484
Gga.7428.1.S1_at	CMYA5: cardiomyopathy associated 5	BX933841.1	427177	0.16	-1.16	-1.31	0.011133
Gga.4051.1.S1_at	CTGF: connective tissue growth factor	NM_204274.1	374135	-0.12	-1.43	-1.31	0.008273
Gga.8747.1.S1_at	LOC429710: similar to Junction plakoglobin	BX540647	0	-0.38	-1.69	-1.31	0.035534
Gga.14771.1.S1_at	Finished cDNA, clone ChEST34m4	BU208405	0	0.28	-1.04	-1.32	0.006987
Gga.13441.1.S1_x_at	Finished cDNA, clone ChEST40a19	BU394918	0	0.04	-1.28	-1.32	0.003811
Gga.18421.1.S1_at	Finished cDNA, clone ChEST659j16	BU221730	0	-0.29	-1.61	-1.32	0.000371
Gga.3099.1.S1_at	Finished cDNA, clone ChEST725l11	CF075097	0	-0.42	-1.75	-1.32	0.006856
GgaAffx.24395.1.S1_at	LOC770462: similar to PAK4 protein	ENSGALT00000023126.1	0	-0.64	-1.96	-1.32	0.000004
Gga.19934.1.S1_at	SNAI2: snail homolog 2 (Drosophila)	BU396459	432368	0.06	-1.27	-1.33	0.032659
GgaAffx.23472.1.S1_at	LOC428437: similar to MGC137510 protein	ENSGALT00000018199.1	428437	-0.91	-2.24	-1.33	0.003421
GgaAffx.23229.1.S1_s_at	LOC771940: similar to Ceruloplasmin precursor (Ferroxidase)	ENSGALT00000016991.1	0	0.03	-1.31	-1.34	0.00646
GgaAffx.22999.1.S1_s_at	COL1A2: collagen, type I, alpha 2	ENSGALT00000015703.1	420564	0.07	-1.28	-1.35	0.001759
GgaAffx.12721.1.A1_at	RCJMB04_21l11: transmembrane, prostate androgen induced RNA	AJ720618	428166	-1.21	-2.57	-1.35	0.001134
Gga.5318.1.S1_at	Gga.5318.1	BU341494	0	0.3	-1.06	-1.36	0.000475
Gga.18130.1.S1_at	Finished cDNA, clone ChEST478c4	BU272119	0	-0.16	-1.51	-1.36	0.001456
GgaAffx.24121.4.S1_s_at	LOC420952: similar to KIAA1695 protein	ENSGALT00000021426.1	420952	1	-1.11	-1.37	0.007282
Gga.16130.1.S1_at	Finished cDNA, clone ChEST424a5	CR386776.1	0	-0.12	-1.49	-1.37	0.032365
Gga.13207.1.S1_at	NLN: neurolysin (metallopeptidase M3 family)	BU379156	427167	-0.55	-1.92	-1.37	0.000264
Gga.3180.1.S2_a_at	LFNG: LFNG O-fucosylpeptide 3-beta-N-acetylglucosaminyltransferase	NM_204948.1	395790	-0.71	-2.08	-1.37	0.005929
Gga.4346.1.S1_at	CASP3: caspase 3, apoptosis-related cysteine peptidase	NM_204725.1	395476	0.1	-1.29	-1.38	0.021095
Gga.1019.1.S1_at	Finished cDNA, clone ChEST270m22	BU387725	0	0.01	-1.37	-1.38	0.003896
Gga.2668.2.S1_at	RARB: retinoic acid receptor, beta	BU390690	396266	-0.15	-1.53	-1.38	0.009588
Gga.9525.1.S1_s_at	LOC423991: similar to KIAA1946	CN235262	423991	0.2	-1.19	-1.39	0.037442
Gga.2969.1.S1_at	Gga.2969.1	BU355435	426396	-0.05	-1.43	-1.39	0.043184
Gga.6003.1.S1_a_at	LOC419019: similar to LOC495390 protein	BU284072	419019	0.14	-1.26	-1.4	0.000262
Gga.9177.1.S1_at	Finished cDNA, clone ChEST937a10	BU328214	0	-0.61	-2.01	-1.4	0.005984
Gga.4384.1.S2_at	BIRC2: baculoviral IAP repeat-containing 2	BU239841	374012	-0.65	-2.06	-1.4	0.001026
GgaAffx.2517.1.S1_at	LOC423690: similar to leukemia-associated protein with a CXXC domain	ENSGALT00000006482.1	0	0.05	-1.36	-1.41	0.000335
Gga.10570.1.S1_at	KHDRBS3: KH domain containing, RNA binding, signal transduction associated 3	BU136664	420317	-0.67	-2.08	-1.41	0.018249
GgaAffx.20969.1.S1_at	Finished cDNA, clone ChEST322a24	CR523646.1	0	-1.14	-2.55	-1.41	0.001117
Gga.4303.1.S1_at	LOX: lysyl oxidase	NM_205481.1	396474	-0.56	-1.98	-1.42	0.024488
Gga.2842.1.S1_at	CXXC5: CXXC finger 5	BU327910	416138	0.15	-1.28	-1.43	0.018194
Gga.4087.1.S2_at	FZD1: frizzled homolog 1 (Drosophila)	BU226682	374062	-0.15	-1.58	-1.43	0.01503
Gga.16422.1.S1_at	LOC423782: hypothetical LOC423782	BU113809	0	-0.3	-1.73	-1.43	0.001973
Gga.13327.1.S1_s_at	LOC422413: similar to hypothetical protein DKFZp434L142	BU450900	422413	-2.13	-3.56	-1.43	0.000742
Gga.10972.1.S1_at	LOC420315: similar to alpha 1 type XXII collagen	BX931481.2	420315	-0.27	-1.71	-1.44	0.000183
GgaAffx.21032.1.S1_at	Finished cDNA, clone ChEST863h3	CR523583.1	0	-0.76	-2.19	-1.44	0.00578
GgaAffx.3535.1.S1_at	LOC423037: similar to JAW1-related protein	ENSGALT00000009037.1	423037	-1.15	-2.59	-1.44	0.000072
GgaAffx.6512.1.S1_at	LOC417870: similar to PRKC, apoptosis, WT1, regulator	ENSGALT00000016801.1	417870	-1.67	-3.12	-1.44	0.000113
Gga.1641.1.A1_at	LOC417151: Hypothetical LOC417151	BX271137	0	0.6	-0.85	-1.45	0.008874
GgaAffx.7130.7.S1_s_at	LOC424194: similar to anion exchanger 3 brain	ENSGALT00000018306.1	0	0.09	-1.35	-1.45	0.001842
Gga.19012.1.S1_at	LOC423782: hypothetical LOC423782	CR388601.1	423782	-0.22	-1.68	-1.46	0.000243
Gga.1784.1.S1_at	ITGA8: integrin, alpha 8	NM_205288.1	396225	-0.87	-2.33	-1.46	0.000558
Gga.9783.1.S1_s_at	LOC417151: Hypothetical LOC417151	BX933023.1	0	0.61	-0.86	-1.47	0.00362
Gga.9671.1.S1_at	LOC424643: hypothetical LOC424643	BU447234	0	0.26	-1.21	-1.47	0.015027
Gga.3477.1.S1_at	FGFR2: fibroblast growth factor receptor 2	NM_205319.1	396259	-0.41	-1.87	-1.47	0.004864
Gga.18811.1.S1_at	Finished cDNA, clone ChEST987f14	CR391541.1	0	0.21	-1.27	-1.48	0.001411
Gga.18917.1.S1_s_at	Hypothetical protein, clone 9b22	CD215341	0	-0.45	-1.93	-1.48	0.006489
Gga.9326.2.S1_at	LOC768399: Similar to Pro-Pol-dUTPase polyprotein; RNaseH; dUTPase; integrase; protease; reverse transcriptase	BU264864	768943	-0.64	-2.12	-1.48	0.0072
Gga.4306.1.S1_at	DMN: desmuslin	NM_204809.1	395599	-0.58	-2.08	-1.5	0.00062
Gga.4305.1.S1_at	Finished cDNA, clone ChEST72k8	CF250667	0	0.27	-1.26	-1.53	0.002944
Gga.714.1.S2_at	Gga.714.1	BU435537	386747	-0.13	-1.66	-1.53	0.004004
GgaAffx.1539.1.S1_at	LOC428221: similar to FLJ00201 protein	ENSGALT00000003614.1	428221	-0.24	-1.78	-1.53	0.000296
Gga.13228.1.S1_at	LOC422430: Actin-associated protein palladin	BU253221	422430	-0.46	-1.99	-1.53	0.000232
GgaAffx.7805.2.S1_s_at	LOC420768: similar to C7orf10 protein	ENSGALT00000020142.1	0	-1.56	-3.09	-1.53	0.00001
Gga.2535.2.S1_a_at	LOC421461: similar to latent transforming growth factor beta binding protein 1 isoform LTBP-1L	BU130679	0	0.59	-0.95	-1.54	0.002893
GgaAffx.6053.1.S1_at	GgaAffx.6053.1	ENSGALT00000015706.1	0	0.22	-1.32	-1.54	0.002922
Gga.13822.1.S1_at	Gga.13822.1	BU301532	0	0.59	-0.97	-1.55	0.013126
Gga.18934.1.S1_at	Finished cDNA, clone ChEST423b4	BU485153	0	0.48	-1.07	-1.55	0.023953
Gga.9271.1.S1_a_at	Finished cDNA, clone ChEST586b17	CR391213.1	0	0.33	-1.22	-1.55	0.005006
Gga.4941.1.S1_at	CDH11: cadherin 11, type 2, OB-cadherin (osteoblast)	AF055342.1	415797	-0.31	-1.86	-1.55	0.001245
Gga.18700.1.S1_at	Finished cDNA, clone ChEST206h11	CR391257.1	0	-0.74	-2.29	-1.55	0.000365
Gga.16411.1.S1_at	Finished cDNA, clone ChEST36h24	CR386924.1	0	0.49	-1.07	-1.56	0.004617
GgaAffx.20762.1.S1_at	LOC396152: Ch-runtB2	CR523853.1	396152	-0.25	-1.81	-1.56	0.03782
GgaAffx.20483.1.S1_at	Finished cDNA, clone ChEST655p17	CR524132.1	0	-0.67	-2.23	-1.56	0.000965
GgaAffx.21342.1.S1_at	Finished cDNA, clone ChEST609n12	CR523273.1	0	-0.5	-2.07	-1.57	0.000048
Gga.1647.1.S1_at	Finished cDNA, clone ChEST712h12	BU365058	0	0.31	-1.27	-1.58	0.019863
GgaAffx.8024.1.S1_at	LOC771624: hypothetical protein LOC771624	ENSGALT00000020673.1	0	-0.1	-1.69	-1.58	0.003706
Gga.491.1.S1_at	WNT9A: wingless-type MMTV integration site family, member 9A	NM_204981.1	395829	-0.19	-1.77	-1.58	0.003157
Gga.4052.1.S1_at	MYL9: myosin, light chain 9, regulatory	NM_205278.1	396215	-0.68	-2.26	-1.58	0.004733
Gga.3104.1.S1_at	LOC418752: similar to Collagen alpha-2(IV) chain	CR385849.1	0	-0.89	-2.48	-1.58	0.001341
Gga.12552.1.S1_at	Transcribed locus	CK607277	0	0.22	-1.38	-1.59	0.00315
GgaAffx.9641.1.S1_at	PCSK5: proprotein convertase subtilisin/kexin type 5	ENSGALT00000024468.1	395456	-0.77	-2.38	-1.61	0.007771
GgaAffx.7501.1.S1_at	FAT4: FAT tumor suppressor homolog 4 (Drosophila)	ENSGALT00000019291.1	0	0.39	-1.23	-1.62	0.000542
GgaAffx.1883.3.S1_s_at	LOC427019: similar to ADAMTS-like 2	ENSGALT00000002556.1	427019	0.11	-1.53	-1.63	0.008031
Gga.2304.1.S1_at	C-erbB oncogene mRNA activated by ALV insertion, producing a gag-env-erbB fusion protein	BU223184	0	-0.08	-1.71	-1.63	0.005855
Gga.16213.1.S1_at	Finished cDNA, clone ChEST532c9	CR387761.1	0	-0.61	-2.24	-1.64	0.004827
Gga.19892.1.S1_at	Finished cDNA, clone ChEST752i24	CR407136.1	0	-0.92	-2.56	-1.64	0.000011
Gga.18092.1.S1_at	Finished cDNA, clone ChEST807h20	CR389639.1	0	-1.43	-3.08	-1.64	0.00001
Gga.18351.1.A1_at	LOC426312: similar to N-acetylglucosamine-6-sulfatase	CR390376.1	426312	0.12	-1.53	-1.65	0.007231
Gga.16322.1.S1_at	Finished cDNA, clone ChEST772i13	BU130385	0	0.07	-1.58	-1.65	0.000256
Gga.4988.1.S1_at	CALD1: caldesmon 1	NM_204158.1	373965	-0.43	-2.08	-1.65	0.001559
Gga.9052.1.S1_at	LOC768655: similar to pim-3 protein	BU457184	0	-0.15	-1.82	-1.66	0.000793
GgaAffx.9643.2.S1_at	PCSK5: proprotein convertase subtilisin/kexin type 5	ENSGALT00000024470.1	395456	-0.37	-2.03	-1.66	0.002427
GgaAffx.12413.1.S1_at	LOC768866: hypothetical protein LOC768866	AJ720310	768866	-0.42	-2.09	-1.67	0.003554
Gga.13003.1.S1_at	Finished cDNA, clone ChEST999a12	BU463188	0	-0.95	-2.62	-1.67	0.001007
Gga.15074.1.S1_at	LOC771075: hypothetical protein LOC771075	BU253126	0	-0.03	-1.7	-1.68	0.005468
GgaAffx.9565.2.S1_s_at	LOC431602: similar to protein tyrosine phosphatase, receptor type, D	ENSGALT00000024294.1	0	-0.33	-2.01	-1.68	0.02103
GgaAffx.21386.1.S1_s_at	CALD1: caldesmon 1	CR523229.1	373965	-0.58	-2.26	-1.68	0.001514
Gga.11317.2.S1_a_at	Gga.11317.2	BX929277.1	415439	-1.16	-2.84	-1.69	0.000601
GgaAffx.20952.1.A1_s_at	COL2A1: collagen, type II, alpha 1 (primary osteoarthritis, spondyloepiphyseal dysplasia, congenital)	CR523663.1	395069	-0.48	-2.18	-1.7	0.000223
Gga.4851.1.A1_at	COL3A1: Collagen, type III, alpha 1 (Ehlers-Danlos syndrome type IV, autosomal dominant)	CR389359.1	0	0.49	-1.22	-1.71	0.00611
Gga.5015.1.A1_at	Clone cDNA48AR microsatellite MCW188 sequence	L48897.1	0	-0.07	-1.78	-1.71	0.00066
Gga.7551.1.S1_at	WISP1: WNT1 inducible signaling pathway protein 1	BU213681	420322	-0.48	-2.19	-1.71	0.012132
Gga.5016.1.S1_at	Clone cDNA44AR microsatellite MCW149 sequence	L48895.1	0	-1.13	-2.84	-1.71	0.00005
Gga.6268.1.S1_at	Finished cDNA, clone ChEST867d11	CR338924.1	0	-0.08	-1.8	-1.72	0.035762
Gga.718.1.S1_at	DMD: dystrophin	NM_205299.1	396236	-0.86	-2.58	-1.72	0.00001
Gga.13585.1.S1_s_at	FAM20A: family with sequence similarity 20, member A	BX934750.1	417439	-1.11	-2.83	-1.72	0.000147
Gga.4965.2.S1_at	LOC395875: Collagen type XII alpha 1 chain	BU424353	395875	-0.07	-1.8	-1.73	0.004542
GgaAffx.21792.1.S1_s_at	SCX: class II bHLH protein scleraxis	NM_204253.1	374101	0.82	-0.92	-1.74	0.020298
GgaAffx.20781.1.S1_at	Finished cDNA, clone ChEST229d1	CR523834.1	0	-0.15	-1.89	-1.74	0.019695
Gga.344.1.S1_s_at	PDLIM3: PDZ and LIM domain 3	BX269956	414873	-2.89	-4.64	-1.75	0.000037
Gga.18329.1.S1_at	Finished cDNA, clone ChEST922a6	BU484490	0	0.15	-1.61	-1.76	0.000119
Gga.4965.1.S1_at	COL12A1: collagen, type XII, alpha 1	D00824.1	395875	-0.05	-1.81	-1.76	0.006689
Gga.1615.1.S1_at	TMTC1: transmembrane and tetratricopeptide repeat containing 1	AL587697	418143	-0.49	-2.27	-1.77	0.001486
Gga.566.1.S1_at	ITGA1: integrin, alpha 1	NM_205069.1	395951	-0.45	-2.23	-1.78	0.00015
Gga.19659.1.S1_at	Finished cDNA, clone ChEST867m22	BU309002	0	-0.03	-1.82	-1.79	0.000239
Gga.4988.2.S1_a_at	CALD1: caldesmon 1	M28417.1	373965	-0.21	-2	-1.79	0.015466
Gga.2769.1.S1_at	IL6: interleukin 6 (interferon, beta 2)	NM_204628.1	395337	-0.56	-2.35	-1.79	0.001272
GgaAffx.10059.1.S1_at	LOC427971: similar to aggrecanase-2	ENSGALT00000025470.1	427971	-1.28	-3.07	-1.79	0.000369
Gga.13928.1.S1_at	Finished cDNA, clone ChEST215b14	BU483724	0	0.69	-1.11	-1.8	0.004951
Gga.16589.1.S2_at	LSP1: lymphocyte-specific protein 1	BU290178	374254	-0.26	-2.07	-1.8	0.005765
Gga.644.1.S1_at	ACTG2: actin, gamma 2, smooth muscle, enteric	NM_205172.1	396084	-1.26	-3.06	-1.8	0.00011
Gga.11887.1.S1_at	Finished cDNA, clone ChEST644h21	BX935172.1	0	0.47	-1.34	-1.81	0.002709
Gga.8948.1.S1_s_at	LOC426312: similar to N-acetylglucosamine-6-sulfatase	AY313954.1	426312	-0.33	-2.14	-1.81	0.001398
Gga.4217.3.S1_at	MYH6: myosin, heavy chain 6, cardiac muscle, alpha (cardiomyopathy, hypertrophic 1)	U87231.1	427788	-2.05	-3.86	-1.81	0.000638
Gga.1631.1.A1_at	Transcribed locus	AL587768	0	0.07	-1.76	-1.83	0.005716
GgaAffx.12091.1.S1_at	Hypothetical protein, clone 9b22	AJ719988	0	-0.34	-2.17	-1.83	0.015724
Gga.19439.1.S1_at	Finished cDNA, clone ChEST643d13	BU259119	0	-1.06	-2.88	-1.83	0.000147
Gga.13764.1.S1_at	Finished cDNA, clone ChEST1014h3	BU203330	0	0.11	-1.72	-1.84	0.000007
GgaAffx.1352.2.S1_at	LOC423614: similar to synaptotagmin XV-a	ENSGALT00000003181.1	423614	-0.1	-1.94	-1.84	0.024425
Gga.15886.1.S1_at	Finished cDNA, clone ChEST720e24	CR387145.1	0	0.16	-1.69	-1.85	0.003473
Gga.5376.2.S1_a_at	Finished cDNA, clone ChEST560m2	BU247965	0	-0.04	-1.9	-1.86	0.002422
Gga.3928.1.S1_at	HAPLN1: hyaluronan and proteoglycan link protein 1	NM_205482.1	396475	-0.22	-2.09	-1.86	0.045528
Gga.3676.1.S1_at	LOC423952: N-acetylgalactosamine 4-sulfate 6-O-sulfotransferase	AJ441642	423952	-0.72	-2.58	-1.86	0.002075
GgaAffx.6656.1.S1_at	LOC421461: similar to latent transforming growth factor beta binding protein 1 isoform LTBP-1L	ENSGALT00000017136.1	421461	-0.03	-1.92	-1.88	0.001187
Gga.2375.1.S2_at	CTNNA2: catenin (cadherin-associated protein), alpha 2	BU223694	396035	-0.71	-2.6	-1.88	0.006771
GgaAffx.21149.1.S1_at	Finished cDNA, clone ChEST752c1	CR523466.1	0	-0.1	-1.99	-1.89	0.001085
Gga.14835.1.S1_at	Finished cDNA, clone ChEST286i13	BU468873	0	0.72	-1.19	-1.91	0.008329
Gga.2592.1.S1_at	COL5A1: collagen, type V, alpha 1	NM_204790.1	395568	0.02	-1.89	-1.91	0.000446
Gga.1552.1.A1_at	Transcribed locus	AL586590	0	-0.09	-2	-1.91	0.007564
Gga.16662.1.S1_at	Gga.16662.1	BU278810	0	-0.47	-2.38	-1.91	0.002128
Gga.7754.1.S1_at	LOC416892: similar to hypothetical protein LOC338773	BU222744	416892	0.15	-1.77	-1.92	0.00052
Gga.16392.1.S1_at	COL11A1: collagen, type XI, alpha 1	BU421013	0	0.11	-1.8	-1.92	0.003757
GgaAffx.1557.1.S1_at	GPC1: glypican 1	ENSGALT00000003692.1	424770	0.63	-1.32	-1.96	0.009801
Gga.5016.1.A1_at	Clone cDNA44AR microsatellite MCW149 sequence	L48895.1	0	-1.16	-3.12	-1.96	0.000823
Gga.12667.1.S1_at	FILIP1: filamin A interacting protein 1	BU260611	421860	-0.11	-2.08	-1.97	0.005935
Gga.2800.1.S1_at	SLMAP: sarcolemma associated protein	NM_205395.1	396360	-0.94	-2.91	-1.97	0.001143
Gga.5154.1.S1_at	POSTN: periostin, osteoblast specific factor	BU435666	395429	-0.17	-2.15	-1.98	0.002042
Gga.12557.1.S1_at	LOC768542: similar to TMEFF2	BX933949.1	0	-1.07	-3.07	-2	0.003103
Gga.5291.1.S1_at	CADM1: cell adhesion molecule 1	BU216867	419762	1.02	-0.99	-2.01	0.000792
Gga.15903.1.S1_s_at	PDZRN3: PDZ domain containing RING finger 3	CR387480.1	416099	0.04	-1.97	-2.01	0.000679
Gga.645.1.S1_s_at	SKIL: SKI-like oncogene	NM_205174.1	396087	0.11	-1.92	-2.03	0.014618
Gga.12471.1.S1_at	LOC421364: hypothetical LOC421364	BU337463	421364	0.11	-1.92	-2.03	0.004735
GgaAffx.9643.1.S1_at	PCSK5: proprotein convertase subtilisin/kexin type 5	ENSGALT00000024469.1	395456	-0.06	-2.09	-2.03	0.008312
Gga.4965.3.S1_a_at	COL12A1: collagen, type XII, alpha 1	X67327.1	395875	-0.68	-2.72	-2.04	0.000135
GgaAffx.1064.1.S1_s_at	ATG16L1: ATG16 autophagy related 16-like 1 (S. cerevisiae)	ENSGALT00000002471.1	424746	0.03	-2.02	-2.05	0.000648
Gga.15017.1.S1_at	LOC424815: hypothetical LOC424815	BU238786	0	0.33	-1.73	-2.06	0.000382
Gga.2829.1.S1_at	Finished cDNA, clone ChEST888b4	BU279348	0	-0.35	-2.42	-2.06	0.000196
GgaAffx.25869.1.S1_at	LOC419533: hypothetical LOC419533	ENSGALT00000000548.1	419533	-0.45	-2.51	-2.06	0.000567
Gga.4217.3.S1_x_at	MYH6: myosin, heavy chain 6, cardiac muscle, alpha (cardiomyopathy, hypertrophic 1)	U87231.1	427788	-1.91	-3.97	-2.07	0.000802
GgaAffx.12553.1.S1_at	RCJMB04_17o8: sterile alpha motif domain containing 11	AJ720450	419434	-0.71	-2.8	-2.09	0.003335
Gga.5640.1.S1_at	LOC419017: hypothetical LOC419017	CR354305.1	0	0.01	-2.09	-2.1	0.013819
GgaAffx.12721.1.S1_at	RCJMB04_21l11: transmembrane, prostate androgen induced RNA	AJ720618	428166	0.02	-2.1	-2.12	0.007906
Gga.4329.1.S1_at	GHR: growth hormone receptor	M74057.1	408184	-0.28	-2.4	-2.12	0.001286
GgaAffx.21017.1.S1_s_at	CALD1: caldesmon 1	CR523598.1	373965	-0.29	-2.45	-2.16	0.012961
Gga.5002.1.S1_at	MDK: midkine (neurite growth-promoting factor 2)	BU135684	423196	-0.61	-2.78	-2.16	0.001381
GgaAffx.12686.1.S1_at	RCJMB04_20k13: similar to C6orf37	AJ720583	421845	-0.6	-2.77	-2.17	0.00231
Gga.12310.1.S1_at	BBOX1: butyrobetaine (gamma), 2-oxoglutarate dioxygenase (gamma-butyrobetaine hydroxylase) 1	BX950437.1	0	-0.31	-2.53	-2.22	0.000049
Gga.13452.1.S1_at	LOC427160: similar to ADAM metallopeptidase with thrombospondin type 1 motif, 6 preproprotein	AJ394954	0	-1.11	-3.33	-2.22	0.000108
Gga.3982.1.S1_at	INHBA: inhibin, beta A (activin A, activin AB alpha polypeptide)	U42377.1	396361	-0.4	-2.64	-2.24	0.004964
Gga.1686.1.S1_s_at	TGFB3: transforming growth factor, beta 3	NM_205454.1	396438	-0.5	-2.75	-2.25	0.003288
Gga.645.1.S1_at	SKIL: SKI-like oncogene	NM_205174.1	396087	-0.24	-2.51	-2.27	0.021278
Gga.16495.1.S1_at	Finished cDNA, clone ChEST400g6	CR385134.1	0	-0.3	-2.57	-2.27	0.001754
Gga.17254.1.S1_at	Finished cDNA, clone ChEST845n11	BU420715	0	0.5	-1.78	-2.28	0.000588
GgaAffx.9368.2.S1_s_at	LOC427160: similar to ADAM metallopeptidase with thrombospondin type 1 motif, 6 preproprotein	ENSGALT00000023785.1	427160	-0.31	-2.6	-2.28	0.000258
Gga.11142.2.S1_s_at	LOC420120: similar to cartilage oligomeric matrix protein	CR353695.1	420120	0.22	-2.08	-2.29	0.000434
Gga.665.1.S1_at	CSRP2: cysteine and glycine-rich protein 2	NM_205208.1	396128	-1.17	-3.46	-2.29	0.014364
Gga.11010.1.S1_at	LOC417881: similar to orphan neurotransmitter transporter v7-3	BX931232.2	0	0.26	-2.05	-2.3	0.030542
GgaAffx.9712.1.S1_at	COL8A1: collagen, type VIII, alpha 1	ENSGALT00000024611.1	418378	0.14	-2.15	-2.3	0.006784
Gga.13535.1.S1_at	LOC776634: similar to DNA-dependent protein kinase catalytic subunit	AW198611	0	-0.23	-2.53	-2.3	0.00178
Gga.1784.1.S2_at	ITGA8: integrin, alpha 8	BU392003	396225	-0.41	-2.73	-2.32	0.000077
Gga.3745.1.S2_at	Gga.3745.1	BU357254	425383	0.12	-2.22	-2.33	0.000842
Gga.4965.1.S1_a_at	COL12A1: collagen, type XII, alpha 1	D00824.1	395875	-0.22	-2.55	-2.33	0.002756
Gga.15175.1.S1_at	Finished cDNA, clone ChEST843i22	BU460539	0	-0.6	-2.97	-2.36	0.001559
Gga.919.1.S1_at	DLX5: distal-less homeobox 5	NM_204159.1	373969	-0.7	-3.07	-2.36	0.000047
Gga.16374.1.S1_at	Finished cDNA, clone ChEST84l23	BU420508	0	0.24	-2.13	-2.37	0.003842
Gga.4091.1.S2_a_at	MYLK: myosin, light chain kinase	NM_205459.1	396445	-1.6	-3.98	-2.38	0.000779
Gga.4108.1.S2_at	TPM1: tropomyosin 1 (alpha)	BU407102	396366	-0.87	-3.27	-2.4	0.005674
Gga.1444.1.S1_at	Gga.1444.1	AL584098	0	-0.36	-2.78	-2.42	0.032566
Gga.4870.3.S1_a_at	LOC423298: alpha-cardiac actin	BU143248	423298	-1.19	-3.62	-2.42	0.001628
Gga.3972.1.S2_at	SEMA3D: sema domain, immunoglobulin domain (Ig), short basic domain, secreted, (semaphorin) 3D	BU407384	396332	-0.55	-3	-2.45	0.001658
GgaAffx.21450.2.S1_s_at	TGFB3: transforming growth factor, beta 3	CR523165.1	396438	-0.73	-3.22	-2.48	0.000164
Gga.5751.1.S1_at	ANKRD1: ankyrin repeat domain 1 (cardiac muscle)	AB082934.1	378926	-2.52	-5	-2.48	0.00024
Gga.9684.1.S1_at	C1QTNF3: C1q and tumor necrosis factor related protein 3	CR389929.1	427430	0.98	-1.52	-2.51	0.016137
Gga.1479.1.S1_at	PTN: pleiotrophin (heparin binding growth factor 8, neurite growth-promoting factor 1)	BU230100	418125	0.58	-1.94	-2.51	0.005038
Gga.4108.2.S1_a_at	TPM1: tropomyosin 1 (alpha)	M36337.1	396366	-0.57	-3.1	-2.53	0.000112
Gga.3573.2.S1_a_at	DKK3: dickkopf homolog 3 (Xenopus laevis)	CR354079.1	396023	-0.39	-2.98	-2.59	0.003754
Gga.14467.1.S1_at	Finished cDNA, clone ChEST323d10	CR387880.1	0	-1.19	-3.77	-2.59	0.000013
GgaAffx.3525.1.S1_at	LOC429084: similar to LOC495522 protein	ENSGALT00000009017.1	429084	-0.25	-2.87	-2.63	0.000912
Gga.3013.1.S1_at	COL8A1: collagen, type VIII, alpha 1	CR387830.1	0	0.08	-2.56	-2.64	0.01185
Gga.3982.1.S2_at	INHBA: inhibin, beta A (activin A, activin AB alpha polypeptide)	BU475840	396361	-0.67	-3.31	-2.64	0.007411
Gga.16384.1.S1_at	Finished cDNA, clone ChEST229g1	BU236248	0	-0.63	-3.29	-2.66	0.002171
Gga.3562.1.S1_at	COL11A1: collagen, type XI, alpha 1	BU467929	0	0.42	-2.27	-2.69	0.003254
Gga.9233.1.S1_at	GHR: Growth hormone receptor	BU231940	408184	0.01	-2.7	-2.71	0.004264
Gga.1479.2.S1_a_at	PTN: pleiotrophin (heparin binding growth factor 8, neurite growth-promoting factor 1)	BU134777	418125	0.52	-2.21	-2.73	0.002432
Gga.7430.1.S1_at	LOC429166: hypothetical LOC429166	BU285806	426789	-0.04	-2.77	-2.74	0.029877
Gga.918.1.S1_at	KCNMB1: potassium large conductance calcium-activated channel, subfamily M, beta member 1	AF077369.1	395301	-0.71	-3.48	-2.77	0.000035
Gga.8078.1.S1_at	LOC418737: similar to growth arrest-specific 6	BU284452	418737	0.26	-2.56	-2.82	0.00508
Gga.7316.1.S1_at	Transcribed locus, strongly similar to XP_425758.1 similar to tumor endothelial marker 8 isoform 1 precursor; tumor endothelial marker 8; 2310008J16Rik; 2810405N18Rik [Gallus gallus]	BU251739	428199	0.5	-2.36	-2.86	0.004306
Gga.696.1.S1_at	BDNF: brain-derived neurotrophic factor	X61476.1	396186	-0.38	-3.24	-2.86	0.000304
Gga.6921.1.S1_a_at	LOC427391: similar to cysteine dioxygenase	BX936224.1	427391	1.02	-1.9	-2.91	0.001122
Gga.4078.1.S1_at	LUM: lumican	BX272380	417891	0.24	-2.7	-2.94	0.005498
Gga.17936.1.S1_at	SEMA3D: sema domain, immunoglobulin domain (Ig), short basic domain, secreted, (semaphorin) 3D	BU458704	396332	-0.09	-3.03	-2.94	0.000151
GgaAffx.20104.1.S1_s_at	POSTN: periostin, osteoblast specific factor	AY657005.1	395429	-0.13	-3.11	-2.98	0.003227
Gga.16474.1.S1_at	Finished cDNA, clone ChEST72m20	BU321766	0	0.27	-2.76	-3.02	0.033365
Gga.3972.1.S1_at	SEMA3D: sema domain, immunoglobulin domain (Ig), short basic domain, secreted, (semaphorin) 3D	NM_205373.1	396332	-0.21	-3.29	-3.08	0.003027
GgaAffx.26432.1.S1_s_at	COL11A1: collagen, type XI, alpha 1	ENSGALT00000008321.1	374046	0.01	-3.09	-3.1	0.001925
Gga.12667.2.S1_s_at	FILIP1: filamin A interacting protein 1	BX929400.1	421860	0.24	-2.89	-3.12	0.002701
Gga.18038.1.A1_at	Finished cDNA, clone ChEST184g12	CR389443.1	0	0.04	-3.08	-3.12	0.000627
Gga.2587.1.S1_at	NOV: nephroblastoma overexpressed gene	NM_205268.1	396204	-0.47	-3.67	-3.2	0.000961
Gga.3908.1.S1_at	TAGLN: transgelin	NM_205494.1	396490	-0.83	-4.06	-3.22	0.007161
Gga.14339.1.S1_s_at	LOC418833: response gene to complement 32	CR352504.1	418833	0.08	-3.19	-3.27	0.000618
Gga.9414.1.S1_at	Gga.9414.1	CD736436	0	0.06	-3.23	-3.29	0.000135
Gga.16710.2.S1_a_at	LOC419422: hypothetical LOC419422	CN237192	419422	-0.25	-3.58	-3.34	0.001755
Gga.7900.2.S1_a_at	LOC426933: similar to RIKEN cDNA 1110018M03	CR386995.1	426933	-0.59	-3.93	-3.34	0.001032
Gga.14498.1.S1_at	Finished cDNA, clone ChEST533o24	BU258089	0	-0.32	-3.71	-3.39	0.000031
Gga.1819.1.S1_at	DIO2: deiodinase, iodothyronine, type II	NM_204114.1	373903	-0.15	-3.68	-3.53	0.001394
Gga.3731.2.S1_a_at	LOC396164: gammaFBP-A	BG710399	396164	-0.81	-4.39	-3.58	0.000149
Gga.797.1.S1_at	THBS2: thrombospondin 2	M60853.1	414837	-0.4	-4	-3.6	0.00317
Gga.13445.1.S1_at	NEXN: nexilin	CR407225.1	424552	-1.02	-4.9	-3.88	0.000023
Gga.3931.1.S1_at	LOC420120: similar to cartilage oligomeric matrix protein	BU419509	420120	0.89	-3.05	-3.93	0.001447
Gga.5962.1.S1_at	Gga.5962.1	BU411659	0	-2.18	-6.16	-3.98	0.000353
GgaAffx.21822.1.S1_s_at	THBS2: thrombospondin 2	NM_001001755.1	414837	-0.47	-4.49	-4.02	0.007353
GgaAffx.25795.1.S1_s_at	LOC420120: similar to cartilage oligomeric matrix protein	ENSGALT00000005192.1	420120	0.69	-3.41	-4.1	0.000509
Gga.2582.1.S1_at	TGFBI: transforming growth factor, beta-induced, 68kDa	NM_205036.1	395897	-0.09	-4.2	-4.11	0.007678
Gga.14976.1.S1_at	Finished cDNA, clone ChEST132d10	CR386242.1	0	-0.1	-4.3	-4.2	0.003646
Gga.4329.1.S2_at	GHR: growth hormone receptor	BU413431	408184	0.71	-3.67	-4.38	0.006526
