# Supplementary material for: Cellular processes of v-Src transformation revealed by gene profiling of primary cells - Implications for human cancer
Source: BMC Cancer. 2010 Feb 12;10:41. doi: 10.1186/1471-2407-10-41 (PMC2837010; doi:10.1186/1471-2407-10-41)
Supplement: Additional file 4 — Genes regulated by ts NY72-4 infected CEF. [file 1471-2407-10-41-S4.CSV]

#differences in expression expressed as log2(experimental)-log2(baseline)
#NP indicates non-permissive temperature and P indicates permissive temperature, 41.5 and 37.5 degrees celsius respectively
probe set	Gene	Accession	EntrezGene	CEF NY72-4P/CEF NY72-4NP	t statistic	P value
Gga.1171.1.S1_at	LY6E: lymphocyte antigen 6 complex, locus E	NM_204775.1	395550	1.72	11.648	0.007273
Gga.3551.1.S1_at	LOC395210: osteopontin	NM_204535.2	395210	1.45	8.79	0.004052
Gga.1132.1.S1_at	ME1: malic enzyme 1, NADP(+)-dependent, cytosolic	NM_204303.1	374189	-1.1	-4.402	0.011787
Gga.759.1.S1_at	IGFBP2: insulin-like growth factor binding protein 2, 36kDa	NM_205359.1	396315	-1.14	-5.037	0.007363
Gga.871.1.S1_at	SLC2A3: solute carrier family 2 (facilitated glucose transporter), member 3	NM_205511.1	396517	1.27	10.613	0.008177
Gga.4168.1.S1_at	SERPINH1: serpin peptidase inhibitor, clade H (heat shock protein 47), member 1, (collagen binding protein 1)	NM_205291.1	396228	-1.53	-8.031	0.004731
Gga.1809.1.S1_at	HSPB1: heat shock 27kDa protein 1	NM_205290.1	396227	-1.2	-27.166	0.000088
Gga.3125.1.S2_at	ID2: inhibitor of DNA binding 2, dominant negative helix-loop-helix protein	NM_205002.1	395852	1.38	9.2	0.000817
Gga.3125.1.S1_at	ID2: inhibitor of DNA binding 2, dominant negative helix-loop-helix protein	AF049135.1	395852	1.09	13.819	0.000165
Gga.837.1.S1_a_at	NPY: neuropeptide Y	NM_205473.1	396464	-1.95	-20.494	0.001253
Gga.3908.1.S1_at	TAGLN: transgelin	NM_205494.1	396490	-1.31	-9.577	0.000995
Gga.5735.1.S1_at	RFTN1: raftlin, lipid raft linker 1	NM_204458.1	395109	-1.21	-11.7	0.003698
Gga.4051.1.S1_at	CTGF: connective tissue growth factor	NM_204274.1	374135	-1.24	-5.724	0.026847
Gga.2184.1.S1_at	3.1: P311 POU	NM_205391.1	396353	-1.09	-20.014	0.000552
Gga.5031.1.S1_s_at	NT5C3: 5'-nucleotidase, cytosolic III	NM_204436.1	395080	1.36	8.741	0.009077
Gga.817.1.S1_at	PLAU: plasminogen activator, urokinase	NM_205443.1	396424	3.29	23.476	0.000184
Gga.2839.1.S1_at	COL2A1: collagen, type II, alpha 1 (primary osteoarthritis, spondyloepiphyseal dysplasia, congenital)	NM_204426.1	395069	-1.1	-5.595	0.029855
Gga.2155.1.S1_at	ATP1A1: ATPase, Na+/K+ transporting, alpha 1 polypeptide	NM_205521.1	396530	1.07	4.468	0.039187
Gga.4916.1.S1_s_at	PDCD4: programmed cell death 4	NM_204304.1	374191	-1.38	-12.004	0.004969
Gga.8515.1.S1_at	LHFPL5: lipoma HMGIC fusion partner-like 5	NM_204398.1	378916	-1.55	-11.997	0.000639
Gga.862.1.S1_at	GJA7: gap junction protein, alpha 7, 45kDa	NM_205503.1	396501	1.07	5.668	0.027889
Gga.3972.1.S1_at	SEMA3D: sema domain, immunoglobulin domain (Ig), short basic domain, secreted, (semaphorin) 3D	NM_205373.1	396332	-2.06	-16.198	0.000442
Gga.3972.1.S2_at	SEMA3D: sema domain, immunoglobulin domain (Ig), short basic domain, secreted, (semaphorin) 3D	BU407384	396332	-1.56	-21.514	0.00093
Gga.2476.1.S1_at	HAT1: histone acetyltransferase 1	NM_204207.1	374037	1.03	6.089	0.025217
Gga.3950.1.S1_at	BMP2: bone morphogenetic protein 2	NM_204358.1	378779	1.91	10.07	0.002231
Gga.3950.1.S2_at	BMP2: bone morphogenetic protein 2	BU480603	378779	1.12	13.377	0.001089
Gga.5058.1.S1_s_at	CST3: cystatin C	NM_205500.1	396497	1.12	8.305	0.003719
GgaAffx.21581.1.S1_s_at	CXCL14: chemokine (C-X-C motif) ligand 14	CR523034.1	395451	-1.12	-6.035	0.015571
Gga.3573.2.S1_a_at	DKK3: dickkopf homolog 3 (Xenopus laevis)	CR354079.1	396023	-1.65	-3.839	0.018483
Gga.665.1.S1_at	CSRP2: cysteine and glycine-rich protein 2	NM_205208.1	396128	-1.7	-5.964	0.02483
Gga.2587.1.S1_at	NOV: nephroblastoma overexpressed gene	NM_205268.1	396204	-2.58	-4.502	0.020093
Gga.2582.1.S1_at	TGFBI: transforming growth factor, beta-induced, 68kDa	NM_205036.1	395897	-2.15	-27.324	0.000033
Gga.3745.1.S2_at	Gga.3745.1	BU357254		-1.22	-8.969	0.011662
Gga.3332.1.S1_at	MXRA8: matrix-remodelling associated 8	NM_204636.1	395347	-1.56	-14.317	0.000161
Gga.1819.1.S1_at	DIO2: deiodinase, iodothyronine, type II	NM_204114.1	373903	-2.53	-15.219	0.00016
Gga.2679.1.S1_at	FBLN1: fibulin 1	NM_204165.1	373979	-1.01	-5.174	0.015306
Gga.20.1.S2_at	Gga.20.1	BU248748		-1.65	-7.196	0.012516
Gga.3060.1.S1_at	BARX2: BarH-like homeobox 2	NM_204896.1	395714	1.03	9.031	0.005956
Gga.1899.1.S1_a_at	NES: nestin	NM_205033.1	395890	1.32	6.446	0.01995
Gga.918.1.S1_at	KCNMB1: potassium large conductance calcium-activated channel, subfamily M, beta member 1	AF077369.1	395301	-1.88	-13.829	0.000912
Gga.8508.1.S2_s_at	RCJMB04_35e14: Src-like-adaptor	BU463693	378908	-1.02	-3.614	0.030876
Gga.2098.1.S1_at	MMP16: matrix metallopeptidase 16 (membrane-inserted)	NM_205197.1	396116	-1.16	-3.112	0.038014
Gga.329.1.S1_at	HAS2: hyaluronan synthase 2	NM_204806.1	395594	2.06	6.465	0.00446
Gga.10763.1.S1_at	SLC6A4: solute carrier family 6 (neurotransmitter transporter, serotonin), member 4	NM_213572.1	404747	2.22	37.124	0.000509
Gga.3973.1.S1_at	LOC395491: cTwist	NM_204739.1	395491	1.02	5.821	0.004348
Gga.385.1.S1_at	DUSP4: dual specificity phosphatase 4	NM_204838.1	395642	1.55	5.114	0.007293
Gga.892.1.S1_at	ID1: inhibitor of DNA binding 1, dominant negative helix-loop-helix protein	NM_204590.1	395282	2.3	17.442	0.000063
Gga.666.1.S1_a_at	VIP: vasoactive intestinal peptide	NM_205366.1	396323	3.06	13.471	0.000851
GgaAffx.20784.1.S1_at	WWC3: WWC family member 3	CR524137.1	418649	1.05	7.447	0.017431
GgaAffx.11293.1.S1_s_at	WWC3: WWC family member 3	ENSGALT00000026810.1	418649	1.15	4.177	0.037691
Gga.4724.1.S2_at	HSP90B1: heat shock protein 90kDa beta (Grp94), member 1	CK607301	374163	-1.61	-10.523	0.003979
Gga.4129.1.S1_at	CCNA2: cyclin A2	NM_205244.1	396172	1.09	13.905	0.002697
Gga.4091.1.S2_a_at	MYLK: myosin, light chain kinase	NM_205459.1	396445	-1.91	-11.501	0.004875
Gga.4965.1.S1_a_at	COL12A1: collagen, type XII, alpha 1	D00824.1	395875	-1.27	-8.091	0.007504
Gga.4965.1.S1_at	COL12A1: collagen, type XII, alpha 1	D00824.1	395875	-1.01	-9.751	0.008699
Gga.13515.1.S1_at	RCJMB04_11a8: lamin B receptor	NM_205342.1	396285	1.34	11.338	0.001654
Gga.2967.1.S1_at	ITGA6: integrin, alpha 6	NM_205289.1	396226	1.71	18.201	0.000093
Gga.2967.1.S2_at	ITGA6: integrin, alpha 6	BU139443	396226	1.69	13.562	0.00173
Gga.3316.1.S1_s_at	HHEX: hematopoietically expressed homeobox	NM_205252.1	396182	1.22	6.229	0.024579
Gga.1784.1.S1_at	ITGA8: integrin, alpha 8	NM_205288.1	396225	-1.88	-9.599	0.006632
Gga.1784.1.S2_at	ITGA8: integrin, alpha 8	BU392003	396225	-2.31	-9.37	0.004561
Gga.2769.1.S1_at	IL6: interleukin 6 (interferon, beta 2)	NM_204628.1	395337	-1.09	-8.806	0.002145
Gga.712.1.S1_at	LOC396216: mature cMGF	NM_205279.1	396216	1.08	15.701	0.000096
GgaAffx.21822.1.S1_s_at	THBS2: thrombospondin 2	NM_001001755.1	414837	-2.15	-9.142	0.011647
GgaAffx.21844.1.S1_s_at	CDH2: cadherin 2, type 1, N-cadherin (neuronal)	NM_001001615.1	414745	1.14	3.707	0.026878
GgaAffx.20104.1.S1_s_at	POSTN: periostin, osteoblast specific factor	AY657005.1	395429	-2.08	-6.946	0.00356
GgaAffx.20739.1.S1_at	GgaAffx.20739.1	CR523876.1		-1.43	-12.616	0.004183
GgaAffx.21171.1.S1_s_at	BTG2: BTG family, member 2	CR523444.1	419932	-1.05	-17.772	0.000132
GgaAffx.21206.1.S1_s_at	Finished cDNA, clone ChEST690k14	CR523409.1	0	1.04	16.873	0.000367
GgaAffx.20419.1.S1_at	Finished cDNA, clone ChEST761a8	CR524196.1	0	1.01	4.463	0.02973
GgaAffx.20459.1.S1_at	LOC421377: hypothetical LOC421377	CR524156.1	421377	1.45	3.825	0.035694
GgaAffx.21342.1.S1_at	Finished cDNA, clone ChEST609n12	CR523273.1	0	-1.02	-12.737	0.000221
GgaAffx.20689.1.S1_at	SPI1: spleen focus forming virus (SFFV) proviral integration oncogene spi1	CR523926.1	395879	2.51	7.254	0.017461
GgaAffx.20829.1.S1_at	Finished cDNA, clone ChEST559j8	CR523786.1	0	-1.03	-8.417	0.004697
GgaAffx.21011.1.S1_at	Finished cDNA, clone ChEST331j10	CR523604.1	0	-1.45	-6.305	0.004484
GgaAffx.20308.1.S1_at	Finished cDNA, clone ChEST814a15	CR524307.1	0	1.03	3.26	0.039078
GgaAffx.20849.1.S1_at	LOC417139: Similar to pancreatitis-induced protein 49	CR523766.1	417139	1.02	3.382	0.042455
GgaAffx.21046.1.S1_at	RCJMB04_5d7: TSR1, 20S rRNA accumulation, homolog (S. cerevisiae)	CR523569.1	417565	1.23	11.487	0.000439
Gga.11702.2.S1_s_at	SDAD1: SDA1 domain containing 1	BX930307.1	422642	1.29	4.25	0.014906
GgaAffx.21089.1.S1_s_at	LMO7: LIM domain 7	CR523526.1	418815	-1.68	-6.567	0.008527
Gga.826.1.S1_s_at	IL8: interleukin 8	M16199.1	396495	2.89	12.588	0.001532
GgaAffx.20732.1.S1_s_at	Finished cDNA, clone ChEST945f5	CR523883.1	0	-1.35	-7.754	0.001761
GgaAffx.21357.1.S1_at	Finished cDNA, clone ChEST964j17	CR523258.1	0	-1.25	-12.227	0.000582
GgaAffx.21413.1.S1_s_at	Finished cDNA, clone ChEST629c13	CR523202.1	0	-2.06	-16.642	0.002698
GgaAffx.21792.1.S1_s_at	SCX: class II bHLH protein scleraxis	NM_204253.1	374101	-1.36	-6.877	0.009654
GgaAffx.11733.1.S1_s_at	RCJMB04_4l11: NOL1/NOP2/Sun domain family, member 2	AJ719630	420938	1.04	11.239	0.002008
GgaAffx.11584.1.S1_s_at	RCJMB04_2l21: RNA binding motif protein 24	AJ719481	420846	2.37	16.738	0.003393
Gga.7090.1.S1_s_at	Finished cDNA, clone ChEST49g17	BU286533	0	1.33	5.732	0.011276
Gga.1510.1.S1_s_at	PSAT1: phosphoserine aminotransferase 1	BX935484.2	427263	-1.13	-5.107	0.031198
GgaAffx.21715.1.S1_at	PNN: pinin, desmosome associated protein	CR522900.1	423338	1.05	10.612	0.007799
GgaAffx.21149.1.S1_at	Finished cDNA, clone ChEST752c1	CR523466.1	0	-1.23	-34.713	0.000014
GgaAffx.20659.1.S1_at	LOC769679: similar to synleurin	CR523956.1	769679	1.33	3.407	0.049646
GgaAffx.21279.1.S1_at	UPP1: uridine phosphorylase 1	CR523336.1	420942	2.06	16.152	0.002826
GgaAffx.20470.1.S1_at	Finished cDNA, clone ChEST646l7	CR524145.1	0	1.14	8.396	0.008997
GgaAffx.20379.1.S1_at	Finished cDNA, clone ChEST914o3	CR524236.1	0	1.49	6.157	0.00911
Gga.9578.1.S1_s_at	Finished cDNA, clone ChEST191c18	BX950431.1	0	1.11	5.582	0.030118
GgaAffx.20781.1.S1_at	Finished cDNA, clone ChEST229d1	CR523834.1	0	-1.26	-3.774	0.038892
GgaAffx.21456.1.S1_at	LOC422697: Hypothetical LOC422697	CR523159.1	422697	1.34	8.885	0.001997
GgaAffx.21456.1.S1_s_at	LOC422697: hypothetical LOC422697	CR523159.1	422697	1	10.226	0.002499
Gga.16099.1.S1_s_at	LOC426499: similar to importin beta subunit	AJ397681	426499	1.12	2.894	0.044983
GgaAffx.20596.1.S1_at	Finished cDNA, clone ChEST698h14	CR524019.1	0	-1.06	-3.241	0.047156
GgaAffx.20516.1.S1_s_at	Finished cDNA, clone ChEST262g11	CR524099.1	0	-1.46	-5.381	0.006945
GgaAffx.21354.1.S1_at	LOC416774: hypothetical LOC416774	CR523261.1	416774	-1.55	-3.486	0.039648
Gga.2039.1.S1_at	HMOX1: heme oxygenase (decycling) 1	NM_205344.1	396287	1.22	5.456	0.03051
Gga.8541.1.S1_at	TNKS: tankyrase, TRF1-interacting ankyrin-related ADP-ribose polymerase	NM_204340.1	374252	1.29	10.499	0.001816
Gga.3858.1.S1_at	PPARG: peroxisome proliferator-activated receptor gamma	AF163811.1	373928	-1.25	-4.921	0.011467
Gga.4941.1.S1_at	CDH11: cadherin 11, type 2, OB-cadherin (osteoblast)	AF055342.1	415797	-1.28	-7.288	0.004699
Gga.150.2.S1_a_at	FLT1: fms-related tyrosine kinase 1 (vascular endothelial growth factor/vascular permeability factor receptor)	AB065373.1	374100	2.15	9.821	0.005164
Gga.150.2.S2_at	FLT1: Fms-related tyrosine kinase 1 (vascular endothelial growth factor/vascular permeability factor receptor)	AJ539547.1	374100	3.72	10.669	0.000683
Gga.4108.2.S1_a_at	TPM1: tropomyosin 1 (alpha)	M36337.1	396366	-1.02	-8.057	0.002654
Gga.10145.1.S1_a_at	GYPC: glycophorin C	AY234184.1	424230	1.01	6.665	0.011111
Gga.4401.1.S1_a_at	PTGS2: prostaglandin-endoperoxide synthase 2 (prostaglandin G/H synthase and cyclooxygenase)	M64990.1	396451	1.2	4.773	0.019062
Gga.822.1.S1_a_at	LOC396441: TROP	M15889.1	396441	-1.19	-8.683	0.001347
Gga.4782.2.S1_at	HNRPAB: heterogeneous nuclear ribonucleoprotein A/B	U14942.1	396268	1.01	8.46	0.004091
Gga.3607.1.S1_a_at	LOC396243: Collagen alpha 2(I) chain precursor	M33383.1	396243	-1.15	-5.007	0.027678
Gga.797.1.S1_at	THBS2: thrombospondin 2	M60853.1	414837	-2.13	-21.467	0.000064
Gga.3109.1.A1_s_at	RCJMB04_2f9: selenoprotein P, plasma, 1	BU469343	431587	-1.64	-7.917	0.014598
Gga.12444.1.S2_s_at	RCJMB04_24e7: calmodulin 1 (phosphorylase kinase, delta)	BU118678	396523	1.09	16.675	0.000409
Gga.2246.1.S1_s_at	Finished cDNA, clone ChEST966f2	BX264045	0	-1.04	-47.137	0.000011
Gga.8127.1.S1_at	PUS7: pseudouridylate synthase 7 homolog (S. cerevisiae)	CR388522.1	417709	1.15	13.103	0.004399
Gga.4942.1.S1_at	HSP70: heat shock protein 70	BU118554	423504	-1.33	-33.114	0.000006
Gga.7900.2.S1_a_at	LOC426933: similar to RIKEN cDNA 1110018M03	CR386995.1	426933	-2.25	-8.093	0.001389
Gga.5329.1.S1_s_at	RCJMB04_7i14: developmentally regulated GTP binding protein 2	CR388461.1	416513	1.04	7.49	0.003183
Gga.5640.1.S1_at	LOC419017: hypothetical LOC419017	CR354305.1	419017	-1.08	-7.231	0.002433
Gga.4003.1.S1_at	CHAC1: ChaC, cation transport regulator homolog 1 (E. coli)	BU143709	423209	-1.52	-7.427	0.008549
Gga.7271.1.S1_s_at	MPP1: membrane protein, palmitoylated 1, 55kDa	BU404341	422197	1.07	5.544	0.008809
Gga.4813.1.S1_at	Finished cDNA, clone ChEST472d7	BU379221	0	-1.38	-9.963	0.000587
Gga.5656.1.S1_a_at	LOC768898: similar to Gu protein	CR387138.1	768898	1.18	5.869	0.020853
Gga.17661.1.S1_s_at	Finished cDNA, clone ChEST908h8	BU208365	0	-1.55	-12.403	0.003228
Gga.8202.2.S1_a_at	LOC425104: hypothetical LOC425104	BU311573	425104	1.21	10.787	0.004738
Gga.9819.1.S1_s_at	LOC419592: similar to NPD014 protein (NPD014)	BX932607.1	419592	-1.34	-7.684	0.008742
Gga.4078.1.S1_at	LUM: lumican	BX272380	417891	-1.75	-7.558	0.00752
Gga.6921.1.S1_a_at	LOC427391: similar to cysteine dioxygenase	BX936224.1	427391	-3.09	-20.646	0.000077
Gga.5467.1.S1_x_at	LOC416750: similar to hypothetical protein FLJ13909	BX930271.1	416750	1.12	5.96	0.016622
Gga.6265.1.S1_at	LOC769847: similar to Glutathione S-transferase theta 1	BX935098.2	769847	-1.18	-6.148	0.011661
Gga.5809.1.S1_at	TTC35: tetratricopeptide repeat domain 35	BX931995.2	420273	1.16	9.656	0.002944
Gga.5362.1.S1_a_at	LOC428948: similar to Pdlim1 protein	BX932965.1	428948	-1.17	-11.444	0.003763
GgaAffx.10841.1.S1_s_at	LMO7: LIM domain 7	ENSGALT00000027352.1	418815	-1.47	-6.216	0.019783
Gga.7431.1.S1_at	LOC424307: hypothetical LOC424307	BX950450.1	424307	1.03	6.565	0.007149
Gga.7109.1.S1_s_at	LOC771549: hypothetical protein LOC771549	BU424694	771549	1.17	8.758	0.003047
Gga.8483.1.S1_s_at	DENR: density-regulated protein	CR354249.1	771794	1.11	4.753	0.021813
Gga.4663.1.S1_at	PSPH: phosphoserine phosphatase	BU126038	417540	-1.32	-4.856	0.009157
Gga.4673.1.S1_at	LOC423192: hypothetical LOC423192	CR387021.1	423192	-1.11	-10.154	0.000607
Gga.9469.1.S1_at	Finished cDNA, clone ChEST234e18	CR386937.1	0	1.2	7.806	0.005885
Gga.9366.1.S1_x_at	LOC420870: similar to RIO kinase 1	BU460815	420870	1.12	17.307	0.001968
Gga.3104.1.S1_at	LOC418752: similar to Collagen alpha-2(IV) chain	CR385849.1	418752	-1.23	-6.409	0.017674
Gga.13294.1.S1_at	Finished cDNA, clone ChEST387p23	CR354135.1	0	-1.31	-9.142	0.005655
Gga.2680.1.S1_at	AQP1: aquaporin 1	AL586137	420384	2.13	13.184	0.003756
Gga.4588.1.S1_at	CDKN1B: Cyclin-dependent kinase inhibitor 1B (p27, Kip1)	BU411780	374106	-1.06	-8.854	0.001925
Gga.6049.1.S1_at	LOC418477: similar to MGC68738 protein	BU117908	418477	-1.28	-3.137	0.04537
Gga.7551.1.S1_at	WISP1: WNT1 inducible signaling pathway protein 1	BU213681	420322	-1.07	-4.643	0.021589
Gga.1710.1.S1_at	Finished cDNA, clone ChEST252c10	BU244810	0	-1.16	-6.76	0.002698
Gga.6213.1.S1_at	Finished cDNA, clone ChEST296l24	CD733738	0	-1.18	-7.656	0.008662
Gga.19353.1.S1_at	Finished cDNA, clone ChEST737i17	BU208206	0	-1.14	-6.924	0.014923
Gga.7228.1.S1_at	CMBL: carboxymethylenebutenolidase homolog (Pseudomonas)	BX930076.2	420928	-1.2	-6.33	0.02285
Gga.16580.1.S1_at	Finished cDNA, clone ChEST794d21	BU224048	0	-1.05	-13.447	0.00253
Gga.8114.1.S1_at	Finished cDNA, clone ChEST481h16	BU383914	0	2.94	9.186	0.004047
Gga.7757.1.S1_at	UNC50: Unc-50 homolog (C. elegans)	CR387872.1	418691	1.49	24.441	0.000593
Gga.4340.1.S1_at	ODC1: ornithine decarboxylase 1	CN226897	421937	1.32	7.156	0.013428
Gga.16392.1.S1_at	COL11A1: collagen, type XI, alpha 1	BU421013	374046	-1.6	-5.82	0.006367
Gga.4536.2.S1_a_at	AKR1D1: aldo-keto reductase family 1, member D1 (delta 4-3-ketosteroid-5-beta-reductase)	BX934646.1	418107	-1.07	-6.808	0.002546
Gga.9692.1.S1_at	LOC768388 /// LOC768415 /// LOC770374 /// LOC770551 /// LOC770574 /// LOC770912 /// LOC771187 /// LOC771201 /// LOC771384 /// LOC771571: hypothetical protein LOC768388 /// similar to pol /// hypothetical protein LOC770574 /// hypothetical protein LOC770912 /// hypothetical protein LOC771187 /// hypothetical protein LOC771384	BX932846.1	768388 /// 768415 /// 770374 /// 770551 /// 770574 /// 770912 /// 771187 /// 771201 /// 771384 /// 771571	-1.51	-3.114	0.043483
GgaAffx.12193.1.S1_s_at	FGFR1OP2: FGFR1 oncogene partner 2	AJ720090	418214	1.18	8.066	0.009123
Gga.1111.1.S1_a_at	USP18: ubiquitin specific peptidase 18	CR389337.1	418167	1.12	8.845	0.010868
Gga.10606.1.S1_at	SOCS1: suppressor of cytokine signaling 1	BU313956	416630	1.77	16.964	0.00008
Gga.16374.1.S1_at	Finished cDNA, clone ChEST84l23	BU420508	0	-1.36	-14.468	0.001346
Gga.12396.1.S1_s_at	RCJMB04_33f6: similar to AW547186 protein	CK610672	422344	1.19	15.562	0.000115
Gga.12246.2.S1_a_at	LOC425587: hypothetical LOC425587	BX936074.1	425587	-1.27	-6.011	0.004774
Gga.1917.1.S1_at	CDH2: cadherin 2, type 1, N-cadherin (neuronal)	BU356680	414745	1.74	11.934	0.003621
Gga.2343.1.S1_at	LOC422945: hypothetical gene supported by CR406243	BU414120	422945	-1.84	-11.33	0.006901
Gga.9631.1.S1_at	LOC427627: similar to RAB24, member RAS oncogene family	BU434816	427627	1.09	6.31	0.023907
Gga.3562.1.S1_at	COL11A1: collagen, type XI, alpha 1	BU467929	374046	-1.63	-6.534	0.004469
Gga.13504.1.S1_at	RRM2: ribonucleotide reductase M2 polypeptide	BU259849	421936	1.12	22.912	0.000036
Gga.14849.1.A1_at	Finished cDNA, clone ChEST298l12	CR386696.1	0	-1.09	-9.903	0.001395
Gga.4332.1.S1_at	HSPCB: heat shock 90kDa protein 1, beta	X70101.1	396188	1.8	12.035	0.003622
Gga.12967.1.S1_at	CCNG2: cyclin G2	BU375344	422512	-1.03	-6.947	0.019136
Gga.5891.1.S1_at	PDCD6: programmed cell death 6	BU462078	420988	1.14	9.762	0.005063
Gga.10151.1.S1_at	PDCD6: programmed cell death 6	BX935359.2	420988	1.06	11.359	0.000393
Gga.13284.1.S1_at	Finished cDNA, clone ChEST975n18	CR353976.1	0	1.21	18.243	0.000062
Gga.5548.1.S1_at	LOC770430: similar to nucleoplasmin-3	BU265170	770430	1.81	12.809	0.003223
Gga.1733.1.S1_at	LOC426247: Similar to MGC108363 protein	CD733275	426247	-1.25	-12.181	0.00437
Gga.11614.1.S1_at	LOC771608 /// SERPINF2: serpin peptidase inhibitor, clade F (alpha-2 antiplasmin, pigment epithelium derived factor), member 2 /// similar to SDF3	BU240384	417561 /// 771608	-1.31	-12.695	0.000774
Gga.16844.2.S1_at	COL3A1: collagen, type III, alpha 1 (Ehlers-Danlos syndrome type IV, autosomal dominant)	BU413584	396340	-1.39	-10.512	0.000535
Gga.16844.2.S1_s_at	COL3A1: collagen, type III, alpha 1 (Ehlers-Danlos syndrome type IV, autosomal dominant)	BU413584	396340	-1.99	-12	0.001681
Gga.12310.1.S1_at	BBOX1: butyrobetaine (gamma), 2-oxoglutarate dioxygenase (gamma-butyrobetaine hydroxylase) 1	BX950437.1	426932	-1.19	-3.22	0.040221
Gga.5154.1.S1_at	POSTN: periostin, osteoblast specific factor	BU435666	395429	-1.44	-11.483	0.00033
Gga.1663.1.S1_s_at	LHFP: lipoma HMGIC fusion partner	BU356057	418889	-1.42	-3.061	0.03775
Gga.12235.1.S1_at	LOC424087: nucleolar protein NOP5/NOP58	BU393280	424087	1.03	5.29	0.008379
Gga.16591.1.S1_at	NARG1: NMDA receptor regulated 1	BU391772	422440	1.14	14.694	0.001277
Gga.9773.1.S1_s_at	RCJMB04_2l21: RNA binding motif protein 24	BU357779	420846	2.67	41.791	0.000162
Gga.9684.1.S1_at	C1QTNF3: C1q and tumor necrosis factor related protein 3	CR389929.1	427430	-2.42	-4.331	0.018026
Gga.12092.1.S1_at	FAM20C: family with sequence similarity 20, member C	BU369564	416445	-1.35	-12.447	0.00056
Gga.17138.1.S1_at	Finished cDNA, clone ChEST270f1	BU340875	0	-1.32	-15.623	0.000106
Gga.12501.1.S1_at	DSN1: DSN1, MIND kinetochore complex component, homolog (S. cerevisiae)	BX933034.1	426088	1.06	6.383	0.012295
Gga.2300.1.S1_at	RCJMB04_14d15: similar to hypothetical protein FLJ34969	BU230853	416006	1.39	5.53	0.015165
Gga.15998.1.S1_at	COLEC12: collectin sub-family member 12	BU206620	421061	-1.25	-4.154	0.014354
Gga.16540.1.S1_s_at	HELLS: helicase, lymphoid-specific	BU427538	423750	1.01	6.567	0.016133
Gga.18983.1.S1_at	LOC416428: hypothetical LOC416428	BU253819	416428	1.26	7.022	0.017025
Gga.12209.2.S1_a_at	LOC422672: similar to VLLH2748	BX929915.1	422672	1.01	4.789	0.036034
Gga.2938.1.S1_at	LOC417480: similar to putative polypeptide N-acetylgalactosaminyltransferase	BU343627	417480	-1.67	-7.534	0.001669
Gga.13207.1.S1_at	NLN: neurolysin (metallopeptidase M3 family)	BU379156	427167	-1.17	-9.811	0.001217
Gga.15947.1.S1_at	DUS3L: dihydrouridine synthase 3-like (S. cerevisiae)	BU395056	428339	1.03	9.433	0.000761
GgaAffx.25553.1.S1_s_at	BMS1: BMS1 homolog, ribosome assembly protein (yeast)	ENSGALT00000004135.1	423633	1	9.318	0.005936
Gga.5011.1.S1_at	Finished cDNA, clone ChEST849l10	BU377271	0	1.04	15.713	0.001276
Gga.16263.1.S1_at	Finished cDNA, clone ChEST532h13	BU442145	0	-1.11	-3.466	0.036666
Gga.13534.1.S1_at	Finished cDNA, clone ChEST642h15	BU445618	0	1.63	4.872	0.015816
Gga.13235.1.S1_at	Finished cDNA, clone ChEST56g13	CR353597.1	0	-1.26	-8.323	0.001139
Gga.11969.1.S1_at	CYTL1: cytokine-like 1	BU111245	422849	-1.4	-6.801	0.003252
Gga.18811.1.S1_at	Finished cDNA, clone ChEST987f14	CR391541.1	0	-2.32	-16.705	0.000093
Gga.13515.2.S1_s_at	RCJMB04_11a8: lamin B receptor	CD761554	396285	1.02	3.62	0.022955
Gga.11932.1.S1_at	UHRF1: ubiquitin-like, containing PHD and RING finger domains, 1	BU333130	420154	1.53	18.065	0.001452
Gga.3329.1.S1_at	RCJMB04_1f1: solute carrier family 20 (phosphate transporter), member 2	BU393238	422493	1.13	9.354	0.006684
Gga.17500.1.S1_at	Finished cDNA, clone ChEST731d1	BU438471	0	-1.28	-18.94	0.000067
Gga.11702.1.S1_at	SDAD1: SDA1 domain containing 1	BU268486	422642	1.16	7.955	0.005865
Gga.13292.1.S1_at	Finished cDNA, clone ChEST110e20	CR353609.1	0	-1.01	-4.91	0.018605
Gga.12108.1.S1_at	LOC418948: similar to chromosome 13 open reading frame 3	BU327720	418948	1.05	5.775	0.023044
Gga.15978.1.S1_at	Finished cDNA, clone ChEST599e2	BU295427	0	-1.12	-4.63	0.030415
Gga.4999.2.S1_at	ITGA4: integrin, alpha 4 (antigen CD49D, alpha 4 subunit of VLA-4 receptor)	AF074605.1	424121	1.41	5.917	0.007103
Gga.19077.1.S1_at	Finished cDNA, clone ChEST290n11	BU418916	0	1.33	5.534	0.012815
Gga.1615.1.S1_at	TMTC1: transmembrane and tetratricopeptide repeat containing 1	AL587697	418143	-1.47	-4.23	0.037598
Gga.10904.1.S1_at	LOC431666: Hypothetical LOC431666	BU474846	431666	1.14	3.499	0.026788
Gga.9983.1.S1_at	LOC424161: similar to LOC129881 protein	CR387407.1	424161	2.45	27.654	0.000127
Gga.15793.1.S1_at	LOC418654: Similar to Steryl-sulfatase precursor (Steroid sulfatase) (Steryl-sulfate sulfohydrolase) (Arylsulfatase C) (ASC)	BU224644	418654	-1.11	-15.731	0.000528
Gga.17200.1.S1_at	Finished cDNA, clone ChEST936d10	BU352261	0	-1.44	-8.477	0.001375
Gga.17034.1.S1_s_at	YPEL2: yippee-like 2 (Drosophila)	BU475817	417632	-1.29	-10.985	0.006933
Gga.11595.1.S1_a_at	LOC417096: hypothetical LOC417096	BX933204.1	417096	1.05	6.421	0.009246
Gga.16846.1.S1_s_at	LOC422945: hypothetical gene supported by CR406243	BU106500	422945	-1.62	-12.693	0.001954
Gga.19049.1.S1_at	IL-18: interleukin 18	BU419878	395312	-1.03	-14.387	0.00228
Gga.10012.1.S1_s_at	LOC421377: hypothetical LOC421377	BU291821	421377	1.66	4.419	0.023456
Gga.6250.1.S1_at	SELENBP1: selenium binding protein 1	BX935001.2	425664	-1.36	-4.982	0.007993
Gga.14246.1.S1_at	Finished cDNA, clone ChEST439p1	BU354123	0	1.12	10.398	0.000488
Gga.19050.1.S1_at	Finished cDNA, clone ChEST960i9	CR406456.1	0	-1.3	-4.683	0.023805
Gga.16921.1.S1_at	Gga.16921.1	BU474896		-1.5	-9.831	0.003596
Gga.15017.1.S1_at	LOC424815: hypothetical LOC424815	BU238786	424815	-1.08	-14.347	0.003004
Gga.8734.1.S1_at	LOC416431: similar to ubiquitin specific protease 42	BU277783	416431	1.36	18.338	0.000104
Gga.12634.1.S1_at	AGPAT5: 1-acylglycerol-3-phosphate O-acyltransferase 5 (lysophosphatidic acid acyltransferase, epsilon)	BU456683	421898	1.18	11.186	0.0006
Gga.17021.1.S1_at	LOC769894: similar to Transmembrane anchor protein 1	BU412398	769894	-1.57	-12.727	0.000974
Gga.9212.1.S1_at	LOC422880: similar to RIKEN cDNA 2610033H07 gene	BU308976	422880	1.45	11.599	0.001059
Gga.9212.1.S1_s_at	LOC422880: similar to RIKEN cDNA 2610033H07 gene	BU308976	422880	1.29	7.015	0.007927
Gga.14371.1.S1_at	Finished cDNA, clone ChEST78p3	CR352393.1	0	-1.08	-5.319	0.022898
Gga.11919.1.S1_s_at	LOC417717: hypothetical LOC417717	BU344961	417717	1.17	9.242	0.004846
Gga.14498.1.S1_at	Finished cDNA, clone ChEST533o24	BU258089	0	-1.72	-26.909	0.000011
Gga.11764.2.S1_a_at	GCHFR: GTP cyclohydrolase I feedback regulator	BU228679	423003	-1.43	-11.249	0.005622
Gga.1256.2.S1_a_at	LOC768910: Hypothetical protein LOC768910	BU259973	768910	1.06	11.958	0.006703
Gga.2745.1.S1_at	LOC770638: similar to COX11 homolog, cytochrome c oxidase assembly protein (yeast)	BU398600	770638	1.2	7.632	0.011371
Gga.5631.2.S1_at	LOC417925: IKK interacting protein	BU448716	417925	-2.19	-7.884	0.002179
Gga.14484.1.S1_at	Finished cDNA, clone ChEST321p20	CR387849.1	0	1.15	10.997	0.001621
Gga.19048.1.S1_at	ATAD3B: ATPase family, AAA domain containing 3B	BU470687	419412	1.03	6.015	0.026035
Gga.17883.1.S1_at	Finished cDNA, clone ChEST756l8	BU127432	0	1.59	16.668	0.002923
Gga.12407.1.S1_at	LOC422654: similar to K60 protein	CR386350.1	422654	1.55	6.596	0.004549
Gga.16889.1.S1_at	MYLIP: myosin regulatory light chain interacting protein	BU407468	420841	-1.49	-16.762	0.001982
Gga.1852.1.S1_at	LOC419512: similar to AAK1 protein	BU228617	419512	1.15	11.399	0.003222
Gga.9756.1.S1_at	EDG2: endothelial differentiation, lysophosphatidic acid G-protein-coupled receptor, 2	BU483566	427339	-1.1	-5.127	0.006879
Gga.16070.1.S1_s_at	LOC422580: hypothetical LOC422580	BU323883	422580	1.18	6.404	0.008082
Gga.16606.1.S1_at	LOC424026: hypothetical gene supported by CR387553	BU279862	424026	1.01	4.385	0.021205
Gga.5995.1.S1_at	LOC419371: similar to acyl-CoA hydrolase	BX933094.2	419371	1.05	13.115	0.001149
Gga.19024.1.S1_s_at	RCJMB04_18d18: nicalin homolog (zebrafish)	BU360090	426048	1.21	6.601	0.021027
Gga.13594.1.S1_at	LOC430750: similar to RAB31, member RAS oncogene family	BX950442.2	430750	-1	-5.72	0.005961
Gga.9673.1.S1_at	CBR4: carbonyl reductase 4	BX933251.1	422435	1.2	38.873	0.000029
Gga.16285.1.S1_at	Finished cDNA, clone ChEST140e21	BU337922	0	1.46	13.726	0.003065
Gga.16495.1.S1_at	Finished cDNA, clone ChEST400g6	CR385134.1	0	-1.44	-7.594	0.004978
Gga.10110.1.S1_at	Finished cDNA, clone ChEST992o1	CR386923.1	0	-1.1	-22.46	0.000075
Gga.19147.1.S1_at	Finished cDNA, clone ChEST766h5	BU480146	0	1.04	17.589	0.003196
Gga.16406.1.S1_at	Finished cDNA, clone ChEST237g13	BU270848	0	1.25	6.21	0.020621
Gga.9686.2.S1_a_at	LOC420183: similar to retinol dehydrogenase 10	BX933788.2	420183	1.15	4.603	0.013554
Gga.13838.1.S1_at	Finished cDNA, clone ChEST64i7	BU448882	0	-2.48	-9.649	0.008089
Gga.17860.1.S1_at	LOC422875: hypothetical LOC422875	CN223885	422875	-1.39	-7.927	0.009624
Gga.16057.1.S1_s_at	E2F8: E2F transcription factor 8	CR385109.1	422978	1.23	7.598	0.006466
Gga.15316.1.S1_s_at	RCJMB04_12n17: START domain containing 4, sterol regulated	BU479128	769322	1.07	11.518	0.001301
Gga.10658.1.S1_at	Finished cDNA, clone ChEST1007e10	BU321027	0	2.21	4.248	0.019777
Gga.11913.1.S1_at	LOC426170: similar to RIKEN cDNA 2310016C16	BU477745	426170	-1.35	-8.361	0.00214
Gga.16905.1.S1_at	Finished cDNA, clone ChEST169c4	BU110828	0	-1.16	-4.171	0.020822
Gga.16459.1.S1_s_at	LOC768898: similar to Gu protein	BU135080	768898	1.23	5.729	0.024989
Gga.9725.1.S1_at	LOC776031: similar to angiopoietin-related protein-2	BX930996.2	776031	-1.1	-10.659	0.001172
Gga.2331.1.S1_at	DDX6: DEAD (Asp-Glu-Ala-Asp) box polypeptide 6	BU297971	419783	1.2	11.859	0.002258
Gga.15350.1.S1_at	CEP55: centrosomal protein 55kDa	BU237143	423804	1.09	24.723	0.000024
Gga.13535.1.S1_at	LOC776634: similar to DNA-dependent protein kinase catalytic subunit	AW198611	776634	-1.39	-6.895	0.005386
Gga.15786.1.S1_s_at	RCJMB04_16p3: N-acetyltransferase 10	BU233552	426609	1.09	10.73	0.008203
Gga.15175.1.S1_at	Finished cDNA, clone ChEST843i22	BU460539	0	-1.52	-16.717	0.000094
Gga.14469.1.S1_at	Finished cDNA, clone ChEST328j11	BU276312	0	1.6	11.451	0.000355
Gga.14976.1.S1_at	Finished cDNA, clone ChEST132d10	CR386242.1	0	-2.23	-5.6	0.016507
Gga.14273.1.S1_at	Finished cDNA, clone ChEST39a8	BU259232	0	2.06	8.005	0.001328
Gga.19673.1.S1_s_at	Finished cDNA, clone ChEST481h16	BI065252	0	1.48	4.546	0.035907
Gga.2724.1.S1_at	Finished cDNA, clone ChEST446j8	BU274023	0	-1.23	-6.997	0.006854
Gga.12991.1.S1_at	Finished cDNA, clone ChEST397k15	CR352895.1	0	1.05	7.347	0.006399
Gga.17235.1.S1_at	Finished cDNA, clone ChEST953c1	CR389198.1	0	1.05	7.24	0.001947
Gga.14835.1.S1_at	Finished cDNA, clone ChEST286i13	BU468873	0	-1.11	-26.403	0.000013
Gga.16384.1.S1_at	Finished cDNA, clone ChEST229g1	BU236248	0	-1.35	-18.532	0.000933
Gga.15995.1.S1_at	Finished cDNA, clone ChEST316e4	BU388414	0	-1.01	-13.442	0.000286
Gga.19094.1.S1_s_at	SLC39A6: solute carrier family 39 (zinc transporter), member 6	BU479906	420984	1.2	6.996	0.00245
Gga.14725.1.S1_at	RCJMB04_19h3: UDP-Gal:betaGlcNAc beta 1,4- galactosyltransferase, polypeptide 6	BU352300	421092	1	3.807	0.019052
Gga.5113.1.S1_s_at	SEC24D: SEC24 related gene family, member D (S. cerevisiae)	BU204876	422683	-1.11	-12.704	0.000823
Gga.10300.1.S1_s_at	THBS1: thrombospondin 1	BU420112	373987	-1.54	-4.817	0.039385
Gga.18801.1.S1_at	Finished cDNA, clone ChEST766f10	CR391511.1	0	1.16	4.705	0.024989
Gga.14579.1.S1_at	CUBN: cubilin (intrinsic factor-cobalamin receptor)	BU294131	420523	1.14	10.69	0.002282
Gga.11449.1.S1_at	LOC419995: Similar to myeloid/lymphoid or mixed-lineage leukemia (trithorax homolog, Drosophila); translocated to, 6	BX929825.1	419995	1.15	5.327	0.009494
Gga.10464.1.S1_at	SLC36A4: solute carrier family 36 (proton/amino acid symporter), member 4	BU256080	419007	1.62	8.852	0.001153
Gga.13171.1.S1_s_at	RCJMB04_14d15: similar to hypothetical protein FLJ34969	BU395191	416006	1.5	12.258	0.000605
Gga.12660.2.S1_a_at	PCSK5: proprotein convertase subtilisin/kexin type 5	BX930369.1	395456	-1.23	-3.461	0.027199
Gga.5748.1.S1_at	IL13RA2: interleukin 13 receptor, alpha 2	BX934144.2	422219	1.08	10.035	0.004165
Gga.17428.1.S1_at	Finished cDNA, clone ChEST933h9	BU237730	0	-1.2	-9.649	0.000687
Gga.3448.1.S1_at	THBS1: thrombospondin 1	U76994.1	373987	-1.55	-5.253	0.020905
Gga.5091.1.S1_at	CAV1: caveolin 1, caveolae protein, 22kDa	BU435620	373996	1.05	4.475	0.011085
Gga.14155.1.S1_at	TSPAN2: tetraspanin 2	CR353115.1	419889	-1.02	-7.799	0.002073
Gga.13441.1.S1_x_at	Finished cDNA, clone ChEST40a19	BU394918	0	-1.55	-6.3	0.006106
Gga.8046.2.S1_a_at	LOC776112: similar to growth hormone-inducible soluble protein	CR353895.1	776112	-1.13	-7.073	0.008641
Gga.17601.1.S1_at	Finished cDNA, clone ChEST199k16	CR391187.1	0	1.42	6.387	0.008197
Gga.2058.1.S1_s_at	RCJMB04_23e15: glutaminase	BX931198.2	424043	-1.22	-3.399	0.02737
Gga.18968.1.S1_at	Finished cDNA, clone ChEST661b11	BU474814	0	1.47	7.812	0.01319
Gga.12174.1.S1_at	LOC418211: similar to sarcospan-2	BU321894	418211	-1.2	-5.307	0.016174
Gga.9907.1.S1_s_at	RCJMB04_15m14: nucleolar complex associated 2 homolog (S. cerevisiae)	BU227654	419433	1.01	20.483	0.000636
Gga.12867.1.S1_at	NR2C1: nuclear receptor subfamily 2, group C, member 1	CN221312	373913	-1.26	-15.342	0.000741
Gga.11978.1.S1_at	HSPA14: heat shock 70kDa protein 14	BU442374	418802	1.16	13.889	0.00049
Gga.1107.1.S1_at	PTPN2: protein tyrosine phosphatase, non-receptor type 2	AJ447153	396409	1.04	12.479	0.002273
Gga.10681.1.S1_x_at	LOC429823: Similar to OTTHUMP00000065631	CR354016.1	429823	-1.45	-4.271	0.043884
Gga.17936.1.S1_at	SEMA3D: sema domain, immunoglobulin domain (Ig), short basic domain, secreted, (semaphorin) 3D	BU458704	396332	-1.54	-9.298	0.007228
Gga.4108.5.S1_x_at	TPM1: tropomyosin 1 (alpha)	J00910.1	396366	-1.24	-7.496	0.003297
Gga.11142.2.S1_s_at	LOC420120: similar to cartilage oligomeric matrix protein	CR353695.1	420120	-1.07	-4.047	0.04019
Gga.19230.1.S1_s_at	EAF2: ELL associated factor 2	CR406825.1	424243	1.51	16.002	0.002069
Gga.7837.1.S1_at	LOC424381: Hypothetical LOC424381	BX930701.2	424381	-1.75	-6.354	0.004064
Gga.13253.1.S1_at	LOC421074: similar to sudD suppressor of bimD6 homolog	BU408918	421074	1.36	6.063	0.020391
Gga.8853.3.S1_s_at	LOC422661 /// SULT1B1: sulfotransferase family, cytosolic, 1B, member 1 /// similar to sulfotransferase 1B	CR353745.1	395227 /// 422661	-1.93	-16.064	0.001056
Gga.1964.1.S1_at	Gga.1964.1	BU436680		-1.27	-4.291	0.013879
Gga.1964.1.S1_s_at	Gga.1964.1	BU436680		-1.14	-3.536	0.024123
Gga.17980.1.S1_at	RCJMB04_3e14: similar to Auh protein	BU320477	427269	1.39	13.872	0.002048
Gga.15105.1.S1_at	AHNAK2: AHNAK nucleoprotein 2	BU451588	423497	2.11	17.557	0.002666
Gga.14339.1.S1_s_at	LOC418833: response gene to complement 32	CR352504.1	418833	-2.91	-9.174	0.004306
Gga.11797.1.S1_s_at	VRK1: vaccinia related kinase 1	AJ447034	423443	1.29	7.759	0.001493
Gga.18130.1.S1_at	Finished cDNA, clone ChEST478c4	BU272119	0	-1.65	-4.843	0.008607
Gga.552.1.S1_at	DIO3: deiodinase, iodothyronine, type III	Y11273.1	395939	-2.38	-8.963	0.005941
Gga.14243.1.S1_s_at	Finished cDNA, clone ChEST711g2	CR352806.1	0	1.7	10.63	0.005071
Gga.9783.1.S1_s_at	LOC417151: Hypothetical LOC417151	BX933023.1	417151	-1.34	-11.679	0.00681
Gga.19012.1.S1_at	LOC423782: hypothetical LOC423782	CR388601.1	423782	-1.05	-13.264	0.000441
Gga.9874.1.S1_at	LOC418551: similar to PWP2H protein	BX950300.1	418551	1	7.927	0.012172
Gga.12481.1.S1_s_at	RCJMB04_25n2: protein tyrosine phosphatase-like (proline instead of catalytic arginine), member b	CR352863.1	424251	1.08	4.32	0.034901
Gga.14925.1.S1_at	RCJMB04_3o8: mannosyl (alpha-1,3-)-glycoprotein beta-1,4-N-acetylglucosaminyltransferase, isozyme A	CR386440.1	418692	1.99	3.459	0.025856
Gga.12637.2.S1_a_at	LOC417388: similar to CGI-48 protein	BU474006	417388	1.01	15.636	0.000157
Gga.18636.1.S1_at	Finished cDNA, clone ChEST208a22	CR391132.1	0	-1.7	-15.826	0.00014
Gga.9366.3.S1_a_at	LOC420870: similar to RIO kinase 1	CR352923.1	420870	1.16	10.145	0.005442
Gga.10321.1.S1_a_at	PTX3: pentraxin-related gene, rapidly induced by IL-1 beta	BX950436.2	548626	-1.19	-9.222	0.004331
Gga.5778.1.S1_a_at	LOC769246: hypothetical protein LOC769246	CR406934.1	769246	2.15	8.373	0.006952
Gga.10623.1.S1_s_at	LOC421906: similar to F-box protein 25	BX933159.2	421906	-1.23	-6.114	0.006258
Gga.18643.1.S1_s_at	LOC768444: similar to voltage-gated calcium channel alpha2/delta-1 subunit	CR391148.1	768444	-1.09	-5.45	0.016636
Gga.13978.1.S1_s_at	LHFPL5: lipoma HMGIC fusion partner-like 5	CR353711.1	378916	-1.16	-6.462	0.003085
Gga.18038.1.A1_at	Finished cDNA, clone ChEST184g12	CR389443.1	0	-1.79	-5.918	0.00409
Gga.18263.1.S1_at	Finished cDNA, clone ChEST1007c2	CR390087.1	0	-1.11	-20.264	0.000365
Gga.5421.1.S1_at	LOC416511: similar to ATP synthase mitochondrial F1 complex assembly factor 2	BU286282	416511	1.1	7.526	0.004168
Gga.11046.1.S1_s_at	Finished cDNA, clone ChEST202i20	BU453999	0	-2.25	-24.162	0.000018
Gga.17775.1.S1_s_at	LOC421544: similar to digestive tract-specific calpain; calcium-dependent cysteine proteinase	BU315754	421544	1.11	3.467	0.04014
Gga.6326.1.S1_s_at	LOC423693: similar to Gu protein	CR385767.1	423693	1.02	7.425	0.013063
Gga.13466.1.S1_at	HNRPH3: heterogeneous nuclear ribonucleoprotein H3 (2H9)	CR352387.1	423686	1.04	4.653	0.018386
Gga.4965.3.S1_a_at	COL12A1: collagen, type XII, alpha 1	X67327.1	395875	-1.42	-5.302	0.025939
Gga.19244.1.S1_at	VPS13B: vacuolar protein sorting 13 homolog B (yeast)	BU362262	420242	1.7	26.175	0.000049
Gga.13276.1.S1_at	Finished cDNA, clone ChEST978m14	BU440165	0	1.03	3.974	0.030873
Gga.2606.1.S1_at	Finished cDNA, clone ChEST380k16	BU320234	0	1.88	6.122	0.01018
Gga.2606.1.S1_x_at	Finished cDNA, clone ChEST380k16	BU320234	0	1.69	6.42	0.00318
Gga.18558.1.S1_at	Finished cDNA, clone ChEST739l13	CR390929.1	0	-1.4	-11.03	0.000503
Gga.18793.1.S1_at	Finished cDNA, clone ChEST763b14	BU227437	0	1.03	3.283	0.035453
Gga.17450.1.S1_at	Finished cDNA, clone ChEST714i23	CR389762.1	0	1.11	3.826	0.039419
Gga.19301.1.S1_at	Finished cDNA, clone ChEST43m2	CR353242.1	0	1.23	9.319	0.008131
Gga.10957.1.S1_s_at	UHRF1: ubiquitin-like, containing PHD and RING finger domains, 1	BU323157	420154	1.12	7.489	0.00396
Gga.4851.1.A1_at	COL3A1: Collagen, type III, alpha 1 (Ehlers-Danlos syndrome type IV, autosomal dominant)	CR389359.1	396340	-1.58	-7.211	0.015522
Gga.4851.1.S1_at	COL3A1: Collagen, type III, alpha 1 (Ehlers-Danlos syndrome type IV, autosomal dominant)	CR389359.1	396340	-1.37	-12.25	0.002992
Gga.2829.1.S1_at	Finished cDNA, clone ChEST888b4	BU279348	0	-1.33	-7.635	0.006315
Gga.4797.1.S1_at	Finished cDNA, clone ChEST464g7	BU346051	0	1.01	4.721	0.039141
Gga.696.1.S1_at	BDNF: brain-derived neurotrophic factor	X61476.1	396186	-1.34	-5.093	0.014084
Gga.5044.1.S1_at	Clone cDNA37A forward sequence, reverse contains microsatellite MCW162	L48917.1	0	-1.12	-3.511	0.025456
GgaAffx.13234.1.S1_at	ABCF2: ATP-binding cassette, sub-family F (GCN20), member 2	AJ719522	426038	1.03	7.033	0.010663
GgaAffx.13080.1.S1_at	YPEL2: yippee-like 2 (Drosophila)	AJ720977	417632	-1.42	-3.691	0.030311
GgaAffx.12320.1.S1_at	RCJMB04_12n17: START domain containing 4, sterol regulated	AJ720217	769322	1.08	6.984	0.012341
GgaAffx.11417.1.S1_at	RCJMB04_1f15: kinesin family member 11	AJ719314	423809	1.15	10.358	0.002856
GgaAffx.12404.1.S1_s_at	RCJMB04_14h1: GTPase activating Rap/RanGAP domain-like 3	AJ720301	417087	-1.26	-5.786	0.006669
GgaAffx.12504.1.S1_s_at	RCJMB04_16p3: N-acetyltransferase 10	AJ720401	426609	1.26	5.365	0.027315
GgaAffx.12349.1.S1_at	RCJMB04_13g17: WD repeat domain 3	AJ720246	427952	1.12	9.848	0.000813
Gga.4514.2.S1_s_at	RCJMB04_2p9: ribonucleotide reductase M1 polypeptide	BU332242	419081	1.08	11.352	0.000586
GgaAffx.13090.1.S1_s_at	RCJMB04_31o11: NF-kappaB repressing factor	AJ720987	422370	1.07	8.782	0.007942
GgaAffx.12498.1.S1_s_at	RCJMB04_16n14: similar to LOC330189 protein	AJ720395	416847	1.86	23.514	0.00125
GgaAffx.12565.1.S1_at	RCJMB04_18d18: nicalin homolog (zebrafish)	AJ720462	426048	1.15	6.331	0.008084
GgaAffx.11513.1.S1_at	RCJMB04_2a15: cyclin E2	AJ719410	420231	1.1	15.982	0.000237
GgaAffx.11541.1.S1_at	RCJMB04_2f9: selenoprotein P, plasma, 1	AJ719438	431587	-1.74	-5.136	0.016781
GgaAffx.12641.1.S1_s_at	SPTLC2: serine palmitoyltransferase, long chain base subunit 2	AJ720538	423379	1	12.651	0.005061
GgaAffx.13168.1.S1_s_at	RCJMB04_33o17: slowmo homolog 1 (Drosophila)	AJ721065	421035	1.08	5.804	0.027098
Gga.8109.1.S1_s_at	RCJMB04_2n8: similar to Protein KIAA0020	BU350681	427350	1.03	10.215	0.001493
GgaAffx.13119.1.S1_s_at	RCJMB04_32i2: ribosomal protein S14	AJ721016	416275	-1.25	-19.191	0.000059
Gga.4645.3.S1_s_at	RCJMB04_2h4: proteasome (prosome, macropain) 26S subunit, non-ATPase, 3	BU132620	426133	1.22	13.197	0.001611
Gga.4074.1.S1_s_at	LOC420709: similar to RIKEN cDNA 1110059G10	BU116226	420709	1.25	7.852	0.009023
GgaAffx.2313.2.S1_s_at	RCJMB04_30k11: proteasome (prosome, macropain) 26S subunit, non-ATPase, 12	ENSGALT00000005865.1	417425	1.08	9.31	0.011065
GgaAffx.12549.1.S1_s_at	LOC768335 /// RCJMB04_17m23: coiled-coil domain containing 13 /// similar to similar to hypothetical protein FLJ25467	AJ720446	420392 /// 768335	1.28	4.786	0.026629
GgaAffx.13200.1.S1_at	RCJMB04_35b4: surfeit 6	AJ721097	417160	1.21	11.54	0.000416
GgaAffx.13053.1.S1_s_at	RCJMB04_30m16: similar to chromosome 10 open reading frame 58	AJ720950	423625	1.58	5.615	0.005104
GgaAffx.12572.1.S1_at	LOC422090: LOC422090	AJ720469	422090	1.01	32.405	0.000713
GgaAffx.11405.1.S1_at	RCJMB04_1d22: nucleoporin 160kDa	AJ719302	431122	1.01	39.234	0.000149
GgaAffx.9707.1.S1_s_at	RCJMB04_1g9: protein-L-isoaspartate (D-aspartate) O-methyltransferase domain containing 1	ENSGALT00000024605.1	421114	-2.27	-9.859	0.000796
GgaAffx.12597.1.S1_at	RCJMB04_19b7: ubiquitin specific peptidase 1	AJ720494	424685	1.03	16.772	0.000136
Gga.7238.1.S1_s_at	RCJMB04_19j12: oxoglutarate (alpha-ketoglutarate) dehydrogenase (lipoamide)	BU122219	426429	1.02	3.186	0.034879
GgaAffx.12858.1.S1_s_at	RCJMB04_24n6: syntaxin binding protein 3	AJ720755	424341	1.24	5.277	0.009729
GgaAffx.12448.1.S1_at	RCJMB04_15m14: nucleolar complex associated 2 homolog (S. cerevisiae)	AJ720345	419433	1.21	8.534	0.006175
GgaAffx.11645.1.S1_at	RCJMB04_3d14: septin 6	AJ719542	422369	1.06	7.837	0.009984
GgaAffx.11918.1.S1_s_at	MXD4: MAX dimerization protein 4	AJ719815	422890	-1.8	-7.862	0.003403
GgaAffx.11442.1.S1_at	RCJMB04_1i4: nuclear autoantigenic sperm protein (histone-binding)	AJ719339	424600	1.68	8.726	0.01286
GgaAffx.11571.1.S1_at	VRK1: vaccinia related kinase 1	AJ719468	423443	1.21	6.142	0.004935
GgaAffx.11933.1.S1_s_at	RCJMB04_6p13: pre-B-cell colony enhancing factor 1	AJ719830	417707	1.02	26.58	0.000571
GgaAffx.11865.1.S1_s_at	RCJMB04_6d9: ARP6 actin-related protein 6 homolog (yeast)	AJ719762	395348	1.01	6.316	0.021784
GgaAffx.26118.1.S1_at	LOC423693: similar to Gu protein	ENSGALT00000006590.1	423693	1.07	8.095	0.001946
GgaAffx.6962.1.S1_s_at	LOC421517: similar to TAR RNA loop binding protein	ENSGALT00000017913.1	421517	1.13	12.141	0.00204
GgaAffx.4686.1.S1_at	GgaAffx.4686.1	ENSGALT00000012152.1		1.13	9.759	0.000647
GgaAffx.4625.1.S1_at	LOC423848: similar to Pprc1 protein	ENSGALT00000012011.1	423848	1.02	4.085	0.015335
GgaAffx.26298.1.S1_at	LOC417212: hypothetical LOC417212	ENSGALT00000007545.1	417212	1.02	12.883	0.00072
GgaAffx.8504.2.S1_s_at	ABCF2: ATP-binding cassette, sub-family F (GCN20), member 2	ENSGALT00000021792.1	426038	1.05	8.248	0.008094
GgaAffx.10732.1.S1_at	RCJMB04_3o8: mannosyl (alpha-1,3-)-glycoprotein beta-1,4-N-acetylglucosaminyltransferase, isozyme A	ENSGALT00000027052.1	418692	1.12	4.041	0.029999
GgaAffx.8722.1.S1_at	LOC421653: similar to membrane-associated DHHC14 zinc finger protein	ENSGALT00000022265.1	421653	1.29	6.969	0.019904
GgaAffx.6403.1.S1_at	LOC421439: hypothetical LOC421439	ENSGALT00000016551.1	421439	1.37	6.567	0.02161
GgaAffx.3119.1.S1_at	LOC426482: similar to rai-like protein RaLP	ENSGALT00000008025.1	426482	1.12	15.272	0.000119
GgaAffx.5725.1.S1_at	ACTL6A: actin-like 6A	ENSGALT00000014749.1	424975	1.09	6.351	0.010278
GgaAffx.5725.1.S1_s_at	ACTL6A: actin-like 6A	ENSGALT00000014749.1	424975	1.13	6.375	0.02212
GgaAffx.8303.1.S1_at	LOC418173: similar to RAS-like, estrogen-regulated, growth inhibitor	ENSGALT00000021352.1	418173	-1.14	-6.026	0.00571
GgaAffx.3414.1.S1_at	RCJMB04_10p19: zinc finger, DHHC-type containing 21	ENSGALT00000008729.1	427356	1.21	8.493	0.009205
GgaAffx.10213.1.S1_at	VPS13B: vacuolar protein sorting 13 homolog B (yeast)	ENSGALT00000025823.1	420242	1.68	21.963	0.000618
GgaAffx.10727.2.S1_at	LOC418685: similar to mKIAA0566 protein	ENSGALT00000027031.1	418685	-1.32	-16.925	0.000143
GgaAffx.26432.1.S1_s_at	COL11A1: collagen, type XI, alpha 1	ENSGALT00000008321.1	374046	-1.79	-15.071	0.002871
GgaAffx.3719.1.S1_s_at	LOC424504: similar to KIAA1107 protein	ENSGALT00000009612.1	424504	1.07	20.483	0.000256
GgaAffx.25521.1.S1_s_at	COL5A2: collagen, type V, alpha 2	ENSGALT00000003956.1	423986	-1.11	-9.035	0.010987
GgaAffx.4223.1.S1_s_at	RCJMB04_1f15: kinesin family member 11	ENSGALT00000010981.1	423809	1.2	11.362	0.000922
GgaAffx.23927.6.S1_at	RBL1: retinoblastoma-like 1 (p107)	ENSGALT00000002032.1	419126	1.07	2.96	0.048659
GgaAffx.23729.1.S1_at	SEC24D: SEC24 related gene family, member D (S. cerevisiae)	ENSGALT00000019581.1	422683	-1.11	-15.382	0.001358
GgaAffx.26527.1.S1_at	RCJMB04_25f13: Treacher Collins-Franceschetti syndrome 1	ENSGALT00000008880.1	416276	1.05	4.329	0.022649
GgaAffx.23623.1.S1_at	AHNAK2: AHNAK nucleoprotein 2	ENSGALT00000019051.1	423497	2.65	14.125	0.000247
GgaAffx.23623.1.S1_s_at	AHNAK2: AHNAK nucleoprotein 2	ENSGALT00000019051.1	423497	2.32	18.661	0.000681
GgaAffx.26131.1.S1_at	LOC415401: hypothetical LOC415401	ENSGALT00000006663.1	415401	1.05	10.253	0.000662
GgaAffx.23623.2.S1_at	AHNAK2: AHNAK nucleoprotein 2	ENSGALT00000019050.1	423497	2.13	13.111	0.003201
GgaAffx.1501.1.S1_s_at	RCJMB04_6f12: eukaryotic translation initiation factor 2C, 3	ENSGALT00000003524.1	419628	1.08	4.647	0.013019
GgaAffx.23729.2.S1_s_at	SEC24D: SEC24 related gene family, member D (S. cerevisiae)	ENSGALT00000019582.1	422683	-1.02	-13.722	0.004998
GgaAffx.8040.1.S1_s_at	ALDH1L2: aldehyde dehydrogenase 1 family, member L2	ENSGALT00000020712.1	418078	-1.28	-3.44	0.029642
GgaAffx.4536.1.S1_s_at	LOC420473: similar to rho-GAP domain containing protein ARHGAP12b	ENSGALT00000011742.1	420473	1.01	10.131	0.001234
GgaAffx.11002.1.S1_at	CUL5: cullin 5	ENSGALT00000027725.1	418969	1.1	7.188	0.016649
GgaAffx.6785.1.S1_at	LOC421505: similar to Exonuclease 1	ENSGALT00000017486.1	421505	1.38	18.331	0.000443
GgaAffx.25765.1.S1_s_at	LOC416428: hypothetical LOC416428	ENSGALT00000004992.1	416428	1.02	15.625	0.000216
GgaAffx.21964.1.S1_at	NOC3L: nucleolar complex associated 3 homolog (S. cerevisiae)	ENSGALT00000010542.1	423799	1.03	6.736	0.010343
GgaAffx.2014.1.S1_at	RCJMB04_5d7: TSR1, 20S rRNA accumulation, homolog (S. cerevisiae)	ENSGALT00000005046.1	417565	1.18	8.518	0.011696
GgaAffx.2014.2.S1_s_at	RCJMB04_5d7: TSR1, 20S rRNA accumulation, homolog (S. cerevisiae)	ENSGALT00000005047.1	417565	1.27	10.883	0.0059
GgaAffx.9972.1.S1_at	LOC422880: similar to RIKEN cDNA 2610033H07 gene	ENSGALT00000025233.1	422880	1.39	10.258	0.005984
GgaAffx.25795.1.S1_s_at	LOC420120: similar to cartilage oligomeric matrix protein	ENSGALT00000005192.1	420120	-1.83	-4.903	0.021976
GgaAffx.22457.1.S1_s_at	ACSL4: acyl-CoA synthetase long-chain family member 4	ENSGALT00000013127.1	422345	1.12	8.68	0.003201
GgaAffx.9712.1.S1_at	COL8A1: collagen, type VIII, alpha 1	ENSGALT00000024611.1	418378	-1.27	-3.279	0.030525
GgaAffx.25869.1.S1_at	LOC419533: hypothetical LOC419533	ENSGALT00000000548.1	419533	-1.43	-3.282	0.043912
GgaAffx.6936.1.S1_s_at	RCJMB04_19b7: ubiquitin specific peptidase 1	ENSGALT00000017833.1	424685	1.14	7.518	0.007311
GgaAffx.25534.1.S1_s_at	COL3A1: collagen, type III, alpha 1 (Ehlers-Danlos syndrome type IV, autosomal dominant)	ENSGALT00000004033.1	396340	-1.91	-16.479	0.00351
GgaAffx.24145.1.S1_at	SLC39A6: solute carrier family 39 (zinc transporter), member 6	ENSGALT00000021578.1	420984	1.35	5.115	0.008648
GgaAffx.1539.1.S1_at	LOC428221: similar to FLJ00201 protein	ENSGALT00000003614.1	428221	-1.13	-7.99	0.001885
GgaAffx.26494.1.S1_at	LOC429082: similar to Ferric-chelate reductase 1	ENSGALT00000008702.1	429082	-1.15	-9.807	0.003628
GgaAffx.3526.1.S1_at	LOC416005: hypothetical LOC416005	ENSGALT00000009018.1	416005	1.04	10.124	0.008292
GgaAffx.22987.1.S1_at	THBS1: thrombospondin 1	ENSGALT00000015678.1	373987	-1.45	-4.853	0.031805
GgaAffx.8513.1.S1_s_at	RCJMB04_18d18: nicalin homolog (zebrafish)	ENSGALT00000021813.1	426048	1.06	6.241	0.018575
GgaAffx.22446.1.S1_at	LOC417705: similar to HMG box containing protein 1	ENSGALT00000013062.1	417705	-1.11	-9.036	0.009845
GgaAffx.7265.1.S1_at	LOC417920: similar to PCTAIRE protein kinase 2	ENSGALT00000018679.1	417920	1.5	6.933	0.006719
GgaAffx.2464.1.S1_at	LOC422975: similar to Protein arginine methyltransferase 3	ENSGALT00000006309.1	422975	1.08	6.419	0.022909
GgaAffx.22824.1.S1_s_at	OSBPL6: oxysterol binding protein-like 6	ENSGALT00000014939.1	424130	-1.03	-21.999	0.000052
GgaAffx.8604.1.S1_at	UTP15: UTP15, U3 small nucleolar ribonucleoprotein, homolog (S. cerevisiae)	ENSGALT00000022002.1	426152	1.17	6.567	0.020989
GgaAffx.24567.1.S1_at	LOC421074: similar to sudD suppressor of bimD6 homolog	ENSGALT00000024197.1	421074	1.24	10.094	0.001539
GgaAffx.8293.2.S1_s_at	RCJMB04_4l11: NOL1/NOP2/Sun domain family, member 2	ENSGALT00000021326.1	420938	1.24	24.557	0.000588
GgaAffx.9018.1.S1_at	NUP50: nucleoporin 50kDa	ENSGALT00000022998.1	418240	1.12	12.341	0.002406
GgaAffx.6598.1.S1_at	LOC425049: similar to Tubulin alpha-3/alpha-7 chain (Alpha-tubulin 3/7) (Alpha-tubulin isotype M-alpha-3/7)	ENSGALT00000016997.1	425049	1.08	7.577	0.010074
GgaAffx.24312.1.S1_at	LOC421692: similar to phosphodiesterase 7B	ENSGALT00000022595.1	421692	1.71	3.869	0.018841
GgaAffx.24941.1.S1_at	LOC421906: similar to F-box protein 25	ENSGALT00000026390.1	421906	-1.18	-15.363	0.000193
GgaAffx.9525.1.S1_at	LOC422846: similar to MGC80689 protein	ENSGALT00000024190.1	422846	1.35	12.172	0.000278
GgaAffx.7229.3.S1_s_at	METAP2: methionyl aminopeptidase 2	ENSGALT00000018559.1	417912	1.04	7.064	0.017261
GgaAffx.26383.1.S1_at	LOC415969: similar to Cat eye syndrome chromosome region, candidate 5 homolog (human)	ENSGALT00000008037.1	415969	1.26	9.644	0.000716
GgaAffx.8325.1.S1_at	LOC768697: similar to gag protein	ENSGALT00000021394.1	768697	-1.09	-6.692	0.003366
Gga.10034.2.S1_a_at	LOC420896: Similar to plasminogen activator inhibitor	BU419559	420896	1.33	7.614	0.002697
Gga.10034.2.S1_s_at	LOC420896: similar to plasminogen activator inhibitor	BU419559	420896	1.24	10.635	0.000535
GgaAffx.10088.1.S1_at	LOC421839: similar to putative serine protease 35	ENSGALT00000025551.1	421839	-2.04	-10.344	0.000494
GgaAffx.10088.2.A1_s_at	LOC421839: similar to putative serine protease 35	ENSGALT00000025552.1	421839	-1.8	-11.226	0.000432
GgaAffx.23422.1.S1_at	LOC418551 /// LOC777099: similar to PWP2H protein	ENSGALT00000017918.1	418551 /// 777099	1.23	3.907	0.021007
GgaAffx.26498.1.S1_s_at	LOC428948: similar to Pdlim1 protein	ENSGALT00000008709.1	428948	-1.05	-10.932	0.00045
GgaAffx.8765.2.S1_at	GgaAffx.8765.2	ENSGALT00000022352.1		1.65	3.695	0.023664
GgaAffx.5477.1.S1_at	RCJMB04_3p9: TraB domain containing	ENSGALT00000014167.1	417746	1.25	17.833	0.001295
GgaAffx.4585.1.S1_at	LOC422293: hypothetical LOC422293	ENSGALT00000011896.1	422293	-1.17	-5.052	0.034519
GgaAffx.9822.2.S1_s_at	RCJMB04_37k12: HECT domain and ankyrin repeat containing, E3 ubiquitin protein ligase 1	ENSGALT00000024866.1	421788	1.05	8.816	0.003947
GgaAffx.24297.1.S1_at	PTPN2: protein tyrosine phosphatase, non-receptor type 2	ENSGALT00000022489.1	396409	1	17.108	0.003114
GgaAffx.10866.1.S1_s_at	RCJMB04_14h18: nuclear fragile X mental retardation protein interacting protein 1	ENSGALT00000027424.1	418841	1.2	7.137	0.014307
GgaAffx.3632.1.S1_at	LOC424843: similar to Human Diff6,H5,CDC10 homologue	ENSGALT00000009329.1	424843	1.14	13.323	0.000191
GgaAffx.8298.1.S1_at	UPP1: uridine phosphorylase 1	ENSGALT00000021347.1	420942	2.39	30.253	0.000023
GgaAffx.6309.1.S1_at	LOC423321: hypothetical LOC423321	ENSGALT00000016301.1	423321	1.02	7.841	0.007585
GgaAffx.9368.2.S1_s_at	LOC427160: similar to ADAM metallopeptidase with thrombospondin type 1 motif, 6 preproprotein	ENSGALT00000023785.1	427160	-1.08	-4.489	0.013336
GgaAffx.9643.1.S1_at	PCSK5: proprotein convertase subtilisin/kexin type 5	ENSGALT00000024469.1	395456	-1.25	-3.529	0.024326
GgaAffx.23017.1.S1_at	GgaAffx.23017.1	ENSGALT00000015781.1		-1.2	-13.779	0.003038
GgaAffx.23147.1.S1_at	RCJMB04_1f1: solute carrier family 20 (phosphate transporter), member 2	ENSGALT00000016519.1	422493	1.12	8.917	0.001139
GgaAffx.26358.1.S1_at	LOC416511: similar to ATP synthase mitochondrial F1 complex assembly factor 2	ENSGALT00000007880.1	416511	1.21	6.311	0.01797
GgaAffx.1064.1.S1_s_at	ATG16L1: ATG16 autophagy related 16-like 1 (S. cerevisiae)	ENSGALT00000002471.1	424746	-1.07	-5.427	0.009509
GgaAffx.23423.2.S1_s_at	KCNJ5: potassium inwardly-rectifying channel, subfamily J, member 5	ENSGALT00000001792.1	395925	1.31	12.909	0.002967
GgaAffx.25624.1.S1_at	LOC771549: hypothetical protein LOC771549	ENSGALT00000004394.1	771549	1.23	4.261	0.019324
GgaAffx.8661.1.S1_at	LOC422726: similar to FSHD region gene 1	ENSGALT00000022114.1	422726	1	15.398	0.0005
GgaAffx.21900.1.S1_s_at	LOC770551: similar to pol	ENSGALT00000010180.1	770551	-1.43	-3.779	0.031642
GgaAffx.3860.1.S1_at	LOC770787: similar to Four and a half LIM domains a	ENSGALT00000009988.1	770787	-1.74	-8.315	0.005227
GgaAffx.9643.2.S1_at	PCSK5: proprotein convertase subtilisin/kexin type 5	ENSGALT00000024470.1	395456	-1.26	-3.632	0.023837
GgaAffx.23826.7.S1_s_at	RCJMB04_18a15: PDZ and LIM domain 5	ENSGALT00000019939.1	422699	-1.08	-7.987	0.014022
GgaAffx.2542.1.S1_at	LOC419188: hypothetical LOC419188	ENSGALT00000006537.1	419188	1.29	17.069	0.000828
GgaAffx.23371.1.S1_at	LOC422580: hypothetical LOC422580	ENSGALT00000017703.1	422580	1.03	12.174	0.005282
GgaAffx.11053.2.S1_s_at	SLC36A4: solute carrier family 36 (proton/amino acid symporter), member 4	ENSGALT00000027843.1	419007	1.14	20.862	0.000514
GgaAffx.9866.1.S1_at	GgaAffx.9866.1	ENSGALT00000024991.1		-1.13	-23.227	0.000122
GgaAffx.8765.3.S1_s_at	LOC426962: hypothetical LOC426962	ENSGALT00000004373.1	426962	1.75	7.569	0.002676
GgaAffx.22988.1.S1_at	GgaAffx.22988.1	ENSGALT00000015689.1		-1.11	-5.242	0.027451
GgaAffx.23391.1.S1_at	LOC417878: similar to LOC495195 protein	ENSGALT00000017838.1	417878	1.26	11.96	0.00049
GgaAffx.2089.1.S1_at	LOC416228: hypothetical LOC416228	ENSGALT00000005307.1	416228	1.33	4.168	0.037744
GgaAffx.25281.1.S1_at	LOC768624: similar to Ttc9 protein	ENSGALT00000028355.1	768624	1.16	5.894	0.026198
GgaAffx.24385.3.S1_s_at	APBB2: amyloid beta (A4) precursor protein-binding, family B, member 2 (Fe65-like)	ENSGALT00000023066.1	422781	1.08	8.382	0.010183
GgaAffx.10598.1.S1_s_at	RCJMB04_5k4: selenoprotein I	ENSGALT00000026726.1	428661	1.07	6.491	0.003698
GgaAffx.24036.1.S1_at	LOC772003: similar to HWKM1940	ENSGALT00000021035.1	772003	-1.51	-6.703	0.018869
GgaAffx.3860.2.S1_s_at	LOC770787: similar to Four and a half LIM domains a	ENSGALT00000009987.1	770787	-1.07	-14.558	0.000508
GgaAffx.934.1.S1_at	LOC417491: similar to Mybbp1a protein	ENSGALT00000002128.1	417491	1.2	12.392	0.005203
GgaAffx.8024.1.S1_at	LOC771624: hypothetical protein LOC771624	ENSGALT00000020673.1	771624	-2.38	-9.893	0.001217
GgaAffx.9641.1.S1_at	PCSK5: proprotein convertase subtilisin/kexin type 5	ENSGALT00000024468.1	395456	-1.18	-2.931	0.044651
GgaAffx.5746.1.S1_at	PNO1: partner of NOB1 homolog (S. cerevisiae)	ENSGALT00000014804.1	769547	1.05	5.284	0.024578
GgaAffx.6884.1.S1_at	LOC422580: hypothetical LOC422580	ENSGALT00000017704.1	422580	1.09	7.885	0.00177
GgaAffx.9262.1.S1_at	MT3: metallothionein 3	ENSGALT00000023565.1	770592	1.86	5.339	0.029122
GgaAffx.26115.1.A1_at	LOC424026: hypothetical gene supported by CR387553	ENSGALT00000006578.1	424026	1.34	9.286	0.003327
GgaAffx.2974.1.S1_at	LOC427499: hypothetical LOC427499	ENSGALT00000007643.1	427499	-1.1	-5.489	0.006142
GgaAffx.23188.1.A1_s_at	LOC770430: similar to nucleoplasmin-3	ENSGALT00000016741.1	770430	1.36	8.684	0.001457
GgaAffx.845.1.S1_s_at	MAP2K2: mitogen-activated protein kinase kinase 2	ENSGALT00000001935.1	396349	1.09	4.707	0.023058
Gga.11456.1.S1_at	LOC418268: similar to PLCPI=cysteine proteinase inhibitor	CK611983	418268	1.09	10.276	0.004213
Gga.5962.1.S1_at	Gga.5962.1	BU411659		-2.76	-12.942	0.002866
Gga.8283.1.S1_at	LOC419314: similar to Aminopeptidase-like 1	BU321026	419314	1.02	7.321	0.009652
Gga.2089.1.S1_at	LOC418292: similar to Probable ribosome biogenesis protein NEP1 (Nucleolar protein EMG1 homolog) (Protein C2f)	BU214190	418292	1.06	4.022	0.044831
Gga.7936.1.S1_at	WWC3: WWC family member 3	BX279196	418649	1.04	4.675	0.04018
Gga.8190.1.S1_at	LOC421544: similar to digestive tract-specific calpain; calcium-dependent cysteine proteinase	BU303118	421544	1.09	3.214	0.043693
Gga.5919.1.S1_at	CYCS: cytochrome c, somatic	BU408782	420624	1.09	4.828	0.035844
Gga.6355.1.S1_at	Gga.6355.1	BU425277		1.05	10.952	0.004833
Gga.5928.1.S1_at	LOC426411: similar to Loxl1 protein	BU134449	426411	-1.03	-4.035	0.03181
Gga.5420.1.S1_at	AP1M1: adaptor-related protein complex 1, mu 1 subunit	BX268762	420149	1.03	5.652	0.023045
Gga.8277.1.S1_at	Gga.8277.1	BX259588		1.08	14.661	0.000132
Gga.4870.3.S1_a_at	LOC423298: alpha-cardiac actin	BU143248	423298	-1.73	-4.858	0.038302
Gga.5576.2.S1_at	LOC417946 /// LOC417950: germinal histone H4 gene /// similar to germinal histone H4 gene	BU215776	417946 /// 417950	1.26	3.538	0.025512
Gga.8920.1.S1_at	Transcribed locus, weakly similar to XP_001067709.1 similar to Probable ATP-dependent RNA helicase DDX4 (DEAD box protein 4) (VASA homolog) (rVLG) [Rattus norvegicus]	BU112303	0	1.81	39.291	0.000056
Gga.8078.1.S1_at	LOC418737: similar to growth arrest-specific 6	BU284452	418737	-2.6	-5.477	0.007222
Gga.6003.1.S1_a_at	LOC419019: similar to LOC495390 protein	BU284072	419019	-1	-7.418	0.01332
Gga.5890.1.S1_at	RCJMB04_6k8: WD repeat domain 77	BU252709	419865	1.08	5.542	0.02546
Gga.7903.2.S1_a_at	LOC419561: similar to CTP synthase	BU445428	419561	1.01	8.948	0.003037
Gga.7316.1.S1_at	Transcribed locus, strongly similar to XP_425758.1 similar to tumor endothelial marker 8 isoform 1 precursor; tumor endothelial marker 8; 2310008J16Rik; 2810405N18Rik [Gallus gallus]	BU251739	0	-2.51	-12.102	0.000433
Gga.5787.1.S1_at	Transcribed locus	BU104016	0	-1.44	-12.683	0.000231
Gga.9414.1.S1_at	Gga.9414.1	CD736436		-1.34	-3.199	0.032947
Gga.9317.1.S1_at	Transcribed locus	BX262888	0	-1	-24.739	0.00044
Gga.1334.1.S1_at	Transcribed locus	AJ454974	0	1.15	4.564	0.026402
Gga.16662.1.S1_at	Gga.16662.1	BU278810		-1.32	-3.807	0.020347
Gga.9233.1.S1_at	GHR: Growth hormone receptor	BU231940	408184	-1.02	-5.521	0.005646
Gga.12642.1.S1_at	LOC424434: hypothetical LOC424434	BU464416	424434	1.6	23.451	0.000743
Gga.3116.1.S1_at	RCJMB04_3p9: TraB domain containing	AL585226	417746	1.01	5.819	0.015714
Gga.16627.1.S1_at	LOC419930: hypothetical LOC419930	CN236982	419930	1.33	12.969	0.003517
Gga.5933.1.S1_at	Transcribed locus	BU413402	0	-1.01	-16.017	0.000131
Gga.5158.1.S1_at	LOC423976: similar to pyrroline-5-carboxylate synthase	AJ395136	423976	-1.23	-9.1	0.001119
Gga.9052.1.S1_at	LOC768655: similar to pim-3 protein	BU457184	768655	-1.41	-13.231	0.004886
Gga.9045.1.S1_at	AHCTF1: AT hook containing transcription factor 1	BU402886	421484	1.66	20.297	0.000166
Gga.8904.1.S1_at	Transcribed locus	BU483719	0	-1.87	-39.032	0.000205
Gga.3007.1.S1_at	Gga.3007.1	BU392642		-1.15	-5.909	0.018654
Gga.1694.1.S1_at	LOC768624: similar to Ttc9 protein	BU445157	768624	1.07	4.561	0.031105
Gga.2330.1.S1_at	LOC415822: similar to conserved hypothetical protein	BU304608	415822	-1.42	-5.516	0.015447
Gga.3743.1.S1_at	LOC420798: similar to HPV16 E1 protein binding protein	BQ484200	420798	1.01	6.633	0.008368
Gga.10034.1.S1_at	LOC420896: similar to plasminogen activator inhibitor	CK607980	420896	1.31	8.364	0.012037
Gga.16710.2.S1_a_at	LOC419422: hypothetical LOC419422	CN237192	419422	-1.53	-9.603	0.000706
Gga.3931.1.S1_at	LOC420120: similar to cartilage oligomeric matrix protein	BU419509	420120	-1.83	-5.048	0.029345
Gga.5221.2.S1_at	LOC430616: similar to nucleoporin 98kD	BU381590	430616	1	16.083	0.000119
Gga.3525.1.S1_at	Transcribed locus	BU482729	0	-1.72	-19.124	0.000321
Gga.9903.1.S1_at	Transcribed locus	BU207407	0	-1.36	-6.029	0.014447
Gga.4514.3.S1_s_at	RCJMB04_2p9: ribonucleotide reductase M1 polypeptide	BU250526	419081	1.19	11.232	0.007207
Gga.5316.1.S1_at	LOC423599: similar to Leucine rich repeat and fibronectin type III domain containing 5	BU389426	423599	1.43	6.735	0.005277
Gga.2067.1.S1_at	RCJMB04_9a7: kinesin heavy chain member 2A	BU306395	427156	1.3	27.035	0.001006
Gga.1582.1.A1_at	Transcribed locus	CF250932	0	1.01	6.979	0.010927
Gga.1430.1.A1_x_at	Transcribed locus	BF724067	0	-1.02	-4.254	0.014662
Gga.7042.3.A1_a_at	Gga.7042.3	BX272700		1.03	9.512	0.001434
