# Supplementary material for: Cellular processes of v-Src transformation revealed by gene profiling of primary cells - Implications for human cancer
Source: BMC Cancer. 2010 Feb 12;10:41. doi: 10.1186/1471-2407-10-41 (PMC2837010; doi:10.1186/1471-2407-10-41)
Supplement: Additional file 6 — Genes regulated by ts NY72-4 infected CNR. [file 1471-2407-10-41-S6.CSV]

#differences in expression expressed as log2(experimental)-log2(baseline)
#NP indicates non-permissive temperature and P indicates permissive temperature, 41.5 and 37.5 degrees celsius respectively
probe set	gene	Accession	EntrezGene	CNR NY72-4P/CNR NY72-4NP	t statistic	P value
Gga.8030.1.S1_at	TFPI2: tissue factor pathway inhibitor 2	BX934121.2	420561	3.95	9.334	0.001598
Gga.502.1.S1_at	HMGA2: high mobility group AT-hook 2	NM_205001.1	395851	3.88	16.401	0.000895
Gga.11456.1.S1_at	LOC418268: similar to PLCPI=cysteine proteinase inhibitor	CK611983	418268	3.68	9.901	0.001085
Gga.5778.1.S1_a_at	Finished cDNA, clone ChEST943l21	CR406934.1		3.64	9.667	0.004343
Gga.512.1.S1_at	K60: K60 protein	NM_205018.1	395872	3.5	9.706	0.001754
Gga.9109.1.S1_at	Transcribed locus	BU299882		3.49	9.473	0.007952
Gga.16627.1.S1_at	LOC419930: hypothetical LOC419930	CN236982	419930	3.45	10.799	0.000439
GgaAffx.8668.1.S1_at	MYCT1: myc target 1	ENSGALT00000022130.1	421641	3.29	10.321	0.000587
GgaAffx.8298.1.S1_at	UPP1: uridine phosphorylase 1	ENSGALT00000021347.1	420942	3.25	8.407	0.00229
Gga.16929.1.S1_at	Finished cDNA, clone ChEST419e20	BU447809		3.2	12.296	0.004752
Gga.7159.1.S1_at	LOC419552: hypothetical LOC419552	CD736327	419552	3.02	12.638	0.001068
GgaAffx.21279.1.S1_at	UPP1: uridine phosphorylase 1	CR523336.1	420942	3	17.799	0.001087
Gga.3219.1.S1_at	FIGF: c-fos induced growth factor (vascular endothelial growth factor D)	NM_204568.1	395255	2.96	5.551	0.011601
GgaAffx.24532.1.S1_at	LOC421712: hypothetical LOC421712	ENSGALT00000023930.1	421712	2.88	10.867	0.001943
Gga.14273.1.S1_at	Finished cDNA, clone ChEST39a8	BU259232		2.86	15.495	0.00308
Gga.817.1.S1_at	PLAU: plasminogen activator, urokinase	NM_205443.1	396424	2.8	9.837	0.00562
Gga.19725.1.S1_at	Finished cDNA, clone ChEST653g24	CR406602.1		2.77	5.488	0.005372
Gga.12998.1.S1_at	LOC420209: similar to carbonic anhydrase III	CR352666.1	420209	2.77	5.311	0.032865
Gga.9983.1.S1_at	LOC424161: similar to LOC129881 protein	CR387407.1	424161	2.74	23.863	0.000019
Gga.2039.1.S1_at	HMOX1: heme oxygenase (decycling) 1	NM_205344.1	396287	2.69	6.017	0.023121
Gga.1148.1.S2_at	ST6GAL1: ST6 beta-galactosamide alpha-2,6-sialyltranferase 1	BU419006	396169	2.67	7.841	0.009571
Gga.1148.1.S1_at	ST6GAL1: ST6 beta-galactosamide alpha-2,6-sialyltranferase 1	NM_205241.1	396169	2.66	22.195	0.000208
Gga.329.1.S1_at	HAS2: hyaluronan synthase 2	NM_204806.1	395594	2.65	8.419	0.00395
Gga.1939.1.S1_at	Finished cDNA, clone ChEST608p3	CR406135.1		2.61	5.863	0.004914
Gga.10208.1.S1_a_at	FHL5: four and a half LIM domains 5	BU385844	421803	2.57	5.177	0.015827
Gga.19147.1.S1_at	Finished cDNA, clone ChEST766h5	BU480146		2.56	48.196	0.000003
Gga.150.2.S1_a_at	FLT1: fms-related tyrosine kinase 1 (vascular endothelial growth factor/vascular permeability factor receptor)	AB065373.1	374100	2.55	5.363	0.017398
GgaAffx.21660.1.S1_at	Finished cDNA, clone ChEST738c24	CR522955.1		2.53	8.538	0.002481
Gga.9307.1.S1_at	LOC416438: similar to Neuronal pentraxin II precursor (NP-II) (NP2)	BU472016	416438	2.53	9.019	0.001741
Gga.888.1.S1_at	COL6A3: collagen, type VI, alpha 3	NM_205534.1	396548	2.5	3.665	0.044431
Gga.10018.1.S1_at	Gga.10018.1	Z25838		2.5	4.34	0.013578
Gga.2680.1.S1_at	AQP1: aquaporin 1	AL586137	420384	2.48	6.109	0.021868
Gga.8563.1.A1_at	Transcribed locus, weakly similar to NP_037158.1 1 [Rattus norvegicus]	CD764954		2.48	6.302	0.009001
Gga.4332.1.S1_at	HSPCB: heat shock 90kDa protein 1, beta	X70101.1	396188	2.45	7.468	0.006278
Gga.666.1.S1_a_at	VIP: vasoactive intestinal peptide	NM_205366.1	396323	2.44	13.707	0.000407
Gga.5554.1.S1_at	CSRP3: cysteine and glycine-rich protein 3 (cardiac LIM protein)	BU311329	422979	2.38	6.676	0.009424
Gga.12904.1.S1_at	LOC416438: similar to Neuronal pentraxin II precursor (NP-II) (NP2)	BX950566.2	416438	2.36	9.508	0.000848
Gga.11430.1.S1_at	PENK: proenkephalin	BU351001	421131	2.35	5.399	0.01225
Gga.14547.1.S1_at	LOC428510: Similar to axonemal dynein heavy chain DNAH5	CR387609.1	428510	2.35	5.06	0.021219
GgaAffx.9414.2.S1_s_at	LOC421058: similar to elastin microfibril interfacer 2	ENSGALT00000023922.1	421058	2.34	9.574	0.003759
Gga.8920.1.S1_at	Transcribed locus, moderately similar to XP_361955.1 protein MG04400.4 [Magnaporthe grisea 70-15]	BU112303		2.34	4.414	0.041056
Gga.14243.1.S1_s_at	Finished cDNA, clone ChEST711g2	CR352806.1		2.23	54.2	0.000183
Gga.11932.1.S1_at	UHRF1: ubiquitin-like, containing PHD and RING finger domains, 1	BU333130	420154	2.22	4.383	0.024835
Gga.7566.1.S1_at	LOC424918: hypothetical LOC424918	BU216714	424918	2.22	5.308	0.031927
Gga.9513.1.S2_at	CXCL12: Chemokine (C-X-C motif) ligand 12 (stromal cell-derived factor 1)	BX260468	395180	2.21	6.499	0.005908
Gga.16057.1.S1_s_at	E2F8: E2F transcription factor 8	CR385109.1	422978	2.21	18.698	0.000111
Gga.20061.1.S1_at	NINJ2: ninjurin 2	BU396151	418151	2.2	5.24	0.03387
Gga.19230.1.S1_s_at	EAF2: ELL associated factor 2	CR406825.1	424243	2.2	14.02	0.003361
GgaAffx.2002.3.S1_s_at	LOC424389: Hypothetical LOC424389	ENSGALT00000005010.1	424389	2.2	22.923	0.000162
GgaAffx.23924.2.S1_s_at	KIF5C: kinesin Kif5c	ENSGALT00000020369.1	408046	2.18	5.863	0.004244
Gga.6597.1.S1_at	LOC421960: hypothetical LOC421960	BU454129	421960	2.18	7.863	0.007869
Gga.12155.1.S1_at	Finished cDNA, clone ChEST648p24	BU409786		2.16	22.597	0.000039
Gga.385.1.S1_at	MKP-2: mitogen-activated protein kinase phosphatase 2	NM_204838.1	395642	2.12	11.022	0.00535
Gga.8807.1.S1_at	Transcribed locus	CD728783		2.1	7.725	0.001593
GgaAffx.7823.1.S1_s_at	RCJMB04_1c13: serine/threonine kinase 17a (apoptosis-inducing)	ENSGALT00000020177.1	420775	2.09	6.454	0.016355
Gga.12614.1.S1_at	TNFSF15: tumor necrosis factor (ligand) superfamily, member 15	BU426375	417247	2.09	6.655	0.013676
GgaAffx.23139.1.S1_x_at	LOC417853: similar to Protein tyrosine phosphatase, receptor type, B	ENSGALT00000016498.1	417853	2.07	13.932	0.000963
Gga.826.1.S1_s_at	IL8: interleukin 8	M16199.1	396495	2.06	3.382	0.03177
Gga.10042.1.S1_a_at	RCJMB04_25l16: CD200 receptor 1	BX930945.2	418367	2.04	4.038	0.042185
Gga.1334.1.S1_at	Transcribed locus	AJ454974		2.04	12.516	0.001322
Gga.4401.1.S1_a_at	PTGS2: prostaglandin-endoperoxide synthase 2 (prostaglandin G/H synthase and cyclooxygenase)	M64990.1	396451	2.03	4.672	0.015139
Gga.19162.1.S1_at	Finished cDNA, clone ChEST924e6	BU200923		2.03	8.347	0.001131
GgaAffx.20237.1.S1_s_at	MYCT1: myc target 1	CR524378.1	421641	2.01	8.513	0.004884
Gga.2856.1.S1_a_at	Finished cDNA, clone ChEST974i14	BU271312		2.01	42.245	0.000009
Gga.18379.1.S1_at	Finished cDNA, clone ChEST265k11	BU458521		2	4.874	0.014906
Gga.13504.1.S1_at	RRM2: ribonucleotide reductase M2 polypeptide	BU259849	421936	1.97	12.102	0.002794
Gga.1111.1.S1_a_at	USP18: ubiquitin specific peptidase 18	CR389337.1	418167	1.96	7.996	0.004032
Gga.4514.2.S1_s_at	RCJMB04_2p9: ribonucleotide reductase M1 polypeptide	BU332242	419081	1.96	12.579	0.001255
Gga.392.1.S1_at	PLEK: pleckstrin	NM_204863.1	395669	1.95	3.77	0.019613
Gga.19025.1.S1_at	Finished cDNA, clone ChEST885d22	BU136969		1.95	5.806	0.014242
Gga.17980.1.S1_at	RCJMB04_3e14: similar to Auh protein	BU320477	427269	1.95	9.02	0.000858
GgaAffx.3712.1.S1_s_at	LOC770922: hypothetical protein	ENSGALT00000009585.1	770922	1.95	6.659	0.011919
Gga.255.1.S1_at	K203: chemokine K203	NM_204720.1	395468	1.94	6.825	0.01951
Gga.2064.1.S1_a_at	ERG: v-ets erythroblastosis virus E26 oncogene	NM_204280.1	374146	1.93	4.276	0.017727
Gga.18836.1.S1_at	Finished cDNA, clone ChEST893o6	BU277354		1.92	16.408	0.000521
Gga.1421.1.S1_at	Transcribed locus	BF381427		1.92	5.607	0.01661
Gga.3572.1.S1_at	CD44: CD44 molecule	NM_204860.1	395666	1.9	14.487	0.003649
Gga.16855.1.S1_at	FRMD4B: FERM domain containing 4B	BU124625	426071	1.9	5.892	0.004155
GgaAffx.11417.1.S1_at	RCJMB04_1f15: similar to kinesin like protein	AJ719314	423809	1.9	8.328	0.001281
Gga.12991.1.S1_at	Finished cDNA, clone ChEST397k15	CR352895.1		1.89	7.511	0.002549
Gga.10923.2.S1_s_at	LOC417869: similar to KIAA0938 protein	BX931749.2	417869	1.89	4.098	0.037172
GgaAffx.6317.1.S1_at	LOC417853: similar to Protein tyrosine phosphatase, receptor type, B	ENSGALT00000016330.1	417853	1.89	4.106	0.021209
Gga.9398.1.S1_at	KIF15: kinesin family member 15	BU425011	420708	1.89	7.276	0.002181
Gga.7792.1.S1_s_at	RCJMB04_9i11: similar to MGC53673 protein	CR406759.1	420090	1.88	13.165	0.002586
Gga.10877.1.S1_at	TBC1D8: TBC1 domain family, member 8 (with GRAM domain)	BX950632.1	428012	1.88	4.713	0.011323
Gga.3212.1.S1_at	Finished cDNA, clone ChEST410o12	BX932065.1		1.88	6.526	0.019224
Gga.5916.1.S1_s_at	MATN2: matrilin 2	BU457037	426584	1.87	5.7	0.013433
GgaAffx.12510.1.S1_at	LOC770922: hypothetical protein	AJ720407	770922	1.85	4.583	0.027051
Gga.2432.1.S1_at	Gga.2432.1	AL587463		1.85	5.834	0.004349
GgaAffx.12323.1.S1_s_at	Hypothetical protein, clone 12p16	AJ720220		1.84	8.113	0.010552
Gga.17908.1.S1_s_at	CBFB: core-binding factor, beta subunit	BU410070	395257	1.82	4.204	0.014084
Gga.9351.1.S1_s_at	CBFB: core-binding factor, beta subunit	NM_204570.1	395257	1.8	5.993	0.004205
Gga.4358.1.S1_at	KIF4A: kinesin family member 4A	NM_204975.1	395823	1.79	14.233	0.000148
Gga.421.2.S1_a_at	TK1: thymidine kinase 1, soluble	X04352.1	395719	1.79	7.873	0.003822
Gga.6773.1.S1_at	Gga.6773.1	BX268911		1.79	4.979	0.012025
Gga.12131.1.S1_at	MID1IP1: MID1 interacting protein 1 (gastrulation specific G12 homolog (zebrafish))	NM_213575.1	404752	1.78	7.789	0.002017
Gga.12108.1.S1_at	LOC418948: similar to chromosome 13 open reading frame 3	BU327720	418948	1.78	9.798	0.000841
GgaAffx.13126.1.S1_at	RCJMB04_32l2: hypothetical gene supported by CR352610	AJ721023	426704	1.78	10.931	0.00773
GgaAffx.4223.1.S1_s_at	RCJMB04_1f15: similar to kinesin like protein	ENSGALT00000010981.1	423809	1.78	4.321	0.023953
Gga.137.1.S1_at	EDNRA: endothelin receptor type A	NM_204119.1	373908	1.77	7.328	0.008669
Gga.14484.1.S1_at	Finished cDNA, clone ChEST321p20	CR387849.1		1.77	6.073	0.003837
Gga.5141.1.S1_s_at	LOC395081: restricted expression proliferation associated protein-100	NM_204437.1	395081	1.76	5.638	0.023029
Gga.3779.1.S1_at	Finished cDNA, clone ChEST177e11	BU411067		1.76	19.478	0.000129
Gga.18392.1.S1_at	NMU: neuromedin U	BU278047	422748	1.76	9.288	0.000802
GgaAffx.12177.1.S1_s_at	MCM5: MCM5 minichromosome maintenance deficient 5, cell division cycle 46 (S. cerevisiae)	AJ720074	418058	1.76	8.687	0.001022
GgaAffx.20379.1.S1_at	Finished cDNA, clone ChEST914o3	CR524236.1		1.75	9.883	0.000722
GgaAffx.7456.1.S1_at	GgaAffx.7456.1	ENSGALT00000019138.1		1.75	6.752	0.004713
Gga.9713.2.S1_a_at	WPKCI-8: Wpkci	CR353066.1	395423	1.74	6.031	0.014509
GgaAffx.1993.5.S1_s_at	LOC419910: similar to inositol 1,4,5-triphosphate receptor, type 3	ENSGALT00000004984.1	419910	1.72	4.55	0.010612
GgaAffx.6785.1.S1_at	LOC421505: similar to Exonuclease 1	ENSGALT00000017486.1	421505	1.72	10.02	0.006685
Gga.5548.1.S1_at	Finished cDNA, clone ChEST770n16	BU265170		1.71	10.289	0.000728
Gga.674.1.S1_at	GCH1: GTP cyclohydrolase 1	NM_205223.1	396146	1.7	6.314	0.008916
Gga.7180.1.S1_s_at	RCJMB04_5c21: BUB1 budding uninhibited by benzimidazoles 1 homolog (yeast)	BU359098	421226	1.7	7.236	0.006463
Gga.4129.1.S1_at	CCNA2: cyclin A2	NM_205244.1	396172	1.69	5.447	0.025103
GgaAffx.13010.1.S1_at	NUF2: NUF2, NDC80 kinetochore complex component, homolog (S. cerevisiae)	AJ720907	395135	1.69	6.197	0.010452
Gga.5687.2.S1_a_at	KIF2C: kinesin family member 2C	BX931004.2	424583	1.68	4.506	0.044698
GgaAffx.12587.1.S1_s_at	CKAP2: cytoskeleton associated protein 2	AJ720484	418882	1.68	10.36	0.000491
GgaAffx.20252.1.S1_at	RCJMB04_8c5: hypothetical protein	CR524363.1	769298	1.67	7.063	0.003838
Gga.7769.1.S1_at	Finished cDNA, clone ChEST502j14	BU465858		1.67	8.483	0.001408
GgaAffx.6161.1.S1_s_at	LOC423962: similar to protein-tyrosine phosphatase	ENSGALT00000015971.1	423962	1.67	16.532	0.000231
Gga.846.1.S1_at	IL1R1: interleukin 1 receptor, type I	NM_205485.1	396481	1.66	8.034	0.004008
Gga.12069.1.S1_s_at	KIF13B: Kinesin family member 13B	BU389771	422026	1.66	6.427	0.00611
Gga.18637.1.S1_at	MYBL1: Myeloblastosis oncogene-like 1	CR391134.1	396158	1.66	8.935	0.001101
Gga.12552.1.S1_at	Transcribed locus	CK607277		1.66	5.532	0.026425
Gga.202.1.S1_at	RBBP7: retinoblastoma binding protein 7	NM_204670.1	395390	1.65	6.454	0.003148
Gga.4340.1.S1_at	ODC1: ornithine decarboxylase 1	CN226897	421937	1.65	9.95	0.001032
GgaAffx.12961.1.S1_at	LOC395081: restricted expression proliferation associated protein-100	AJ720858	395081	1.65	5.657	0.028748
GgaAffx.23453.2.S1_s_at	FAP: fibroblast activation protein, alpha	ENSGALT00000018084.1	424186	1.65	3.2	0.045025
Gga.5602.3.S1_s_at	LOC415433 /// LOC769338: similar to bumetanide-sensitive Na-K-Cl cotransport protein splice /// hypothetical protein	BU317711	415433 /// 769338	1.65	4.599	0.033881
GgaAffx.21194.1.S1_s_at	Finished cDNA, clone ChEST293j18	CR523421.1		1.64	11.649	0.002557
Gga.10968.1.S1_s_at	GSTO1: glutathione S-transferase omega 1	BX931500.2	423881	1.64	3.649	0.021948
Gga.9122.1.S1_at	Transcribed locus	CF253290		1.64	5.007	0.007478
Gga.3551.1.S1_at	LOC395210: osteopontin	NM_204535.2	395210	1.63	7.83	0.001674
Gga.6008.1.S1_at	CDC45L: CDC45 cell division cycle 45-like (S. cerevisiae)	BX271682	416776	1.63	7.035	0.0193
Gga.19452.1.S1_at	Finished cDNA, clone ChEST698l11	BU418131		1.63	6.393	0.006262
GgaAffx.12935.1.S1_s_at	RCJMB04_27e12: 24-dehydrocholesterol reductase	AJ720832	424661	1.63	17.22	0.000189
Gga.16970.1.S1_at	LOC421951: similar to RIKEN cDNA 5830483C08 gene	BU455257	421951	1.62	6.82	0.005969
Gga.3212.2.S1_a_at	Finished cDNA, clone ChEST410o12	BX934933.1		1.62	6.362	0.016783
Gga.15815.1.S1_s_at	RCJMB04_25i24: TRAF interacting protein	CR387853.1	415927	1.62	5.214	0.018376
Gga.2010.1.S1_at	TOP2A: topoisomerase (DNA) II alpha 170kDa	NM_204791.1	395570	1.61	8.036	0.001353
GgaAffx.21144.1.S1_s_at	Finished cDNA, clone ChEST852l17	CR523471.1		1.61	4.53	0.022849
Gga.1245.1.S1_at	Finished cDNA, clone ChEST917f24	BU257829		1.61	7.621	0.012929
Gga.9936.1.S1_at	Finished cDNA, clone ChEST26c10	BX936026.2		1.61	4.335	0.047744
Gga.5602.2.S1_s_at	LOC415433 /// LOC769338: similar to bumetanide-sensitive Na-K-Cl cotransport protein splice /// hypothetical protein	BU389366	415433 /// 769338	1.6	6.798	0.003463
Gga.9566.2.S1_s_at	SLC25A37: solute carrier family 25, member 37	BU203055	419530	1.6	7.246	0.002229
GgaAffx.21327.1.S1_at	CORO2A: coronin, actin binding protein, 2A	CR523288.1	427373	1.59	4.444	0.030005
GgaAffx.13051.1.S1_s_at	CDC20: cell division cycle 20 homolog (S. cerevisiae)	AJ720948	424563	1.59	5.661	0.016813
GgaAffx.12448.1.S1_at	RCJMB04_15m14: nucleolar complex associated 2 homolog (S. cerevisiae)	AJ720345	419433	1.59	6.668	0.004501
Gga.2363.1.S1_at	LOC418275: Hypothetical LOC418275	AJ444007	418275	1.59	8.206	0.006572
Gga.3743.1.S1_at	LOC420798: similar to HPV16 E1 protein binding protein	BQ484200	420798	1.59	9.503	0.00168
Gga.2303.1.S1_at	RAD51: RAD51 homolog (RecA homolog, E. coli) (S. cerevisiae)	NM_205173.1	396086	1.58	5.543	0.027842
Gga.15953.1.S1_at	Finished cDNA, clone ChEST904j19	BU285817		1.58	6.33	0.0065
GgaAffx.12916.1.S1_s_at	RCJMB04_26e18: heterogeneous nuclear ribonucleoprotein D (AU-rich element RNA binding protein 1, 37kDa)	AJ720813	422602	1.58	8.459	0.003389
GgaAffx.3022.1.S1_at	Transcribed locus, moderately similar to XP_579746.1 phosphatase and actin regulator 3 [Rattus norvegicus]	ENSGALT00000007780.1		1.58	8.247	0.004695
GgaAffx.24435.1.S1_s_at	Finished cDNA, clone ChEST370h22	ENSGALT00000023425.1		1.57	6.309	0.015945
Gga.7090.1.S1_s_at	Finished cDNA, clone ChEST49g17	BU286533		1.56	7.833	0.001446
Gga.17775.1.S1_s_at	LOC421544: similar to digestive tract-specific calpain; calcium-dependent cysteine proteinase	BU315754	421544	1.56	6.137	0.014218
GgaAffx.25677.1.S1_s_at	LOC426928: Hypothetical LOC426928	ENSGALT00000004568.1	426928	1.56	5.975	0.01559
Gga.8190.1.S1_at	Transcribed locus, moderately similar to XP_341720.1 calpain 9 (nCL-4) [Rattus norvegicus]	BU303118		1.55	9.798	0.000948
Gga.3070.1.S1_at	Transcribed locus	BQ839820		1.55	5.542	0.010324
Gga.4974.1.S2_at	PG-M: proteoglycan	BU262378	395565	1.54	9.046	0.000912
Gga.6313.1.S1_at	Finished cDNA, clone ChEST975p2	BU398035		1.54	4.439	0.011774
Gga.18957.1.S1_at	MKI67: antigen identified by monoclonal antibody Ki-67	BX265631	423963	1.54	5.13	0.009227
Gga.14800.1.S1_s_at	LOC419705: similar to hypothetical protein	CR386864.1	419705	1.54	3.124	0.042992
GgaAffx.12050.1.S1_s_at	CD82: CD82 molecule	AJ719947	423172	1.54	5.064	0.009408
Gga.1740.1.S1_at	LOC420679: Similar to MGC53931 protein	BX261988	420679	1.53	4.085	0.034397
Gga.11010.1.S1_at	Finished cDNA, clone ChEST264b5	BX931232.2		1.53	3.5	0.024912
GgaAffx.2142.1.S1_at	LOC423672: hypothetical LOC423672	ENSGALT00000005445.1	423672	1.53	3.706	0.034046
GgaAffx.12208.1.S1_s_at	RCJMB04_10l13: kinesin family member 20A	AJ720105	416220	1.52	5.885	0.018524
Gga.12209.2.S1_a_at	LOC422672: Similar to VLLH2748	BX929915.1	422672	1.52	3.102	0.045865
GgaAffx.25730.1.S1_at	LOC417395: similar to hepatic leukemia factor	ENSGALT00000004832.1	417395	1.52	4.958	0.026001
GgaAffx.711.1.A1_at	ST3GAL4: ST3 beta-galactoside alpha-2,3-sialyltransferase 4	ENSGALT00000001653.1	419718	1.52	3.945	0.022842
Gga.7352.1.S1_at	EVA1: Epithelial V-like antigen 1	BX278640	419779	1.52	3.516	0.049195
Gga.3169.1.S1_at	Finished cDNA, clone ChEST370h22	BX932384.1		1.51	6.385	0.006399
Gga.1955.1.S1_s_at	RCJMB04_32l2: hypothetical gene supported by CR352610	BU400290	426704	1.51	16.827	0.002064
Gga.18770.1.S1_at	Finished cDNA, clone ChEST336h10	CR391420.1		1.51	8.219	0.002041
GgaAffx.12999.1.S1_s_at	RCJMB04_29e6: tec protein tyrosine kinase	AJ720896	396407	1.51	8.347	0.001126
GgaAffx.24937.1.S1_s_at	Finished cDNA, clone ChEST981d5	ENSGALT00000026345.1		1.51	6.212	0.003658
Gga.4061.2.S1_a_at	HMG2: non-histone chromosomal protein	BX935920.2	396482	1.5	5.789	0.010058
GgaAffx.21119.1.S1_at	Finished cDNA, clone ChEST246i14	CR523496.1		1.5	4.701	0.010821
Gga.12212.1.S1_a_at	CENPK: centromere protein K	BX936045.1	427162	1.5	7.093	0.007576
Gga.10461.1.S1_at	HMGCLL1: 3-hydroxymethyl-3-methylglutaryl-Coenzyme A lyase-like 1	BU280704	421886	1.5	5.47	0.017103
Gga.15161.1.S1_at	Finished cDNA, clone ChEST876i3	BU118839		1.5	8.576	0.006937
Gga.4358.2.S1_a_at	KIF4A: kinesin family member 4A	BX930861.2	395823	1.5	6.35	0.012819
Gga.18596.1.S1_s_at	CCDC125: coiled-coil domain containing 125	BU447983	427313	1.49	4.547	0.040795
GgaAffx.9504.1.S1_at	LOC427210: hypothetical LOC427210	ENSGALT00000024127.1	427210	1.49	14.262	0.000593
Gga.4370.2.S1_s_at	MCM6: minichromosome maintenance deficient 6 homolog (S. cerevisiae)	BU450371	424295	1.49	5.096	0.014661
Gga.9459.1.S1_s_at	NUF2: NUF2, NDC80 kinetochore complex component, homolog (S. cerevisiae)	NM_204478.1	395135	1.48	5.157	0.028548
GgaAffx.20170.1.S1_s_at	Finished cDNA, clone ChEST786b9	CR524445.1		1.48	7.013	0.018833
Gga.6399.1.S1_at	MALL: mal, T-cell differentiation protein-like	BX257763	421222	1.48	9.5	0.000949
Gga.17114.2.S1_a_at	Finished cDNA, clone ChEST383a10	CR385633.1		1.48	4.085	0.031977
GgaAffx.23804.1.S1_at	LOC424283: similar to peripheral clock protein 2	ENSGALT00000019884.1	424283	1.48	3.846	0.022314
GgaAffx.20453.1.S1_at	Finished cDNA, clone ChEST770c9	CR524162.1		1.47	7.152	0.00648
Gga.7318.1.S1_at	Finished cDNA, clone ChEST535b20	BU458549		1.47	4.671	0.018827
Gga.11746.1.S1_at	PBK: PDZ binding kinase	BU219446	422003	1.47	6.591	0.00275
Gga.17114.1.S1_s_at	LOC417395: similar to hepatic leukemia factor	BX936085.2	417395	1.47	3.238	0.03173
GgaAffx.2849.1.S1_at	LOC427834: similar to haploid germ cell-specific nuclear protein kinase	ENSGALT00000007327.1	427834	1.47	9.968	0.005114
Gga.5190.2.S1_x_at	Transcribed locus, moderately similar to XP_001074045.1 similar to slit homolog 1 [Rattus norvegicus]	BU486061		1.47	4.49	0.012891
GgaAffx.11571.1.S1_at	VRK1: vaccinia related kinase 1	AJ719468	423443	1.46	7.845	0.004319
GgaAffx.5610.4.S1_at	GgaAffx.5610.4	ENSGALT00000014486.1		1.46	4.353	0.012141
GgaAffx.23667.1.S1_at	HIST1H1C: histone 1, H1c	ENSGALT00000019221.1	427892	1.46	5.554	0.015784
GgaAffx.21379.1.S1_at	Finished cDNA, clone ChEST601a19	CR523236.1		1.45	6.225	0.005541
Gga.17325.1.S1_at	Finished cDNA, clone ChEST742o10	BU142213		1.45	6.565	0.003175
GgaAffx.1524.1.S1_s_at	CSNK1G1: casein kinase 1, gamma 1	ENSGALT00000003577.1	415328	1.45	4.797	0.008736
Gga.4066.1.S1_at	SMC2: structural maintenance of chromosomes 2	NM_205230.1	396156	1.44	4.595	0.035736
Gga.7203.1.S1_at	LOC416204: similar to protein kinase	CF253386	416204	1.44	7.694	0.00263
GgaAffx.11402.1.S1_at	RCJMB04_1d15: NIMA (never in mitosis gene a)-related kinase 2	AJ719299	421376	1.44	5.739	0.009535
Gga.16540.1.S1_s_at	HELLS: helicase, lymphoid-specific	BU427538	423750	1.43	7.514	0.002751
GgaAffx.8005.1.S1_s_at	RCJMB04_12e24: similar to hypothetical protein FLJ14675	ENSGALT00000020595.1	427467	1.43	4.41	0.012811
Gga.7905.1.S1_at	RCJMB04_2b20: similar to protein regulator of cytokinesis 1	BU204286	770336	1.43	9.079	0.009495
Gga.8451.1.S2_a_at	TERF1: telomeric repeat binding factor (NIMA-interacting) 1	AF459286.1	378896	1.42	10.854	0.001604
Gga.1827.1.S1_s_at	Finished cDNA, clone ChEST665c17	CF256514		1.42	5.111	0.011954
GgaAffx.11513.1.S1_at	RCJMB04_2a15: cyclin E2	AJ719410	420231	1.42	5.826	0.004642
GgaAffx.12513.1.S1_s_at	DCTD: dCMP deaminase	AJ720410	422556	1.42	8.205	0.004713
GgaAffx.12645.1.S1_at	RCJMB04_19o9: anaphase promoting complex subunit 4	AJ720542	422805	1.42	6.713	0.008912
GgaAffx.11747.1.S1_at	SLBP: stem-loop (histone) binding protein	AJ719644	422902	1.42	7.252	0.009469
Gga.13515.1.S1_at	RCJMB04_11a8: lamin B receptor	NM_205342.1	396285	1.41	3.524	0.037209
Gga.12234.1.S1_at	TYMS: thymidylate synthetase	BU477301	421060	1.41	5.698	0.005248
Gga.17118.1.S1_at	Finished cDNA, clone ChEST745p13	BU208668		1.41	4.944	0.011568
GgaAffx.6413.1.S1_s_at	LOC422497: Similar to Polo-like kinase 4 (Drosophila)	ENSGALT00000016572.1	422497	1.41	7.376	0.014589
GgaAffx.7593.1.S1_at	LOC422672: similar to VLLH2748	ENSGALT00000019506.1	422672	1.41	4.434	0.03465
Gga.9214.1.S1_at	Finished cDNA, clone ChEST201j2	BU266634		1.41	4.214	0.014081
Gga.2320.2.S1_a_at	CENPC1: centromere protein C 1	AB004650.1	395922	1.4	39.763	0.000493
Gga.9618.1.S1_at	UCH-L1: Ubiquitin carboxyl-terminal hydrolase isozyme L1	BU272434	770302	1.4	4.855	0.02374
Gga.19197.1.S1_s_at	RCJMB04_1k1: similar to riboflavin kinase; flavokinase; ATP:riboflavin 5-phosphotransferase	CR406633.1	431449	1.4	9.486	0.000729
Gga.17242.1.S1_at	Finished cDNA, clone ChEST548b6	BU307027		1.4	4.248	0.020186
Gga.1153.2.S1_a_at	DLG7: discs, large homolog 7 (Drosophila)	BU400181	423555	1.4	7.035	0.019067
Gga.14993.1.S1_at	Finished cDNA, clone ChEST9i3	BU109617		1.4	3.502	0.024847
GgaAffx.26531.1.S1_at	RPS27A: Ribosomal protein S27a	ENSGALT00000008916.1	395796	1.4	16.553	0.000109
Gga.3379.1.S1_at	RCJMB04_1g20: SH3-domain kinase binding protein 1	AJ443040	418608	1.4	7.686	0.006098
Gga.3474.1.S1_at	LOC415854: similar to Fanconi anemia, complementation group A	BU423226	415854	1.4	4.394	0.022353
Gga.15910.1.S1_at	Finished cDNA, clone ChEST225o19	CR386411.1		1.39	7.324	0.00204
Gga.15350.1.S1_at	CEP55: centrosomal protein 55kDa	BU237143	423804	1.39	3.789	0.036652
Gga.15231.1.S1_at	Finished cDNA, clone ChEST600k9	CR385379.1		1.39	4.176	0.014894
GgaAffx.13032.1.S1_s_at	RCJMB04_30d9: kinesin family member 23	AJ720929	415567	1.39	6.979	0.015162
GgaAffx.5281.1.S1_s_at	Finished cDNA, clone ChEST650d3	ENSGALT00000013657.1		1.39	4.218	0.013496
Gga.6651.1.S1_at	LOC425103: similar to Uncharacterized protein C20orf129	BX277390	425103	1.39	4.196	0.022042
GgaAffx.21581.1.S1_s_at	CXCL14: chemokine (C-X-C motif) ligand 14	CR523034.1	395451	1.38	3.452	0.03696
Gga.2372.1.S1_at	RAD54B: RAD54 homolog B (S. cerevisiae)	NM_204710.1	395449	1.38	4.481	0.018232
Gga.16181.1.S1_at	Gga.16181.1	BU271163		1.38	4.26	0.014721
Gga.18202.1.S1_at	Finished cDNA, clone ChEST1008g24	CR389935.1		1.38	9.853	0.007306
GgaAffx.8456.1.S1_at	LOC415437: similar to rai-like protein	ENSGALT00000009049.1	415437	1.38	5.737	0.016952
GgaAffx.1153.1.S1_s_at	RCJMB04_18e19: coiled-coil domain containing 5 (spindle associated)	ENSGALT00000002704.1	416380	1.38	6.678	0.003412
Gga.7249.1.S1_a_at	LOC426254: hypothetical LOC426254	BU295332	426254	1.38	7.068	0.010087
Gga.14210.2.S1_at	Gga.14210.2	CR385945.1		1.37	22.42	0.00024
Gga.10899.1.S1_at	Finished cDNA, clone ChEST981d5	BX931862.1		1.36	21.063	0.000042
GgaAffx.11430.1.S1_s_at	RCJMB04_1g20: SH3-domain kinase binding protein 1	AJ719327	418608	1.36	8.218	0.002358
Gga.1920.1.S1_at	Transcribed locus	BU239498		1.36	4.173	0.027326
Gga.2363.2.S1_a_at	LOC418275: Hypothetical LOC418275	BX261984	418275	1.36	5.825	0.013955
Gga.3705.1.S1_at	LOC395357: cardiac muscle factor 1 CMF1	NM_204645.1	395357	1.35	5.756	0.00615
Gga.5428.1.S1_at	LOC429678: similar to MGC68968 protein	BU233871	429678	1.35	6.729	0.002682
Gga.2564.1.S1_s_at	AP1S2: adaptor-related protein complex 1, sigma 2 subunit	BU332891	418621	1.35	3.743	0.036344
Gga.17470.1.S1_at	Finished cDNA, clone ChEST898m23	BU392436		1.35	11.67	0.001924
Gga.10464.1.S1_at	SLC36A4: solute carrier family 36 (proton/amino acid symporter), member 4	BU256080	419007	1.35	5.949	0.008681
GgaAffx.11680.1.S1_s_at	MYBL1: myeloblastosis oncogene-like 1	AJ719577	396158	1.35	9.971	0.005632
GgaAffx.11442.1.S1_at	RCJMB04_1i4: nuclear autoantigenic sperm protein (histone-binding)	AJ719339	424600	1.35	6.847	0.019742
Gga.1307.1.S1_s_at	IL16: interleukin 16 (lymphocyte chemoattractant factor)	NM_204352.1	374270	1.34	4.801	0.01203
Gga.3867.1.S1_at	PRNP: prion protein (p27-30)	NM_205465.1	396452	1.34	7.309	0.013623
Gga.3680.1.S1_at	Finished cDNA, clone ChEST23o20	AL586707		1.34	9.291	0.006075
Gga.6203.2.S1_a_at	Finished cDNA, clone ChEST371h9	CR354087.1		1.34	8.054	0.008537
Gga.1009.1.S1_s_at	RCJMB04_28o6: actin related protein 2/3 complex, subunit 1B, 41kDa	BU223250	416490	1.34	9.91	0.000583
Gga.3310.1.S1_at	XPAC: xpacch protein	NM_204853.1	395659	1.33	8.29	0.001244
Gga.12460.1.S1_at	LOC415952: Similar to hypothetical protein	BX932979.1	415952	1.33	7.813	0.006686
GgaAffx.11438.1.S1_s_at	RCJMB04_1h19: solute carrier organic anion transporter family, member 4A1	AJ719335	419231	1.33	7.884	0.001465
Gga.12388.1.S1_at	FANCL: Fanconi anemia, complementation group L	BU351543	421202	1.33	8.9	0.001853
GgaAffx.12701.1.S1_at	RCJMB04_20p15: polo-like kinase 1 (Drosophila)	AJ720598	416575	1.33	5.209	0.023748
GgaAffx.10847.1.S1_at	DIAPH3: diaphanous homolog 3 (Drosophila)	ENSGALT00000027378.1	418824	1.33	3.03	0.047549
Gga.31.1.S1_at	CENPI: centromere protein I	NM_204532.1	395207	1.32	6.176	0.004922
Gga.6313.1.S1_s_at	LOC415712: hypothetical LOC415712	BU398035	415712	1.32	9.393	0.010839
Gga.1153.1.S1_at	DLG7: discs, large homolog 7 (Drosophila)	AJ443371	423555	1.32	6.601	0.015115
Gga.5755.1.S1_at	LOC423104: similar to tetraspan	BU220923	423104	1.32	11.051	0.002566
GgaAffx.11749.1.S1_at	KNTC2: kinetochore associated 2	AJ719646	395134	1.32	5.292	0.033132
GgaAffx.12224.1.S1_at	DNA2L: DNA2 DNA replication helicase 2-like (yeast)	AJ720121	423688	1.32	6.09	0.02187
GgaAffx.13145.1.S1_at	RCJMB04_33e1: phosphoglucomutase 2	AJ721042	426435	1.32	23.096	0.000206
GgaAffx.20419.1.S1_at	Finished cDNA, clone ChEST761a8	CR524196.1		1.31	6.215	0.003507
Gga.5666.2.S1_a_at	LOC419860: similar to Putative lymphocyte G0/G1 switch protein 2	BX931076.1	419860	1.31	3.328	0.037329
Gga.1211.1.S1_at	ATP5S: ATP synthase, H+ transporting, mitochondrial F0 complex, subunit s (factor B)	BU476835	423574	1.31	5.296	0.006884
GgaAffx.5404.1.S1_s_at	RCJMB04_15k16: nucleolar and spindle associated protein 1	ENSGALT00000013978.1	423213	1.31	6.533	0.005576
GgaAffx.12549.1.S1_s_at	RCJMB04_17m23: similar to hypothetical protein FLJ25467	AJ720446	420392	1.31	7.234	0.002361
GgaAffx.12275.1.S1_s_at	MCM6: minichromosome maintenance deficient 6 homolog (S. cerevisiae)	AJ720172	424295	1.31	5.719	0.005719
Gga.5377.2.S1_a_at	LOC415633: similar to G protein-coupled receptor 56	BU451979	415633	1.31	5.679	0.012771
Gga.19360.1.S1_at	Finished cDNA, clone ChEST801h18	BU237751		1.3	3.629	0.022861
GgaAffx.12402.1.S1_s_at	RCJMB04_14g12: structural maintenance of chromosomes 5	AJ720299	431608	1.3	4.091	0.018319
GgaAffx.2792.1.A1_at	GgaAffx.2792.1	ENSGALT00000007202.1		1.3	4.451	0.011612
GgaAffx.21019.1.S1_at	Finished cDNA, clone ChEST168n1	CR523596.1		1.29	6.203	0.00428
Gga.6093.1.S1_at	LOC417248: similar to RIKEN cDNA 6330416G13 gene	CR353484.1	417248	1.29	6.751	0.007977
Gga.16406.1.S1_at	Finished cDNA, clone ChEST237g13	BU270848		1.29	6.026	0.020301
Gga.2883.1.S1_at	DHFR: Dihydrofolate reductase	BU394087	427317	1.28	5.653	0.027593
Gga.7526.1.S1_at	HS3ST1: heparan sulfate (glucosamine) 3-O-sulfotransferase 1	BU252565	422840	1.28	8.262	0.010564
Gga.3214.1.S1_at	Finished cDNA, clone ChEST295d24	CR386599.1		1.28	4.394	0.011754
Gga.9970.1.S1_at	LOC427204: similar to Beta-hexosaminidase beta chain precursor (N-acetyl-beta-glucosaminidase) (Beta-N-acetylhexosaminidase) (Hexosaminidase B) (Cervical cancer proto-oncogene 7) (HCC-7)	BU450081	427204	1.28	7.57	0.007429
Gga.17209.1.S1_at	Finished cDNA, clone ChEST203d9	BU459214		1.28	4.273	0.015023
Gga.8862.1.S1_s_at	CHAF1B: chromatin assembly factor 1, subunit B (p60)	CD735107	418514	1.28	18.195	0.001312
GgaAffx.13014.1.S1_at	RCJMB04_29l6: CKLF-like MARVEL transmembrane domain containing 3	AJ720911	414829	1.28	6.274	0.012796
Gga.4358.1.S1_a_at	KIF4A: kinesin family member 4A	NM_204975.1	395823	1.27	9.648	0.000896
Gga.537.2.S1_a_at	VEGFA: vascular endothelial growth factor A	AY168004.1	395909	1.27	6.382	0.009878
Gga.5809.1.S1_at	TTC35: tetratricopeptide repeat domain 35	BX931995.2	420273	1.27	5.744	0.020419
Gga.18101.1.S1_at	Finished cDNA, clone ChEST812o9	BU216524		1.27	3.536	0.044318
Gga.4473.1.S1_at	Finished cDNA, clone ChEST995m24	BU427150		1.27	6.56	0.002795
GgaAffx.11465.1.S1_at	RCJMB04_1k1: similar to riboflavin kinase; flavokinase; ATP:riboflavin 5-phosphotransferase	AJ719362	431449	1.27	11.178	0.000406
GgaAffx.26287.1.S1_s_at	Transcribed locus, weakly similar to XP_363105.1 protein MG08689.4 [Magnaporthe grisea 70-15]	ENSGALT00000007470.1		1.27	3.978	0.025483
GgaAffx.6598.1.S1_at	LOC425049: similar to Tubulin alpha-3/alpha-7 chain (Alpha-tubulin 3/7) (Alpha-tubulin isotype M-alpha-3/7)	ENSGALT00000016997.1	425049	1.27	7.852	0.005415
GgaAffx.3691.1.S1_at	GgaAffx.3691.1	ENSGALT00000009531.1		1.27	7.95	0.006298
Gga.3402.1.S1_a_at	OLFM1: olfactomedin 1	NM_204767.1	395535	1.26	3.988	0.02163
Gga.8445.1.S1_at	DUSP6: dual specificity phosphatase 6	NM_204354.1	374272	1.26	5.907	0.007613
Gga.12588.2.S1_a_at	Finished cDNA, clone ChEST424o15	BX934136.2		1.26	7.832	0.008821
Gga.17980.1.S1_s_at	RCJMB04_3e14: similar to Auh protein	BU320477	427269	1.26	6.207	0.004646
GgaAffx.8951.1.S1_at	Transcribed locus, moderately similar to NP_083096.1 protein LOC74211 [Mus musculus]	ENSGALT00000022843.1		1.26	4.474	0.03029
GgaAffx.23188.1.A1_s_at	Finished cDNA, clone ChEST770n16	ENSGALT00000016741.1		1.26	9.654	0.001622
Gga.2067.1.S1_at	RCJMB04_9a7: kinesin heavy chain member 2A	BU306395	427156	1.26	10.22	0.008409
NC-002188.CDS142.S1_at	NC-002188.CDS142			1.25	5.642	0.024834
Gga.15337.1.S1_s_at	HMGCS1: 3-hydroxy-3-methylglutaryl-Coenzyme A synthase 1 (soluble)	BU307906	396379	1.25	14.156	0.000145
Gga.654.1.S1_at	RET: ret proto-oncogene	NM_205190.1	396107	1.25	3.686	0.026946
Gga.5407.1.S1_at	TCEA2: transcription elongation factor A (SII), 2	CD738507	419253	1.25	3.461	0.034111
Gga.14171.1.S1_at	Finished cDNA, clone ChEST410a20	CR353065.1		1.25	5.132	0.026101
Gga.17411.1.S1_at	Finished cDNA, clone ChEST619i22	AJ444373		1.25	5.948	0.00472
GgaAffx.12568.1.S1_at	RCJMB04_18e19: coiled-coil domain containing 5 (spindle associated)	AJ720465	416380	1.25	6.068	0.008261
GgaAffx.25111.1.S1_s_at	RANBP5: RAN binding protein 5	ENSGALT00000027290.1	418783	1.25	7.669	0.001569
Gga.7609.1.S1_at	RCJMB04_18c11: Rho GTPase activating protein 19	BX263787	423846	1.25	5.736	0.009393
GgaAffx.20934.1.S1_at	Finished cDNA, clone ChEST836p19	CR523681.1		1.24	4.823	0.015218
Gga.7215.1.S1_at	HSD17B7: hydroxysteroid (17-beta) dehydrogenase 7	BX935618.1	424367	1.24	4.369	0.048068
GgaAffx.11782.1.S1_s_at	CEP55: centrosomal protein 55kDa	AJ719679	423804	1.24	4.766	0.011664
Gga.3263.1.S1_at	Finished cDNA, clone ChEST75j21	CR354333.1		1.23	5.69	0.008127
Gga.7431.1.S1_at	Finished cDNA, clone ChEST1001b2	BX950450.1		1.23	5.285	0.01431
Gga.13407.1.S1_at	RCJMB04_6c16: Nedd4 family interacting protein 2	CR352953.1	418803	1.23	9.145	0.00115
GgaAffx.11696.1.S1_s_at	MCM2: MCM2 minichromosome maintenance deficient 2, mitotin (S. cerevisiae)	AJ719593	416027	1.23	9.269	0.008037
GgaAffx.12498.1.S1_s_at	RCJMB04_16n14: similar to LOC330189 protein	AJ720395	416847	1.23	10.075	0.00119
Gga.4074.1.S1_s_at	LOC420709: similar to RIKEN cDNA 1110059G10	BU116226	420709	1.23	5.276	0.016571
Gga.7059.1.S1_at	Transcribed locus, weakly similar to NP_001019463.1 protein LOC499330 [Rattus norvegicus]	BX256876		1.23	6.082	0.019646
Gga.2641.1.S1_at	LOC424283: similar to peripheral clock protein 2	BU392224	424283	1.23	3.905	0.017559
Gga.13253.1.S1_at	LOC421074: similar to sudD suppressor of bimD6 homolog	BU408918	421074	1.22	3.58	0.024973
GgaAffx.11490.1.S1_s_at	RCJMB04_1n3: similar to KIAA1524 protein	AJ719387	418410	1.22	6.646	0.002865
Gga.4353.1.S1_s_at	LOC769677: hypothetical protein	AJ455401	769677	1.22	7.799	0.002372
Gga.1171.1.S1_at	LY6E: lymphocyte antigen 6 complex, locus E	NM_204775.1	395550	1.21	4.095	0.019117
Gga.3731.2.S1_a_at	LOC396164: gammaFBP-A	BG710399	396164	1.21	10.27	0.000562
Gga.1551.2.S1_a_at	BIRC5: baculoviral IAP repeat-containing 5 (survivin)	AF322051.1	374078	1.21	6.334	0.018527
Gga.17313.1.S1_at	Finished cDNA, clone ChEST865e20	BU389158		1.21	7.609	0.001714
GgaAffx.6936.1.S1_s_at	RCJMB04_19b7: similar to Ubiquitin carboxyl-terminal hydrolase 1 (Ubiquitin thiolesterase 1) (Ubiquitin-specific processing protease 1) (Deubiquitinating enzyme 1) (hUBP)	ENSGALT00000017833.1	424685	1.21	4.385	0.012123
Gga.7042.3.A1_a_at	RCJMB04_28p16: Cullin 2	BX272700	420467	1.21	2.91	0.04597
Gga.4505.1.S2_at	MYBL1: myeloblastosis oncogene-like 1	AJ441754	396158	1.2	4.772	0.041145
Gga.1039.1.S1_at	ITGB3: integrin, beta 3 (platelet glycoprotein IIIa, antigen CD61)	NM_204315.1	374209	1.2	5.758	0.021555
GgaAffx.21456.1.S1_at	Denervation associated mRNA sequence	CR523159.1		1.2	4.462	0.02768
GgaAffx.12597.1.S1_at	RCJMB04_19b7: similar to Ubiquitin carboxyl-terminal hydrolase 1 (Ubiquitin thiolesterase 1) (Ubiquitin-specific processing protease 1) (Deubiquitinating enzyme 1) (hUBP)	AJ720494	424685	1.2	12.694	0.000222
Gga.8462.1.S1_at	RCJMB04_19f17: BUB1 budding uninhibited by benzimidazoles 1 homolog beta (yeast)	NM_204403.1	378922	1.19	4.733	0.028546
Gga.4761.4.S1_s_at	Hypothetical protein, clone 29o22	BX950712.1		1.19	5.523	0.027404
Gga.8147.1.S1_at	Finished cDNA, clone ChEST515b24	BU312117		1.19	4.715	0.030943
Gga.11619.1.S1_at	Gga.11619.1	BU300330		1.19	5.415	0.006985
GgaAffx.12114.1.S1_at	RCJMB04_9g9: similar to family with sequence similarity 29, member A	AJ720011	427238	1.19	4.212	0.021874
GgaAffx.12559.1.S1_s_at	RCJMB04_18a5: solute carrier family 10 (sodium/bile acid cotransporter family), member 7	AJ720456	422467	1.19	5.647	0.024551
GgaAffx.10526.2.S1_s_at	LOC421939: similar to V-ATPase C2 subunit	ENSGALT00000026534.1	421939	1.19	10.239	0.006787
GgaAffx.21403.1.S1_s_at	EME1: essential meiotic endonuclease 1 homolog 1 (S. pombe)	CR523212.1	422104	1.18	6.973	0.009109
GgaAffx.21359.1.S1_at	Finished cDNA, clone ChEST368i11	CR523256.1		1.18	7.017	0.011729
Gga.3146.1.S1_at	CCNB2: cyclin B2	X62531.1	415400	1.18	4.944	0.037208
Gga.1797.1.S1_at	RCJMB04_1d3: septin 5	BU279078	416778	1.18	3.611	0.048691
Gga.13284.1.S1_at	Finished cDNA, clone ChEST975n18	CR353976.1		1.18	11.164	0.007453
Gga.16138.1.S1_at	LOC421716: hypothetical gene supported by CR385186	CR385186.1	421716	1.18	5.72	0.007249
GgaAffx.10518.1.S1_s_at	RCJMB04_7d18: maternal embryonic leucine zipper kinase	ENSGALT00000026518.1	428391	1.18	4.603	0.039421
Gga.1009.2.S1_s_at	RCJMB04_28o6: actin related protein 2/3 complex, subunit 1B, 41kDa	BU380027	416490	1.18	5.139	0.006922
Gga.2381.3.S1_at	RCJMB04_7i20: ubiquitin-conjugating enzyme E2D 3 (UBC4/5 homolog, yeast)	BU108195	422713	1.18	5.135	0.007277
GgaAffx.21326.1.S1_at	AHCY: S-adenosylhomocysteine hydrolase	CR523289.1	419146	1.17	6.899	0.005689
Gga.5507.1.S1_at	GSTO1: glutathione S-transferase omega 1	BX933058.1	423881	1.17	6.453	0.005431
GgaAffx.24443.2.S1_s_at	MATN2: matrilin 2	ENSGALT00000023439.1	426584	1.17	10.331	0.004702
Gga.11182.1.S1_at	Finished cDNA, clone ChEST587j16	BU448804		1.17	4.011	0.033794
Gga.17548.1.S1_at	Finished cDNA, clone ChEST766a2	CR391500.1		1.17	5.142	0.007769
GgaAffx.23557.10.S1_s_at	SLC4A7: solute carrier family 4, sodium bicarbonate cotransporter, member 7	ENSGALT00000018611.1	420658	1.17	6.692	0.016491
GgaAffx.11128.1.S1_at	GgaAffx.11128.1	ENSGALT00000028039.1		1.17	11.468	0.000503
Gga.2516.1.S1_at	PTPRG: protein tyrosine phosphatase, receptor type, G	NM_204314.1	374208	1.16	4.289	0.022141
Gga.10968.1.S1_at	GSTO1: glutathione S-transferase omega 1	BX931500.2	423881	1.16	3.55	0.035353
Gga.9744.1.S1_at	Finished cDNA, clone ChEST811i14	BU206386		1.16	5.032	0.031195
GgaAffx.11491.1.S1_s_at	SLC25A4: solute carrier family 25 (mitochondrial carrier; adenine nucleotide translocator), member 4	AJ719388	422546	1.16	5.32	0.00603
GgaAffx.1740.1.S1_at	LOC424777: Similar to FRAP-related protein	ENSGALT00000004194.1	424777	1.16	10.068	0.000617
Gga.15348.1.S1_s_at	RCJMB04_1b15: spindle assembly 6 homolog (C. elegans)	CD762950	424471	1.15	14.094	0.000165
Gga.4954.2.S1_a_at	LOC396235: c-ets-1 oncogene	M21823.1	396235	1.15	8.922	0.002465
Gga.1689.1.S1_at	Finished cDNA, clone ChEST212e19	BU468399		1.15	15.313	0.003083
Gga.3820.3.S1_s_at	RCJMB04_1i4: nuclear autoantigenic sperm protein (histone-binding)	BU135957	424600	1.15	7.58	0.008191
Gga.5315.3.A1_at	CIZ1: CDKN1A interacting zinc finger protein 1	CR390192.1	417216	1.14	3.286	0.032415
Gga.13373.1.S1_at	Finished cDNA, clone ChEST425l10	CR352645.1		1.14	12.852	0.000986
GgaAffx.11455.1.S1_s_at	MCM3: MCM3 minichromosome maintenance deficient 3 (S. cerevisiae)	AJ719352	422043	1.14	7.147	0.004087
Gga.5262.3.S1_s_at	RCJMB04_34i5: acetyl-Coenzyme A acetyltransferase 2 (acetoacetyl Coenzyme A thiolase)	BU313838	421587	1.14	10.437	0.004987
GgaAffx.11364.1.S1_at	LOC420354: similar to Mdm2, transformed 3T3 cell double minute 2, p53 binding protein (mouse) binding protein, 104kDa	ENSGALT00000026454.1	420354	1.14	11.878	0.0007
Gga.12080.1.S1_at	RRAD: Ras-related associated with diabetes	CN220619	415790	1.13	3.544	0.033293
Gga.12519.1.S1_at	Finished cDNA, clone ChEST880g17	BX932463.2		1.13	4.72	0.011393
GgaAffx.11654.1.S1_s_at	HP1BP3: heterochromatin protein 1, binding protein 3	AJ719551	425543	1.13	4.208	0.028012
GgaAffx.25712.2.S1_s_at	NUP93: nucleoporin 93kDa	ENSGALT00000004755.1	415693	1.13	10.61	0.000514
Gga.8385.1.S1_at	Transcribed locus, weakly similar to NP_878262.1 protein kinase I gamma [Rattus norvegicus]	BU483898		1.13	13.094	0.0006
Gga.2970.1.S1_at	Transcribed locus	BU138485		1.13	11.205	0.001594
Gga.5193.1.S1_at	RCJMB04_34b5: eukaryotic translation initiation factor 2B, subunit 3 gamma, 58kDa	CR391516.1	424587	1.12	4.279	0.016342
Gga.16698.1.S1_at	Finished cDNA, clone ChEST875h18	BU481651		1.12	4.217	0.036544
Gga.1320.1.S1_at	Finished cDNA, clone ChEST855m19	BU390594		1.12	5.96	0.008191
Gga.10636.1.S1_at	Finished cDNA, clone ChEST156j9	BX932098.2		1.12	5.893	0.004945
GgaAffx.5621.1.S1_at	DCLRE1A: DNA cross-link repair 1A (PSO2 homolog, S. cerevisiae)	ENSGALT00000014524.1	423902	1.12	3.92	0.018735
GgaAffx.2921.1.S1_at	RCJMB04_34k20: Similar to Moesin (Membrane-organizing extension spike protein)	ENSGALT00000007503.1	422173	1.12	5.608	0.005314
Gga.6168.2.S1_a_at	Transcribed locus	BM488237		1.12	11.444	0.001851
Gga.7820.1.S1_at	Finished cDNA, clone ChEST969a15	BX260518		1.11	5.29	0.013961
Gga.9887.1.S1_s_at	TACC3: transforming, acidic coiled-coil containing protein 3	BX262585	422899	1.11	6.591	0.003855
GgaAffx.12751.1.S1_at	WDR8: WD repeat domain 8	AJ720648	419383	1.11	3.197	0.045674
GgaAffx.8957.1.S1_at	RCJMB04_4p8: similar to cytochrome b-5 reductase	ENSGALT00000022856.1	418220	1.11	4.382	0.016068
Gga.7087.1.S1_at	CKAP5: Cytoskeleton associated protein 5	BX272807	423190	1.11	6.905	0.004786
Gga.16140.1.S1_at	Transcribed locus	CN235576		1.11	6.635	0.015927
Gga.2476.1.S1_at	HAT1: histone acetyltransferase 1	NM_204207.1	374037	1.1	7.169	0.0038
Gga.2064.1.S2_at	ERG: v-ets erythroblastosis virus E26 oncogene	BU300572	374146	1.1	7.706	0.004106
Gga.8512.1.S1_at	Finished cDNA, clone ChEST303a9	BU239320		1.1	4.687	0.027893
Gga.13220.1.S1_at	Finished cDNA, clone ChEST79g9	CR352403.1		1.1	3.979	0.025545
GgaAffx.12588.1.S1_at	RCJMB04_18m15: similar to BC027088 protein	AJ720485	426385	1.1	7.701	0.00153
GgaAffx.22221.1.S1_s_at	LOC416984: similar to citron; rho-interacting, serine/threonine kinase 21	ENSGALT00000011894.1	416984	1.1	4.235	0.035509
Gga.4512.2.S1_at	Gga.4512.2	CD764022		1.1	6.55	0.003023
Gga.4712.1.S1_a_at	OXCT1: 3-oxoacid CoA transferase 1	BX272991	427190	1.1	4.29	0.013459
Gga.2029.1.S1_at	RCJMB04_8c5: hypothetical protein	BU333269	769298	1.1	6.357	0.006823
GgaAffx.21220.1.S1_s_at	Finished cDNA, clone ChEST881h18	CR523395.1		1.09	3.699	0.03565
Gga.2240.2.S1_a_at	FREQ: frequenin homolog (Drosophila)	BX934267.1	396336	1.09	11.082	0.006452
GgaAffx.20772.1.S1_at	Finished cDNA, clone ChEST936b17	CR523843.1		1.09	3.477	0.025522
Gga.13466.1.S1_at	HNRPH3: heterogeneous nuclear ribonucleoprotein H3 (2H9)	CR352387.1	423686	1.09	8.46	0.001708
Gga.7238.1.S1_s_at	RCJMB04_19j12: similar to 2-oxoglutarate dehydrogenase E1 component, mitochondrial precursor (Alpha-ketoglutarate dehydrogenase)	BU122219	426429	1.09	7.322	0.01177
GgaAffx.3414.1.S1_at	RCJMB04_10p19: zinc finger, DHHC-type containing 21	ENSGALT00000008729.1	427356	1.09	3.604	0.02401
Gga.7121.1.S1_at	RCJMB04_17m6: CD81 molecule	BU113320	374256	1.09	6.908	0.002605
Gga.3723.1.S1_at	PLA2G4A: phospholipase A2, group IVA (cytosolic, calcium-dependent)	NM_205423.1	396394	1.08	16.575	0.000577
Gga.4036.1.S1_at	PCNA: proliferating cell nuclear antigen	NM_204170.1	373984	1.08	3.512	0.026089
Gga.687.1.S1_at	CYCB3: cyclin B3	NM_205239.1	396167	1.08	6.112	0.019756
Gga.6241.1.S1_at	Finished cDNA, clone ChEST507j12	BU439448		1.08	3.284	0.040172
Gga.9558.1.S1_at	RCL1: RNA terminal phosphate cyclase-like 1	BX935195.1	427222	1.08	5.781	0.004514
Gga.13254.1.S1_at	Finished cDNA, clone ChEST361a6	BU435375		1.08	4.03	0.028163
Gga.2100.1.S1_s_at	DNA2L: DNA2 DNA replication helicase 2-like (yeast)	AJ445649	423688	1.08	5.364	0.010237
Gga.9590.1.S1_at	Finished cDNA, clone ChEST368i14	BU446698		1.08	3.251	0.037953
GgaAffx.12146.1.S1_at	SNRPA1: small nuclear ribonucleoprotein polypeptide A'	AJ720043	415523	1.08	5.037	0.023513
GgaAffx.10497.1.S1_at	LOC420352: hypothetical LOC420352	ENSGALT00000026443.1	420352	1.08	4.567	0.018259
Gga.5974.1.S1_at	CHTF18: CTF18, chromosome transmission fidelity factor 18 homolog (S. cerevisiae)	BU336637	416531	1.08	5.237	0.008221
Gga.1251.2.S1_a_at	INCENP: inner centromere protein antigens 135/155kDa	Z25420.1	396270	1.07	4.482	0.028002
Gga.5496.1.S1_at	Finished cDNA, clone ChEST233c16	CR390318.1		1.07	5.454	0.021013
Gga.5196.1.S1_at	SAP30: Sin3A-associated protein, 30kDa	BX934443.1	422562	1.07	7.629	0.005957
Gga.9212.1.S1_at	LOC422880: similar to RIKEN cDNA 2610033H07 gene	BU308976	422880	1.07	3.546	0.033919
GgaAffx.11645.1.S1_at	RCJMB04_3d14: septin 6	AJ719542	422369	1.07	4.659	0.013329
Gga.4974.1.S1_at	PG-M: proteoglycan	NM_204787.1	395565	1.06	4.325	0.029895
Gga.3615.1.S1_at	FST: follistatin	NM_205200.1	396119	1.06	7.334	0.009876
Gga.12893.1.S1_at	Transcribed locus, weakly similar to XP_367840.1 protein MG07744.4 [Magnaporthe grisea 70-15]	BU435998		1.06	3.972	0.017513
Gga.772.1.S1_at	NNF1: Nnf1 protein	BI394262	693253	1.06	5.02	0.014995
Gga.11314.1.S1_at	ITGB3BP: integrin beta 3 binding protein (beta3-endonexin)	BX929322.2	424689	1.06	6.489	0.003011
GgaAffx.26418.1.S1_s_at	IVNS1ABP: influenza virus NS1A binding protein	ENSGALT00000008230.1	426862	1.06	5.614	0.014155
GgaAffx.26468.1.S1_at	CCBP2: chemokine binding protein 2	ENSGALT00000008506.1	420393	1.06	5.243	0.011201
Gga.5501.2.S1_a_at	DUS1L: dihydrouridine synthase 1-like (S. cerevisiae)	CR389654.1	417381	1.05	2.914	0.048164
Gga.13855.1.S1_at	Finished cDNA, clone ChEST380p8	BU408394		1.05	5.042	0.026521
Gga.12965.1.S1_s_at	LOC418494: similar to Putative protein C21orf45	CR354097.1	418494	1.05	6.382	0.004008
Gga.7215.2.S1_a_at	HSD17B7: Hydroxysteroid (17-beta) dehydrogenase 7	BX950661.1	424367	1.05	2.814	0.048156
Gga.13038.1.S1_at	RCJMB04_2p14: similar to NADPH cytochrome B5 oxidoreductase; flavohemoprotein b5+b5R	CR338954.2	421837	1.05	4.78	0.013362
Gga.16806.4.S1_a_at	HOMER3: homer homolog 3 (Drosophila)	BU127262	420115	1.05	4.973	0.037067
GgaAffx.26203.1.S1_at	LOC417595: similar to NSP5beta3beta	ENSGALT00000007019.1	417595	1.05	12.209	0.001393
GgaAffx.7275.1.S1_at	GgaAffx.7275.1	ENSGALT00000018703.1		1.05	3.121	0.042333
GgaAffx.23312.2.S1_s_at	RCJMB04_21k5: TBC1 domain family, member 24	ENSGALT00000017470.1	416753	1.05	5.029	0.019946
Gga.7528.1.S1_at	KLF2: Kruppel-like factor 2 (lung)	BU295493	420148	1.05	5.083	0.026705
Gga.7018.1.S1_s_at	FGD3: FYVE, RhoGEF and PH domain containing 3	BU222860	415989	1.05	19.225	0.000088
Gga.9242.1.S1_at	LOC428996: similar to FLI-LRR associated protein-1	BU460917	428996	1.05	4.774	0.0111
Gga.8908.1.S1_at	TXNRD3: thioredoxin reductase 3	CD727517	416031	1.04	7.961	0.007242
Gga.9212.1.S1_s_at	LOC422880: similar to RIKEN cDNA 2610033H07 gene	BU308976	422880	1.04	12.676	0.000612
Gga.19048.1.S1_at	ATAD3B: ATPase family, AAA domain containing 3B	BU470687	419412	1.04	7.866	0.002393
GgaAffx.12241.1.S1_s_at	RCJMB04_11f7: geminin, DNA replication inhibitor	AJ720138	421004	1.04	6.99	0.012064
GgaAffx.2307.1.S1_s_at	LOC427443: similar to nucleoporin 155	ENSGALT00000005842.1	427443	1.04	4.695	0.009372
GgaAffx.2423.1.S1_s_at	LOC419679: hypothetical LOC419679	ENSGALT00000006168.1	419679	1.04	3.82	0.024922
Gga.5793.1.S1_at	LOC425304: similar to Non-SMC condensin I complex, subunit H	BU280392	425304	1.04	7.063	0.004406
Gga.9262.1.S1_at	HMGA1: high mobility group AT-hook 1	NM_204369.1	378795	1.03	3.106	0.038072
GgaAffx.20470.1.S1_at	Finished cDNA, clone ChEST646l7	CR524145.1		1.03	3.346	0.029436
Gga.8541.1.S1_at	TNKS: tankyrase, TRF1-interacting ankyrin-related ADP-ribose polymerase	NM_204340.1	374252	1.03	5	0.008067
Gga.17540.1.S1_at	RCJMB04_23c19: acyl-CoA thioesterase 9	CR406314.1	418600	1.03	5.509	0.021685
Gga.8155.1.S1_at	AR: androgen receptor (dihydrotestosterone receptor; testicular feminization; spinal and bulbar muscular atrophy; Kennedy disease)	BU484893	422165	1.03	3.438	0.044696
Gga.14598.1.S1_at	Finished cDNA, clone ChEST23f17	CR387417.1		1.03	3.258	0.043761
Gga.6034.1.S1_at	NEK6: NIMA (never in mitosis gene a)-related kinase 6	BU294460	417101	1.03	7.159	0.015022
Gga.3213.1.S1_at	E2F1: E2F transcription factor 1	NM_205219.1	396142	1.02	3.586	0.027904
Gga.13193.1.S1_at	Finished cDNA, clone ChEST79f1	BU312549		1.02	3.869	0.030886
Gga.2309.2.A1_s_at	DNAJC9: DnaJ (Hsp40) homolog, subfamily C, member 9	BU128018	423640	1.02	14.484	0.000245
Gga.2.1.S1_at	Transforming growth factor beta 4 precursor	M31160.1		1.02	4.039	0.048224
GgaAffx.26088.2.S1_s_at	NAV2: neuron navigator 2	ENSGALT00000006371.1	422977	1.02	4.952	0.020035
GgaAffx.3849.1.S1_at	LOC424516: similar to KIAA0231 protein	ENSGALT00000009957.1	424516	1.02	7.025	0.010246
GgaAffx.23576.1.S1_at	LOC422639: similar to nucleoporin 54kDa	ENSGALT00000018760.1	422639	1.02	9.345	0.003494
GgaAffx.1758.1.S1_s_at	DNAJC9: DnaJ (Hsp40) homolog, subfamily C, member 9	ENSGALT00000004257.1	423640	1.02	7.846	0.002624
Gga.944.1.S1_at	CENPH: centromere protein H	NM_204611.1	395316	1.01	5.946	0.00615
Gga.3665.1.S2_at	CDH20: Cadherin 20, type 2	CR405851.1	373927	1.01	4.798	0.026834
GgaAffx.21421.1.S1_s_at	PARL: presenilin associated, rhomboid-like	CR523194.1	424767	1.01	5.053	0.031056
Gga.8823.1.S1_s_at	CMTM7: CKLF-like MARVEL transmembrane domain containing 7	CD733292	420666	1.01	4.671	0.01834
Gga.19118.1.S1_at	ABCD2: ATP-binding cassette, sub-family D (ALD), member 2	CR406449.1	417694	1.01	6.242	0.021847
GgaAffx.25462.2.S1_s_at	ASPM: asp (abnormal spindle) homolog, microcephaly associated (Drosophila)	ENSGALT00000003686.1	424354	1.01	6.635	0.005238
Gga.312.1.S2_at	FZD2: Frizzled homolog 2 (Drosophila)	BU267483	374061	1	5.666	0.004785
Gga.8050.1.S1_a_at	MRPS9: mitochondrial ribosomal protein S9	AJ394023	418723	1	3.231	0.036548
Gga.8446.1.S1_at	Finished cDNA, clone ChEST2a10	BU476814		1	3.18	0.036625
Gga.1930.1.S1_at	Finished cDNA, clone ChEST216i16	CK611071		1	4.1	0.015987
Gga.3734.1.S1_at	Finished cDNA, clone ChEST856g7	CR406152.1		1	4.799	0.008658
Gga.13356.1.S1_at	LOC424654: similar to HSPCO34 protein	BX935707.2	424654	1	3.209	0.040605
GgaAffx.4995.2.S1_s_at	NUP85: nucleoporin 85kDa	ENSGALT00000012948.1	422120	1	4.243	0.019948
Gga.7516.1.S1_s_at	RCJMB04_25o1: leukotriene B4 12-hydroxydehydrogenase	BX269515	427337	1	4.811	0.018365
Gga.3459.1.S1_at	COL9A3: collagen, type IX, alpha 3	M83179.1	396242	-1	-12.007	0.003828
Gga.20048.1.S1_at	Finished cDNA, clone ChEST800e6	BU422897		-1	-3.629	0.024912
GgaAffx.12403.1.S1_s_at	PDLIM7: PDZ and LIM domain 7	AJ720300	416362	-1	-4.648	0.018411
NC-001720.CDS14.S1_at	NC-001720.CDS14			-1.01	-6.334	0.003226
GgaAffx.25937.1.S1_s_at	RCJMB04_9d3: jumonji, AT rich interactive domain 1B	ENSGALT00000000581.1	421168	-1.01	-15.66	0.000098
GgaAffx.9588.1.S1_at	LOC418349: hypothetical LOC418349	ENSGALT00000024346.1	418349	-1.01	-7.568	0.006809
GgaAffx.96.1.S1_at	GgaAffx.96.1	ENSGALT00000000192.1		-1.01	-8.91	0.000931
GgaAffx.20886.1.S1_s_at	Finished cDNA, clone ChEST956k17	CR523729.1		-1.02	-7.366	0.003637
Gga.423.1.S1_at	CLU: clusterin	NM_204900.1	395722	-1.02	-5.365	0.007918
Gga.8110.1.S1_at	Finished cDNA, clone ChEST575m16	BX265149		-1.02	-3.871	0.019837
Gga.7389.1.S1_at	Finished cDNA, clone ChEST336c2	BX262968		-1.02	-5.732	0.019179
Gga.16918.1.S1_at	Finished cDNA, clone ChEST992p24	BU388263		-1.02	-4.126	0.048364
GgaAffx.9906.1.S1_at	LOC428797: similar to VPS10 domain receptor protein SORCS 2	ENSGALT00000025067.1	428797	-1.02	-4.303	0.032398
GgaAffx.10572.3.S1_s_at	LOC427999: Similar to serine /threonine protein phosphatase	ENSGALT00000026663.1	427999	-1.02	-3.084	0.038745
GgaAffx.10088.2.A1_at	LOC421839: similar to putative serine protease 35	ENSGALT00000025552.1	421839	-1.02	-3.565	0.029462
GgaAffx.220.1.S1_at	LOC426076: similar to Dehydrogenase E1 and transketolase domain containing 1	ENSGALT00000000476.1	426076	-1.02	-4.134	0.049419
GgaAffx.994.1.S1_at	Hypothetical protein, clone 29o22	ENSGALT00000002310.1		-1.02	-4.552	0.011385
GgaAffx.9789.1.S1_at	LOC418412: similar to T-cell receptor interacting molecule (TRIM) protein	ENSGALT00000024792.1	418412	-1.02	-3.049	0.039976
GgaAffx.22126.1.S1_at	LOC419762: similar to immunoglobulin superfamily, member 4A isoform a; immunosuperfamily protein Bl2	ENSGALT00000011374.1	419762	-1.02	-3.222	0.045081
GgaAffx.2517.1.S1_at	GgaAffx.2517.1	ENSGALT00000006482.1		-1.02	-4.957	0.020553
Gga.2070.2.S1_a_at	ID4: inhibitor of DNA binding 4, dominant negative helix-loop-helix protein	AY040529.1	374150	-1.03	-6.763	0.002532
GgaAffx.20668.1.S1_s_at	Finished cDNA, clone ChEST47f9	CR523947.1		-1.03	-6.532	0.011078
GgaAffx.21574.1.S1_at	Finished cDNA, clone ChEST563g24	CR523041.1		-1.03	-5.665	0.006222
Gga.19228.1.S1_s_at	RABGAP1: RAB GTPase activating protein 1	BU266561	417106	-1.03	-9.191	0.000956
Gga.16322.1.S1_at	Finished cDNA, clone ChEST772i13	BU130385		-1.03	-5.175	0.010572
Gga.17319.1.S1_at	Finished cDNA, clone ChEST551b6	BU301273		-1.03	-4.918	0.013298
Gga.12697.1.S1_at	GPR143: G protein-coupled receptor 143	BU457923	418652	-1.03	-8.797	0.004003
GgaAffx.9643.2.S1_at	PCSK5: proprotein convertase subtilisin/kexin type 5	ENSGALT00000024470.1	395456	-1.03	-10.026	0.005603
Gga.7667.1.S1_at	PDLIM7: PDZ and LIM domain 7	BX262039	416362	-1.03	-8.389	0.003121
Gga.8748.1.S1_at	RCJMB04_6j20: F-box protein 22	BU466939	415355	-1.03	-3.635	0.035717
Gga.2629.1.S1_at	LOC419273: similar to OTTHUMP00000029908	BU457664	419273	-1.03	-6.437	0.003681
GgaAffx.20886.1.S1_at	Finished cDNA, clone ChEST956k17	CR523729.1		-1.04	-4.891	0.011273
Gga.12317.1.S1_at	Finished cDNA, clone ChEST773j15	BX931833.2		-1.04	-3.924	0.017802
GgaAffx.8508.1.S1_s_at	LOC426050: similar to KIAA0802 protein	ENSGALT00000021797.1	426050	-1.04	-5.416	0.005745
GgaAffx.11124.2.S1_at	LOC419080: similar to olfactory receptor Olr62	ENSGALT00000028033.1	419080	-1.04	-5.665	0.021073
Gga.2283.1.S2_at	Gga.2283.1	BU227707		-1.05	-9.765	0.009696
Gga.17255.1.S1_at	Finished cDNA, clone ChEST938c2	BU235976		-1.05	-7.29	0.003
Gga.14851.1.S1_at	Finished cDNA, clone ChEST214f13	BU435503		-1.05	-6.459	0.006151
Gga.15829.1.S1_at	Gga.15829.1	BU104409		-1.05	-2.946	0.042239
Gga.11329.1.S1_at	Finished cDNA, clone ChEST942b22	BX933673.2		-1.05	-4.115	0.025027
Gga.15154.1.S1_at	Finished cDNA, clone ChEST886b9	BU138736		-1.05	-9.07	0.008456
Gga.718.3.S1_at	DMD: dystrophin	AF063193.1	396236	-1.05	-4.485	0.035509
GgaAffx.2978.3.S1_at	LOC423014: similar to phospholipase C beta	ENSGALT00000007649.1	423014	-1.05	-3.45	0.030808
Gga.9195.1.S1_at	Transcribed locus	CK608363		-1.05	-8.184	0.001487
Gga.890.1.S1_at	SOX9: SRY (sex determining region Y)-box 9	NM_204281.1	374148	-1.06	-6.52	0.006675
Gga.15879.1.S1_s_at	Finished cDNA, clone ChEST608p22	CR387838.1		-1.06	-10.872	0.007787
Gga.4942.1.S1_at	HSP70: heat shock protein 70	BU118554	423504	-1.06	-4.788	0.011047
Gga.1931.1.S1_at	Finished cDNA, clone ChEST386m23	CR354117.1		-1.06	-4.256	0.031698
Gga.19209.1.S1_at	LOC423724: Similar to PIAS-like protein hZimp10	CD736604	423724	-1.06	-4.351	0.043688
Gga.15017.1.S1_at	Finished cDNA, clone ChEST1031n10	BU238786		-1.06	-3.013	0.04401
Gga.14494.1.S1_at	Finished cDNA, clone ChEST84b21	BU134659		-1.06	-6.985	0.010572
Gga.18801.1.S1_at	Finished cDNA, clone ChEST766f10	CR391511.1		-1.06	-5.351	0.031907
Gga.9246.1.S1_at	Transcribed locus	CF384738		-1.06	-9.228	0.001662
NC-005264.CDS54.S1_at	NC-005264.CDS54			-1.07	-7.414	0.012544
Gga.1132.1.S1_at	ME1: Malic enzyme 1, NADP(+)-dependent, cytosolic	NM_204303.1	374189	-1.07	-10.11	0.008624
Gga.1846.1.S2_at	SEMA3C: sema domain, immunoglobulin domain (Ig), short basic domain, secreted, (semaphorin) 3C	BU478712	374090	-1.07	-5.621	0.005273
Gga.2334.1.S2_at	PHOSPHO1: Phosphatase, orphan 1	NM_204845.1	395650	-1.07	-8.12	0.001352
GgaAffx.21292.1.S1_at	Finished cDNA, clone ChEST853j10	CR523323.1		-1.07	-7.505	0.005023
Gga.9391.1.S1_at	Finished cDNA, clone ChEST940o8	BU320616		-1.07	-4.333	0.022242
Gga.17976.1.S1_at	Finished cDNA, clone ChEST502c3	CR389234.1		-1.07	-7.556	0.004592
Gga.5281.1.S1_at	ACYP2: acylphosphatase 2, muscle type	CR353528.1	421217	-1.07	-11.908	0.001807
Gga.14918.1.S1_at	Finished cDNA, clone ChEST225c3	BU119129		-1.07	-9.335	0.000985
GgaAffx.11305.1.S1_at	GgaAffx.11305.1	ENSGALT00000028357.1		-1.07	-3.766	0.02093
Gga.7340.1.S1_at	LOC419846: similar to MGC89944 protein	BU115429	419846	-1.07	-5.561	0.008588
Gga.17167.1.S1_at	GABRA1: gamma-aminobutyric acid (GABA) A receptor, alpha 1	NM_204318.1	374214	-1.08	-10.848	0.00086
Gga.805.1.S1_at	EPHA3: EPH receptor A3	NM_205430.1	396402	-1.08	-4.239	0.045182
GgaAffx.20228.1.S1_s_at	LOC422636: similar to shroom family member 3 protein	CR524387.1	422636	-1.08	-4.849	0.014309
GgaAffx.20244.1.S1_at	FCHSD2: FCH and double SH3 domains 2	CR524371.1	419068	-1.08	-3.611	0.030808
GgaAffx.20200.1.S1_at	Finished cDNA, clone ChEST716k3	CR524415.1		-1.08	-3.873	0.023919
Gga.11854.1.S1_at	TSPAN6: tetraspanin 6	BU327841	422262	-1.08	-9.07	0.00182
GgaAffx.4378.1.S1_at	GgaAffx.4378.1	ENSGALT00000011331.1		-1.08	-17.48	0.002947
Gga.8000.1.S1_at	LOC418781: similar to CDEP	BX266605	418781	-1.08	-3.947	0.032321
Gga.389.1.S1_at	HBEGF: heparin-binding EGF-like growth factor	NM_204849.1	395654	-1.09	-4.125	0.033502
Gga.6542.1.S1_at	Finished cDNA, clone ChEST856c6	CR406198.1		-1.09	-4.262	0.022451
Gga.496.1.S1_at	RELN: reelin	BU456347	427850	-1.09	-10.248	0.001613
Gga.13585.1.S1_at	FAM20A: family with sequence similarity 20, member A	BX934750.1	417439	-1.09	-4.507	0.039849
GgaAffx.23017.1.S1_at	GgaAffx.23017.1	ENSGALT00000015781.1		-1.09	-6.636	0.015498
GgaAffx.24584.1.S1_at	LOC427229: hypothetical LOC427229	ENSGALT00000024268.1	427229	-1.09	-3.077	0.03951
Gga.2375.1.S1_at	CTNNA2: catenin (cadherin-associated protein), alpha 2	NM_205136.1	396035	-1.1	-4.326	0.021198
Gga.3972.1.S2_at	SEMA3D: sema domain, immunoglobulin domain (Ig), short basic domain, secreted, (semaphorin) 3D	BU407384	396332	-1.1	-3.088	0.03812
Gga.3685.1.S1_at	MYH1 /// MYH2: Myosin, heavy chain 1, skeletal muscle, adult /// Myosin, heavy chain 2, skeletal muscle, adult	BU129377	374069 /// 417306	-1.1	-4.352	0.012332
Gga.16050.1.S1_s_at	DNAJC3: DnaJ (Hsp40) homolog, subfamily C, member 3	BU334365	418787	-1.1	-3.069	0.038259
Gga.3040.1.S1_at	COL5A2: collagen, type V, alpha 2	BU400548	423986	-1.1	-6.032	0.004397
Gga.372.1.A1_x_at	Gga.372.1	AF175444.1		-1.1	-4.222	0.036648
GgaAffx.2796.1.S1_s_at	LOC415413: similar to Munc13-3	ENSGALT00000007208.1	415413	-1.1	-5.09	0.019723
Gga.7913.2.S1_s_at	LOC422636: similar to shroom family member 3 protein	BU465326	422636	-1.1	-3.634	0.02789
Gga.2876.1.S2_a_at	VAV3: vav 3 oncogene	NM_206863.1	373939	-1.11	-5.623	0.006526
Gga.3160.2.S1_a_at	Finished cDNA, clone ChEST114p4	BX934664.1		-1.11	-4.996	0.007512
Gga.15886.1.S1_at	Finished cDNA, clone ChEST720e24	CR387145.1		-1.11	-5.621	0.007929
Gga.14155.1.S1_at	TSPAN2: tetraspanin 2	CR353115.1	419889	-1.11	-3.18	0.045899
GgaAffx.2485.1.S1_s_at	PHKB: phosphorylase kinase, beta	ENSGALT00000006378.1	415741	-1.11	-9.056	0.002883
GgaAffx.4695.1.S1_s_at	LOC422099: similar to multidrug resistance-associated protein 3	ENSGALT00000012167.1	422099	-1.11	-9.672	0.000681
Gga.2915.1.S1_at	LOC416906: similar to SEZ6L	AL588315	416906	-1.11	-8.576	0.001043
Gga.20.1.S2_at	Gga.20.1	BU248748		-1.12	-5.921	0.00821
GgaAffx.21171.1.S1_s_at	BTG2: BTG family, member 2	CR523444.1	419932	-1.12	-4.097	0.040286
GgaAffx.21508.1.S1_at	Finished cDNA, clone ChEST821k12	CR523107.1		-1.12	-7.761	0.001971
Gga.2858.1.S1_at	LOC423675: similar to MMAC1	CR354122.1	423675	-1.12	-28.365	0.000027
Gga.2465.1.S1_at	Finished cDNA, clone ChEST832k3	BU356857		-1.12	-7.396	0.003563
GgaAffx.11537.1.S1_at	LGTN: ligatin	AJ719434	419845	-1.12	-7.152	0.004486
Gga.1106.1.S1_at	LOC424451: similar to niban protein	BU396423	424451	-1.12	-7.858	0.003848
GgaAffx.20726.1.S1_s_at	RCJMB04_24f23: endoplasmic reticulum protein 29	CR523889.1	416882	-1.13	-4.644	0.01441
Gga.15977.1.S1_at	Finished cDNA, clone ChEST536f17	BU314599		-1.13	-4.017	0.0383
Gga.12201.1.S1_at	LOC420764: similar to chromosome 7 open reading frame 36; GK003 protein	BU210732	420764	-1.13	-5.41	0.006491
Gga.16254.1.S1_at	Finished cDNA, clone ChEST237h3	CR386060.1		-1.13	-5.356	0.027109
Gga.11868.1.S1_a_at	LOC418138: similar to hypothetical protein MGC50559	CR407507.1	418138	-1.13	-3.846	0.024073
GgaAffx.10587.1.A1_s_at	Finished cDNA, clone ChEST563g24	ENSGALT00000026693.1		-1.13	-7.915	0.002023
Gga.4674.3.S1_at	LOC421321: similar to MGC82277 protein	BU294830	421321	-1.13	-6.162	0.00614
Gga.2232.1.S1_at	Transcribed locus	BU473446		-1.13	-6.26	0.022405
Gga.2931.1.S1_at	RRBP1: Ribosome binding protein 1 homolog 180kDa (dog)	L13973.1	396414	-1.14	-4.123	0.041029
Gga.4663.1.S1_at	PSPH: phosphoserine phosphatase	BU126038	417540	-1.14	-4.837	0.020595
Gga.16072.1.S1_at	Finished cDNA, clone ChEST515a8	BU288425		-1.14	-10.325	0.00092
Gga.19734.1.S1_at	Finished cDNA, clone ChEST901p5	BU251303		-1.14	-4.777	0.023324
Gga.11492.1.S1_at	LOC424149: similar to mixed lineage kinase-related kinase MRK-beta; mixed lineage kinase with a leucine zipper and a sterile alpha motif; mixed lineage kinase-related kinase	BX933897.2	424149	-1.14	-5.679	0.004746
Gga.15192.1.S1_at	Finished cDNA, clone ChEST93h24	CR385574.1		-1.14	-4.456	0.035405
GgaAffx.6215.3.S1_s_at	RCJMB04_12k21: similar to Protein kinase C, mu type (nPKC-mu) (Protein kinase D)	ENSGALT00000016101.1	423302	-1.14	-3.583	0.032931
Gga.7670.1.S1_at	Transcribed locus, strongly similar to XP_417004.1 hypothetical protein XP_417004 [Gallus gallus]	BU245389		-1.14	-5.082	0.012895
Gga.4967.1.S1_a_at	ARVCF: armadillo repeat gene deletes in velocardiofacial syndrome	NM_204465.1	395119	-1.15	-6.434	0.010729
GgaAffx.23195.3.S1_s_at	Transcribed locus, weakly similar to XP_001060119.1 similar to DNA mismatch repair protein Mlh3 (MutL protein homolog 3) isoform 2 [Rattus norvegicus]	ENSGALT00000016765.1		-1.15	-3.017	0.039366
GgaAffx.10954.1.S1_at	LOC428078: hypothetical LOC428078	ENSGALT00000027624.1	428078	-1.15	-5.879	0.013357
Gga.4154.2.S1_a_at	LSAMP: limbic system-associated membrane protein	Z94718.1	395687	-1.16	-3.097	0.0452
Gga.4810.1.S1_at	Finished cDNA, clone ChEST383l6	BU233595		-1.16	-3.67	0.047884
Gga.9491.1.S1_at	LOC417217: similar to dynamin 1	BU228626	417217	-1.16	-4.884	0.018929
NC-002188.CDS178.S1_at	NC-002188.CDS178			-1.17	-4.719	0.033071
GgaAffx.20504.1.S1_at	Finished cDNA, clone ChEST647i15	CR524111.1		-1.17	-10.934	0.000702
GgaAffx.20248.1.S1_s_at	DPM1: dolichyl-phosphate mannosyltransferase polypeptide 1, catalytic subunit	CR524367.1	419349	-1.17	-6.872	0.003814
Gga.6213.1.S1_at	Finished cDNA, clone ChEST296l24	CD733738		-1.17	-4.734	0.039503
Gga.13830.1.S1_at	Finished cDNA, clone ChEST260i20	CR354220.1		-1.17	-3.631	0.023226
Gga.2304.1.S1_at	C-erbB oncogene mRNA activated by ALV insertion, producing a gag-env-erbB fusion protein	BU223184		-1.17	-14.416	0.003145
Gga.19216.1.S1_at	CREB3L2: cAMP responsive element binding protein 3-like 2	BU280300	418123	-1.17	-5.612	0.004954
GgaAffx.12367.1.S1_at	PDIA4: protein disulfide isomerase family A, member 4	AJ720264	420785	-1.17	-5.049	0.007236
GgaAffx.2235.1.S1_at	LOC425146: hypothetical LOC425146	ENSGALT00000005681.1	425146	-1.17	-3.888	0.021426
GgaAffx.5663.1.S1_at	GgaAffx.5663.1	ENSGALT00000014606.1		-1.17	-4.155	0.031939
Gga.16662.1.S1_at	Gga.16662.1	BU278810		-1.17	-6.829	0.017367
Gga.5900.3.S1_a_at	LOC415360: similar to pDJA1 chaperone	CD736897	415360	-1.17	-3.084	0.03998
Gga.11969.1.S1_at	CYTL1: cytokine-like 1	BU111245	422849	-1.18	-4.849	0.008813
Gga.14976.1.S1_at	Finished cDNA, clone ChEST132d10	CR386242.1		-1.18	-8.556	0.009797
GgaAffx.23826.6.S1_s_at	RCJMB04_18a15: PDZ and LIM domain 5	ENSGALT00000019938.1	422699	-1.18	-4.464	0.020661
Gga.1552.1.A1_at	Transcribed locus	AL586590		-1.18	-4.69	0.037657
Gga.9903.1.S1_at	Transcribed locus	BU207407		-1.18	-4.786	0.018593
Gga.4168.1.S1_at	SERPINH1: serpin peptidase inhibitor, clade H (heat shock protein 47), member 1, (collagen binding protein 1)	NM_205291.1	396228	-1.19	-3.357	0.028395
GgaAffx.21150.1.S1_at	Finished cDNA, clone ChEST982e20	CR523465.1		-1.19	-4.504	0.033136
Gga.4329.1.S1_at	GHR: growth hormone receptor	M74057.1	408184	-1.19	-4.018	0.022402
Gga.9002.1.S1_at	Finished cDNA, clone ChEST46a1	CD735855		-1.19	-4.296	0.026507
Gga.17293.1.S1_s_at	RCJMB04_20e4: zinc finger, CCHC domain containing 6	BU354002	427463	-1.19	-6.169	0.004816
Gga.17047.1.S1_at	Finished cDNA, clone ChEST932n14	CR390278.1		-1.19	-6.474	0.003594
GgaAffx.23542.1.S1_s_at	LOC423468: similar to Hypothetical protein KIAA0297/KIAA0329	ENSGALT00000018553.1	423468	-1.19	-9.632	0.009347
GgaAffx.24658.1.S1_at	LOC427290: hypothetical LOC427290	ENSGALT00000024770.1	427290	-1.19	-6.792	0.008824
GgaAffx.10840.1.S1_at	LOC418810: similar to putative transmembrane protein	ENSGALT00000027349.1	418810	-1.19	-3.977	0.017521
Gga.3041.1.S1_at	TNNC1: troponin C type 1 (slow)	NM_205133.1	396032	-1.2	-5.278	0.031538
Gga.9226.1.S1_at	Finished cDNA, clone ChEST124o20	BU440056		-1.2	-11.254	0.000534
Gga.17109.1.S1_at	Finished cDNA, clone ChEST690b10	CR388823.1		-1.2	-7.046	0.015557
Gga.12039.1.S1_a_at	Finished cDNA, clone ChEST959c22	BX933478.1		-1.2	-4.847	0.01108
GgaAffx.12902.1.S1_s_at	PNRC1: proline-rich nuclear receptor coactivator 1	AJ720799	421817	-1.2	-9.027	0.001365
GgaAffx.26668.2.S1_s_at	ST5: suppression of tumorigenicity 5	ENSGALT00000009536.1	423055	-1.2	-4.024	0.023721
GgaAffx.9014.2.S1_at	LOC423106: similar to Efcab4a protein	ENSGALT00000022988.1	423106	-1.2	-3.659	0.021704
Gga.18638.1.S1_at	Finished cDNA, clone ChEST206e18	BU351113		-1.21	-8.246	0.0012
Gga.2876.2.S1_x_at	VAV3: vav 3 oncogene	BU468673	373939	-1.21	-7.996	0.001434
Gga.13750.1.A1_at	Finished cDNA, clone ChEST48d15	BU215996		-1.21	-5.255	0.006391
Gga.11999.1.S1_at	Finished cDNA, clone ChEST353k10	BX932277.2		-1.21	-9.549	0.0014
Gga.15614.1.S2_a_at	PTK2: PTK2 protein tyrosine kinase 2	BU314786	396416	-1.22	-3.774	0.020017
Gga.3811.1.S1_at	BOK: BCL2-related ovarian killer	AF290888.1	395445	-1.22	-4.807	0.016763
GgaAffx.20334.1.S1_at	RCJMB04_18a15: PDZ and LIM domain 5	CR524281.1	422699	-1.22	-3.917	0.024878
Gga.12310.1.S1_at	Gga.12310.1	BX950437.1		-1.22	-3.263	0.033914
GgaAffx.9462.1.S1_at	TYMS: thymidylate synthetase	ENSGALT00000024038.1	421060	-1.22	-3.288	0.032749
Gga.7230.1.S1_at	LOC422439: similar to Ets transcription factor	BX260969	422439	-1.22	-4.859	0.019357
Gga.4384.1.S2_at	BIRC2: baculoviral IAP repeat-containing 2	BU239841	374012	-1.23	-5.489	0.005878
GgaAffx.21583.1.S1_at	Finished cDNA, clone ChEST411n12	CR523032.1		-1.23	-13.758	0.003688
Gga.12608.1.S1_at	RCJMB04_5j21: insulin induced gene 2	BU468246	424276	-1.23	-5.121	0.010605
Gga.10881.1.S1_at	Transcribed locus, weakly similar to XP_369805.1 protein MG06320.4 [Magnaporthe grisea 70-15]	BU258477		-1.23	-8.422	0.001441
Gga.1807.2.S1_a_at	Finished cDNA, clone ChEST427m21	CR352642.1		-1.23	-3.733	0.03562
Gga.16679.1.S1_at	Finished cDNA, clone ChEST619l13	CR385403.1		-1.23	-3.613	0.023069
GgaAffx.1312.1.S1_at	Finished cDNA, clone ChEST594n6	ENSGALT00000003086.1		-1.23	-6.919	0.002393
Gga.7066.1.S1_at	LOC423255: similar to high-risk human papilloma viruses E6 oncoproteins targeted protein E6TP1 alpha; putative GAP protein alpha	BU314603	423255	-1.23	-7.324	0.002078
Gga.17208.1.S1_s_at	Finished cDNA, clone ChEST573o4	CR388881.1		-1.24	-3.91	0.045001
GgaAffx.21561.1.S1_at	Finished cDNA, clone ChEST569a9	CR523054.1		-1.24	-5.599	0.005167
Gga.16130.1.S1_at	Finished cDNA, clone ChEST424a5	CR386776.1		-1.24	-6.105	0.006893
Gga.15370.1.S1_at	Finished cDNA, clone ChEST123b17	BU230972		-1.24	-4.771	0.010972
Gga.4999.2.S1_at	ITGA4: integrin, alpha 4 (antigen CD49D, alpha 4 subunit of VLA-4 receptor)	AF074605.1	424121	-1.24	-3.509	0.026459
Gga.17034.1.S1_s_at	YPEL2: yippee-like 2 (Drosophila)	BU475817	417632	-1.24	-4.858	0.028665
Gga.2928.1.S1_at	Transcribed locus	BU144717		-1.24	-4.304	0.04438
Gga.2375.1.S2_at	CTNNA2: catenin (cadherin-associated protein), alpha 2	BU223694	396035	-1.25	-4.835	0.026603
Gga.3673.1.S2_at	LDB2: LIM domain binding 2	BU441362	395631	-1.25	-6.142	0.003813
Gga.19192.1.S1_at	Gga.19192.1	CR406964.1		-1.25	-5.231	0.030064
Gga.15903.1.S1_s_at	PDZRN3: PDZ domain containing RING finger 3	CR387480.1	416099	-1.25	-13.897	0.000178
Gga.19285.1.S1_at	Finished cDNA, clone ChEST1018g20	BU221244		-1.25	-3.279	0.049094
GgaAffx.10647.1.S1_s_at	LOC428006: similar to neuroligin X	ENSGALT00000026841.1	428006	-1.25	-4.85	0.03193
GgaAffx.9478.1.S1_s_at	LOC427201: similar to Rho-guanine nucleotide exchange factor	ENSGALT00000024077.1	427201	-1.25	-3.808	0.028109
GgaAffx.21066.1.S1_at	Finished cDNA, clone ChEST859n24	CR523549.1		-1.26	-3.998	0.021966
Gga.1812.1.S1_at	TNFRSF11B: Tumor necrosis factor receptor superfamily, member 11b (osteoprotegerin)	BU409388	378803	-1.26	-4.595	0.014294
Gga.1471.1.S1_at	Finished cDNA, clone ChEST189e1	BU357160		-1.26	-4.776	0.01553
Gga.17859.1.S1_at	Finished cDNA, clone ChEST537o15	BU341129		-1.26	-8.563	0.006864
GgaAffx.26426.1.S1_s_at	LOC424808: similar to secretogranin II	ENSGALT00000008311.1	424808	-1.26	-3.327	0.0346
Gga.4146.1.S1_at	LOC395489: EURL	NM_204737.1	395489	-1.27	-9.634	0.001024
Gga.10025.1.S1_at	CHGB: chromogranin B (secretogranin 1)	BU394932	421312	-1.27	-3.31	0.049898
Gga.4588.1.S1_at	CDKN1B: Cyclin-dependent kinase inhibitor 1B (p27, Kip1)	BU411780	374106	-1.27	-4.248	0.014036
Gga.19519.1.S1_at	Finished cDNA, clone ChEST572i4	BU415347		-1.27	-3.467	0.026187
Gga.1789.1.S1_at	Transcribed locus	BI067209		-1.27	-6.353	0.01667
Gga.8771.1.S1_at	FGFRL1: fibroblast growth factor receptor-like 1	NM_204456.1	395107	-1.28	-5.478	0.022253
Gga.14016.1.S1_x_at	Finished cDNA, clone ChEST61a6	BU106879		-1.28	-4.683	0.017697
GgaAffx.5185.2.S1_s_at	RCJMB04_28i17: acid phosphatase 2, lysosomal	ENSGALT00000013369.1	428864	-1.28	-3.496	0.037822
Gga.2528.1.S1_at	Transcribed locus, strongly similar to NP_062191.1 musculoaponeurotic fibrosarcoma (avian) oncogene homolog (c-maf) [Rattus norvegicus]	BU121979		-1.28	-3.888	0.024024
GgaAffx.21597.1.S1_at	Finished cDNA, clone ChEST794e4	CR523018.1		-1.29	-10.631	0.000482
Gga.15965.1.S1_at	Gga.15965.1	CR385280.1		-1.29	-9.951	0.002705
GgaAffx.23757.1.S1_at	ANK2: ankyrin 2, neuronal	ENSGALT00000019663.1	422689	-1.29	-6.94	0.003334
Gga.19411.1.A1_at	Transcribed locus	AL587632		-1.29	-3.423	0.029231
Gga.644.1.S1_at	ACTG2: actin, gamma 2, smooth muscle, enteric	NM_205172.1	396084	-1.3	-5.886	0.005098
GgaAffx.20596.1.S1_at	Finished cDNA, clone ChEST698h14	CR524019.1		-1.3	-5.233	0.017925
Gga.7661.1.S1_at	Finished cDNA, clone ChEST764i18	BX262508		-1.3	-8.74	0.011704
Gga.11833.1.S1_at	RWDD3: RWD domain containing 3	BX932873.2	424481	-1.3	-3.905	0.018168
Gga.16008.1.S1_at	Finished cDNA, clone ChEST487g3	CR387455.1		-1.3	-4.358	0.040375
Gga.16990.1.S1_at	Finished cDNA, clone ChEST698j4	BU447800		-1.3	-5.138	0.006829
Gga.18410.1.A1_at	Finished cDNA, clone ChEST784l21	BU392437		-1.3	-4.236	0.028941
Gga.14016.1.S1_at	Finished cDNA, clone ChEST61a6	BU106879		-1.3	-4.305	0.024705
Gga.7492.2.A1_at	Finished cDNA, clone ChEST47i20	BX934127.2		-1.3	-3.743	0.020264
GgaAffx.6679.4.S1_s_at	LOC422535: similar to nephronectin short	ENSGALT00000017196.1	422535	-1.3	-5.383	0.010766
GgaAffx.21269.1.S1_s_at	Finished cDNA, clone ChEST578k10	CR523346.1		-1.31	-4.103	0.029311
Gga.19402.1.S1_at	Finished cDNA, clone ChEST898d20	CR407239.1		-1.31	-3.382	0.040733
GgaAffx.23256.1.S1_at	LOC428901: similar to KIAA0405	ENSGALT00000017230.1	428901	-1.31	-5.554	0.008594
Gga.8904.1.S1_at	Transcribed locus	BU483719		-1.31	-5.774	0.004482
GgaAffx.21055.1.S1_at	Finished cDNA, clone ChEST864d18	CR523560.1		-1.32	-6.828	0.011936
Gga.8935.1.S1_at	LOC417173: similar to Rap guanine nucleotide exchange factor (GEF) 1	CD736424	417173	-1.32	-7.321	0.003602
Gga.14764.1.S1_at	Finished cDNA, clone ChEST108i11	BU323730		-1.33	-14.144	0.000149
GgaAffx.12873.1.S1_at	RCJMB04_25e3: spermatid perinuclear RNA binding protein	AJ720770	417105	-1.33	-10.547	0.002776
Gga.4955.1.S1_at	FRZB: frizzled-related protein	NM_204772.1	395545	-1.34	-10.12	0.000569
Gga.4856.1.S1_s_at	PMP22: peripheral myelin protein 22	CF249767	417327	-1.34	-3.038	0.045137
Gga.14372.1.S1_at	Finished cDNA, clone ChEST78g23	BU289920		-1.34	-5.313	0.011488
Gga.8935.2.S1_s_at	LOC417173: similar to Rap guanine nucleotide exchange factor (GEF) 1	BI064569	417173	-1.34	-3.883	0.018379
GgaAffx.7330.2.S1_s_at	RCJMB04_4h22: SCY1-like 2 (S. cerevisiae)	ENSGALT00000018870.1	417930	-1.34	-3.772	0.025009
GgaAffx.22984.1.S1_x_at	LOC396243: Collagen alpha 2(I) chain precursor /// Finished cDNA, clone ChEST216o6	ENSGALT00000015666.1	396243	-1.34	-3.058	0.042401
GgaAffx.10199.1.A1_at	GgaAffx.10199.1	ENSGALT00000025797.1		-1.34	-6.093	0.006444
GgaAffx.20330.1.S1_at	LOC426050: similar to KIAA0802 protein	CR524285.1	426050	-1.35	-3.881	0.038677
Gga.8200.1.S1_s_at	Finished cDNA, clone ChEST893e13	BU391632		-1.35	-3.028	0.039634
Gga.17342.1.S1_at	Finished cDNA, clone ChEST845e14	CR388632.1		-1.36	-5.439	0.010226
GgaAffx.13012.1.S1_at	RCJMB04_29k9: ADP-ribosylation factor-like 6	AJ720909	418433	-1.36	-7.255	0.002151
Gga.1438.1.S1_at	Finished cDNA, clone ChEST364n9	BU393127		-1.37	-10.759	0.001032
Gga.10972.1.S1_at	LOC420315: Similar to alpha 1 type XXII collagen	BX931481.2	420315	-1.37	-5.315	0.012676
Gga.552.1.S1_at	DIO3: deiodinase, iodothyronine, type III	Y11273.1	395939	-1.37	-3.644	0.024437
GgaAffx.11918.1.S1_s_at	MXD4: MAX dimerization protein 4	AJ719815	422890	-1.37	-4.393	0.011986
Gga.5648.2.S1_a_at	Finished cDNA, clone ChEST653l2	CR387751.1		-1.38	-4.948	0.029409
Gga.6610.1.S1_at	Finished cDNA, clone ChEST357k15	BX260590		-1.38	-5.417	0.013516
Gga.16844.2.S1_at	COL3A1: alpha 1 type III collagen	BU413584	396340	-1.38	-4.971	0.037376
Gga.12856.1.S1_at	LOC422034: similar to MGC83195 protein	BU353303	422034	-1.38	-6.042	0.005115
GgaAffx.24388.1.S1_at	LOC418256: similar to Microfibrillar associated protein 5	ENSGALT00000023092.1	418256	-1.38	-5.143	0.031528
Gga.7895.1.S1_at	Finished cDNA, clone ChEST323a9	BX273550		-1.39	-9.327	0.006852
Gga.10033.1.S1_at	LOC419240: similar to contains transmembrane (TM) region	BU273180	419240	-1.39	-4.172	0.015405
Gga.5620.2.S1_a_at	LOC421576: similar to PACRG	BX933846.2	421576	-1.39	-6.599	0.004993
Gga.17936.1.S1_at	SEMA3D: sema domain, immunoglobulin domain (Ig), short basic domain, secreted, (semaphorin) 3D	BU458704	396332	-1.39	-4.082	0.016496
Gga.11602.1.S1_at	Transcribed locus	CK609063		-1.39	-9.292	0.002202
NC-002188.CDS138.S1_at	NC-002188.CDS138			-1.4	-5.054	0.007399
Gga.4286.1.S1_at	LOC395288: hemopexin	M37319.1	395288	-1.4	-6.683	0.020769
Gga.14231.1.S1_at	Finished cDNA, clone ChEST120d6	BU386534		-1.4	-4.944	0.007798
Gga.11429.1.S1_s_at	LOC418903: similar to KIAA0369	CN226581	418903	-1.4	-3.539	0.030434
GgaAffx.24928.1.S1_s_at	LOC418592: hypothetical LOC418592	ENSGALT00000026305.1	418592	-1.4	-5.351	0.018464
Gga.17661.1.S1_s_at	Finished cDNA, clone ChEST908h8	BU208365		-1.41	-5.027	0.016609
Gga.11900.1.S1_at	LOC424451: similar to niban protein	BU261686	424451	-1.41	-5.101	0.035244
Gga.19204.1.S1_at	Finished cDNA, clone ChEST979f12	BU352631		-1.41	-4.889	0.009237
GgaAffx.11795.1.S1_s_at	RCJMB04_5f12: APAF1 interacting protein	AJ719692	428860	-1.41	-8.023	0.004656
GgaAffx.1812.1.S1_at	Transcribed locus	ENSGALT00000004419.1		-1.41	-8.078	0.001277
Gga.2731.1.S1_at	Finished cDNA, clone ChEST793k15	CR391586.1		-1.42	-12.419	0.000471
Gga.4728.1.S1_at	LOC395778: hypothetical protein LOC395778	CF250676	395778	-1.42	-5.029	0.008711
Gga.13036.1.S1_at	9430041O17RIK: Arg/Abl-interacting protein ArgBP2	BU107547	422719	-1.42	-12.94	0.001479
GgaAffx.23427.1.S1_at	SIPA1L2: Signal-induced proliferation-associated 1 like 2	ENSGALT00000017961.1	421523	-1.42	-3.832	0.020707
GgaAffx.12757.1.S1_s_at	RCJMB04_22n21: ral guanine nucleotide dissociation stimulator-like 1	AJ720654	424446	-1.43	-6.362	0.003947
Gga.12194.1.S1_at	Finished cDNA, clone ChEST592n10	BX931504.2		-1.43	-4.407	0.020982
GgaAffx.23229.1.S1_s_at	Transcribed locus, weakly similar to XP_576357.1 similar to hephaestin [Rattus norvegicus] /// Finished cDNA, clone ChEST964a4 /// Transcribed locus, weakly similar to NP_579838.1 [Rattus norvegicus]	ENSGALT00000016991.1		-1.43	-3.673	0.044115
Gga.8072.1.S1_s_at	RCJMB04_20e4: zinc finger, CCHC domain containing 6	BU487018	427463	-1.43	-5.603	0.007603
Gga.15614.1.S1_a_at	PTK2: PTK2 protein tyrosine kinase 2	NM_205435.1	396416	-1.44	-3.508	0.025481
Gga.12110.2.S1_a_at	OLFM3: olfactomedin 3	BU350228	424461	-1.44	-7.322	0.006099
Gga.2906.1.S1_at	RCJMB04_3k20: Similar to taurine transporter	BU304140	416041	-1.44	-8.78	0.011996
GgaAffx.20345.1.S1_s_at	Finished cDNA, clone ChEST910h16	CR524270.1		-1.45	-8.79	0.006231
GgaAffx.20554.1.S1_at	Finished cDNA, clone ChEST1021m21	CR524061.1		-1.45	-8.391	0.001983
Gga.15420.1.S1_at	SIPA1L2: signal-induced proliferation-associated 1 like 2	BU402639	421523	-1.45	-10.449	0.006913
Gga.20062.1.S1_s_at	SIPA1L2: signal-induced proliferation-associated 1 like 2	BU394425	421523	-1.45	-8.657	0.006895
Gga.322.1.S1_at	SPRY1: sprouty 1 protein	BU283046	395583	-1.45	-8.762	0.001007
GgaAffx.6053.1.S1_at	GgaAffx.6053.1	ENSGALT00000015706.1		-1.45	-5.372	0.007747
Gga.4157.1.S1_at	EPHA7: EPH receptor A7	NM_205083.1	395967	-1.46	-3.86	0.041263
Gga.8331.1.S1_at	Finished cDNA, clone ChEST306a23	BU112932		-1.46	-3.861	0.04104
Gga.15923.1.S1_at	Finished cDNA, clone ChEST487a9	BU271933		-1.46	-3.622	0.038016
Gga.20.1.S1_at	FTD: ferritoid	NM_204383.1	378899	-1.47	-8.527	0.001174
Gga.2845.1.S1_at	CITED2: Cbp/p300-interacting transactivator, with Glu/Asp-rich carboxy-terminal domain, 2	NM_206844.1	395399	-1.47	-5.667	0.006086
Gga.7044.3.S1_s_at	RCJMB04_2f9: selenoprotein P, plasma, 1	BU244903	431587	-1.47	-12.529	0.000326
Gga.10343.1.S1_a_at	LOC420800: brain-specific protein p25 alpha	BU246202	420800	-1.48	-6.927	0.003803
Gga.2242.1.S1_at	Transcribed locus	BU219679		-1.48	-5.834	0.012725
GgaAffx.20432.1.S1_at	Finished cDNA, clone ChEST767e5	CR524183.1		-1.49	-3.591	0.048606
GgaAffx.12711.1.S1_at	RCJMB04_21h11: hypothetical protein LOC768701	AJ720608	768701	-1.49	-5.682	0.017421
Gga.10751.1.S1_at	Finished cDNA, clone ChEST602k23	BX932679.1		-1.5	-5.075	0.00723
GgaAffx.23757.5.S1_s_at	ANK2: ankyrin 2, neuronal	ENSGALT00000019665.1	422689	-1.5	-7.066	0.013335
Gga.2068.2.S1_at	Transcribed locus, moderately similar to XP_001068825.1 similar to SID1 transmembrane family, member 2 [Rattus norvegicus]	BU241338		-1.5	-3.744	0.021496
Gga.1328.1.S2_at	B2M: beta-2 microglobulin	CD737246	414830	-1.51	-4.327	0.043907
Gga.4761.3.S1_x_at	Hypothetical protein, clone 29o22	BU388731		-1.51	-4.98	0.016901
GgaAffx.9993.1.A1_at	GgaAffx.9993.1	ENSGALT00000025286.1		-1.51	-5.234	0.019795
Gga.8224.1.S1_at	Finished cDNA, clone ChEST130n8	BX270973		-1.51	-5.616	0.00622
GgaAffx.20942.1.S1_s_at	Finished cDNA, clone ChEST840d13	CR523673.1		-1.52	-3.646	0.034415
Gga.14502.1.S1_at	LOC424526: Similar to collagen, type XXIV, alpha 1 /// Finished cDNA, clone ChEST530l16	CR387782.1	424526	-1.52	-3.398	0.041451
GgaAffx.3789.1.S1_at	LOC422234: similar to Glypican 4	ENSGALT00000009812.1	422234	-1.52	-3.479	0.037673
Gga.12307.2.S1_x_at	9430041O17RIK: Arg/Abl-interacting protein ArgBP2	BU273309	422719	-1.53	-4.008	0.033038
Gga.4725.1.S1_at	Finished cDNA, clone ChEST19h15	CR387423.1		-1.53	-3.631	0.022512
Gga.651.1.S1_at	EFNA5: ephrin-A5	NM_205184.1	396100	-1.54	-4.175	0.019055
GgaAffx.6738.1.S1_at	LOC423401: similar to tetratricopeptide repeat domain 8	ENSGALT00000017348.1	423401	-1.54	-5.176	0.006657
GgaAffx.2205.1.S1_at	LOC419933: similar to proline arginine-rich end leucine-rich repeat protein	ENSGALT00000005617.1	419933	-1.54	-7.335	0.017478
GgaAffx.8070.1.S1_at	LOC420854: similar to preproendothelin-1	ENSGALT00000020785.1	420854	-1.54	-3.457	0.026599
Gga.5109.1.S1_s_at	MYCN: v-myc myelocytomatosis viral related oncogene, neuroblastoma derived	BU419172	421948	-1.55	-5.129	0.007162
Gga.1647.1.S1_at	Finished cDNA, clone ChEST712h12	BU365058		-1.56	-4.089	0.015358
GgaAffx.21269.1.S1_at	Finished cDNA, clone ChEST578k10	CR523346.1		-1.57	-8.52	0.008967
Gga.10110.1.S1_at	Finished cDNA, clone ChEST992o1	CR386923.1		-1.57	-3.471	0.032061
Gga.13556.1.S1_at	Finished cDNA, clone ChEST432p5	BU270035		-1.57	-7.6	0.001609
Gga.3419.1.S1_at	Gga.3419.1	BU446135		-1.57	-5.438	0.023417
Gga.6562.1.A1_x_at	Gga.6562.1	BX279488		-1.57	-4.999	0.009713
NC-002188.CDS110.S1_at	NC-002188.CDS110			-1.58	-4.507	0.025423
Gga.10430.1.S1_at	Finished cDNA, clone ChEST34i19	BX933874.1		-1.58	-6.391	0.006998
GgaAffx.23880.1.S1_at	LOC395778: hypothetical protein LOC395778	ENSGALT00000020197.1	395778	-1.58	-3.627	0.022484
Gga.9317.1.S1_at	Transcribed locus	BX262888		-1.58	-6.167	0.012068
Gga.4977.1.S1_at	MSX2: msh homeobox 2	NM_204559.1	395245	-1.59	-6.25	0.003402
Gga.3852.1.S2_s_at	RHOB: ras homolog gene family, member B	NM_204909.1	395734	-1.59	-10.973	0.001196
Gga.14498.1.S1_at	Finished cDNA, clone ChEST533o24	BU258089		-1.59	-5.541	0.015855
Gga.17041.1.S1_at	Finished cDNA, clone ChEST927n16	BU258265		-1.59	-6.274	0.003336
GgaAffx.6738.2.S1_s_at	LOC423401: similar to tetratricopeptide repeat domain 8	ENSGALT00000017349.1	423401	-1.59	-3.378	0.027991
GgaAffx.9197.1.S1_at	RCJMB04_7l20: Poly(A) binding protein, cytoplasmic 1	ENSGALT00000023379.1	430997	-1.59	-4.848	0.026171
Gga.8326.1.S1_at	Transcribed locus	BU398458		-1.59	-5.582	0.009253
Gga.9481.1.S1_s_at	LOC395772: otokeratin	NM_204932.1	395772	-1.6	-4.798	0.03669
Gga.3332.1.S1_at	MXRA8: matrix-remodelling associated 8	NM_204636.1	395347	-1.6	-8.025	0.006612
Gga.10418.1.S1_at	Finished cDNA, clone ChEST57j17	BX934054.1		-1.6	-6.675	0.014564
GgaAffx.1064.1.S1_s_at	ATG16L1: ATG16 autophagy related 16-like 1 (S. cerevisiae)	ENSGALT00000002471.1	424746	-1.6	-4.464	0.04311
Gga.8200.1.S1_at	Finished cDNA, clone ChEST893e13	BU391632		-1.61	-3.394	0.03482
Gga.11459.1.S1_at	HKDC1: hexokinase domain containing 1	CD740786	423698	-1.61	-4.661	0.023842
Gga.16194.1.S1_at	Finished cDNA, clone ChEST1024b24	BU282162		-1.61	-11.125	0.000429
Gga.4965.3.S1_a_at	LOC395875: collagen type XII alpha 1 chain	X67327.1	395875	-1.61	-3.942	0.017036
GgaAffx.8939.1.S1_s_at	LOC422763: hypothetical LOC422763	ENSGALT00000022796.1	422763	-1.61	-6.223	0.015157
Gga.4108.2.S1_a_at	TPM1: tropomyosin 1 (alpha)	M36337.1	396366	-1.62	-5.581	0.015032
Gga.1527.1.S1_at	METTL7A: methyltransferase like 7A	BX931252.2	426871	-1.62	-3.942	0.02475
Gga.7467.1.S1_at	PDLIM4: Finished cDNA, clone ChEST986n24 /// PDZ and LIM domain 4	BX261905	395643	-1.62	-13.655	0.000508
Gga.5002.1.S1_at	MDK: midkine (neurite growth-promoting factor 2)	BU135684	423196	-1.62	-5.419	0.01491
Gga.15288.1.S1_at	Finished cDNA, clone ChEST543o8	CR385166.1		-1.62	-16.272	0.000093
GgaAffx.4789.1.S1_at	LOC420498: similar to Enkurin	ENSGALT00000012450.1	420498	-1.62	-23.361	0.000144
Gga.15991.1.S1_at	Finished cDNA, clone ChEST656k19	BU216377		-1.63	-8.002	0.011567
Gga.12667.1.S1_at	FILIP1: Filamin A interacting protein 1	BU260611	421860	-1.63	-5.253	0.028521
Gga.12667.2.S1_s_at	FILIP1: filamin A interacting protein 1	BX929400.1	421860	-1.63	-13.738	0.004108
GgaAffx.24639.1.S1_at	GgaAffx.24639.1	ENSGALT00000024648.1		-1.63	-7.076	0.00306
Gga.2869.1.S1_at	KCNIP4: Kv channel interacting protein 4	NM_204555.1	395239	-1.64	-8.214	0.001198
Gga.16844.1.S1_a_at	COL3A1: alpha 1 type III collagen	U07974.1	396340	-1.64	-3.976	0.017171
GgaAffx.4585.1.S1_at	LOC422293: hypothetical LOC422293	ENSGALT00000011896.1	422293	-1.64	-6.46	0.003387
GgaAffx.26141.1.S1_s_at	HKDC1: hexokinase domain containing 1	ENSGALT00000006717.1	423698	-1.65	-4.746	0.040065
Gga.8470.1.S1_at	Finished cDNA, clone ChEST752o10	CD728828		-1.66	-21.638	0.000295
Gga.13161.1.S1_at	Finished cDNA, clone ChEST388b23	BU306744		-1.66	-4.554	0.020437
Gga.9473.1.S1_at	ITGB5: integrin, beta 5	NM_204483.1	395142	-1.67	-4.606	0.028149
Gga.17046.1.S1_at	LONRF3: LON peptidase N-terminal domain and ring finger 3	BU379576	422375	-1.67	-4.981	0.011992
Gga.4052.1.S1_at	MYL9: myosin, light chain 9, regulatory	NM_205278.1	396215	-1.68	-5.268	0.024013
Gga.1205.1.S2_at	PLA2G7: phospholipase A2, group VII (platelet-activating factor acetylhydrolase, plasma)	BU254591	395816	-1.69	-12.367	0.000327
Gga.3667.1.S1_at	PDLIM4: PDZ and LIM domain 4	NM_204839.1	395643	-1.69	-6.612	0.011751
Gga.1615.1.S1_at	TMTC1: transmembrane and tetratricopeptide repeat containing 1	AL587697	418143	-1.69	-4.549	0.04477
Gga.20052.1.S1_at	Finished cDNA, clone ChEST851b2	BU389873		-1.69	-5.774	0.006533
Gga.15793.1.S1_at	Finished cDNA, clone ChEST999f19	BU224644		-1.7	-3.405	0.031303
Gga.12987.1.S1_at	Finished cDNA, clone ChEST823g14	CR353293.1		-1.7	-4.391	0.023846
Gga.718.3.S1_a_at	DMD: dystrophin	AF063193.1	396236	-1.7	-5.264	0.029471
Gga.13839.1.S1_at	Finished cDNA, clone ChEST66a18	CR354194.1		-1.7	-9.778	0.00988
Gga.12307.3.S1_s_at	9430041O17RIK: Arg/Abl-interacting protein ArgBP2	BX934497.2	422719	-1.71	-4.297	0.01422
GgaAffx.26129.1.S1_at	FAM20A: family with sequence similarity 20, member A	ENSGALT00000006649.1	417439	-1.71	-6.078	0.022835
Gga.239.1.S1_at	TLL1: tolloid-like 1	NM_204703.1	395441	-1.72	-5.336	0.020643
GgaAffx.2735.1.S1_s_at	RCJMB04_3a3: cell cycle progression 1	ENSGALT00000007016.1	427496	-1.72	-4.078	0.015383
Gga.1686.1.S1_s_at	TGFB3: transforming growth factor, beta 3	NM_205454.1	396438	-1.73	-8.205	0.001213
Gga.686.1.S1_at	BMP4: bone morphogenetic protein 4	NM_205237.1	396165	-1.73	-4.431	0.019711
GgaAffx.22999.1.S1_s_at	COL1A2: Finished cDNA, clone ChEST644h21 /// Collagen, type I, alpha 2	ENSGALT00000015703.1	420564	-1.73	-6.229	0.010971
Gga.16921.1.S1_at	Gga.16921.1	BU474896		-1.74	-4.952	0.020202
Gga.5291.1.S1_at	LOC419762: similar to immunoglobulin superfamily, member 4A isoform a; immunosuperfamily protein Bl2	BU216867	419762	-1.74	-4.686	0.040329
Gga.14504.1.S1_at	ADAMTSL1: ADAMTS-like 1	CR387777.1	431603	-1.74	-3.917	0.040591
GgaAffx.9310.1.S1_s_at	LOC427123: Similar to bumetanide-sensitive Na-K-Cl cotransporter	ENSGALT00000023675.1	427123	-1.74	-4.408	0.011659
Gga.3270.1.S1_at	Gga.3270.1	BU351696		-1.74	-4.419	0.015009
Gga.13005.1.S1_at	Finished cDNA, clone ChEST116e12	BU268634		-1.75	-5.359	0.009244
Gga.2764.1.S1_at	Finished cDNA, clone ChEST93h24	BX272707		-1.75	-3.947	0.024123
Gga.16374.1.S1_at	Finished cDNA, clone ChEST84l23	BU420508		-1.76	-7.581	0.009971
Gga.956.1.S1_at	NFIL3: nuclear factor, interleukin 3 regulated	NM_204618.1	395326	-1.77	-7.042	0.002965
Gga.4530.1.S1_at	ACTA2: actin, alpha 2, smooth muscle, aorta	BU266671	423787	-1.77	-5.877	0.014998
GgaAffx.5043.1.S1_s_at	LOC419358: similar to beta-1,4-galactosyltransferase (beta-1,4-GalT) V	ENSGALT00000013071.1	419358	-1.77	-4.052	0.047132
Gga.4087.1.S2_at	FZD1: frizzled homolog 1 (Drosophila)	BU226682	374062	-1.78	-5.959	0.005592
GgaAffx.11832.1.S1_at	P4HA2: procollagen-proline, 2-oxoglutarate 4-dioxygenase (proline 4-hydroxylase), alpha polypeptide II	AJ719729	416326	-1.78	-14.211	0.004667
Gga.3972.1.S1_at	SEMA3D: sema domain, immunoglobulin domain (Ig), short basic domain, secreted, (semaphorin) 3D	NM_205373.1	396332	-1.8	-3.829	0.020738
Gga.588.1.S1_at	GFRA1: GDNF family receptor alpha 1	NM_205102.1	395994	-1.8	-5.874	0.016962
GgaAffx.20643.1.S1_at	Finished cDNA, clone ChEST64m16	CR523972.1		-1.8	-4.315	0.01931
Gga.1791.1.S1_at	Finished cDNA, clone ChEST484f4	CR353397.1		-1.8	-5.471	0.006429
Gga.18811.1.S1_at	Finished cDNA, clone ChEST987f14	CR391541.1		-1.8	-6.914	0.00583
Gga.12406.1.S1_at	LOC421753 /// LOC428623: similar to solute carrier family 16, member 10; T-type amino acid transporter 1 /// similar to KIAA1919	BU296378	421753 /// 428623	-1.8	-4.048	0.047075
GgaAffx.1193.1.S1_s_at	LAMA1: laminin, alpha 1	ENSGALT00000023781.1	374016	-1.8	-9.072	0.001477
GgaAffx.22602.1.S1_s_at	Transcribed locus, moderately similar to NP_037051.2 channel, voltage-dependent, alpha2/delta subunit 1 [Rattus norvegicus]	ENSGALT00000013829.1		-1.81	-8.785	0.011777
Gga.16958.1.S1_at	Finished cDNA, clone ChEST275a23	BU282549		-1.82	-4.573	0.043878
Gga.14029.1.S1_at	Finished cDNA, clone ChEST250p16	CR353470.1		-1.83	-6.211	0.022798
Gga.3676.1.S1_at	LOC423952: N-acetylgalactosamine 4-sulfate 6-O-sulfotransferase	AJ441642	423952	-1.83	-4.45	0.033173
Gga.10818.1.S1_at	LOC427801 /// LOC429567: similar to beta(1,6)-N-acetylglucosaminyltransferase V /// similar to protease	BU446617	427801 /// 429567	-1.83	-4.451	0.021254
GgaAffx.10088.2.A1_s_at	LOC421839: similar to putative serine protease 35	ENSGALT00000025552.1	421839	-1.83	-10.86	0.003893
Gga.7492.2.S1_a_at	Finished cDNA, clone ChEST47i20	BX934127.2		-1.84	-5.096	0.009257
Gga.9814.1.S1_at	Finished cDNA, clone ChEST749n21	BU367046		-1.84	-8.218	0.006703
Gga.12101.1.S1_s_at	CAP2: CAP, adenylate cyclase-associated protein, 2 (yeast)	BX931413.2	420847	-1.84	-4.56	0.012044
Gga.11646.1.S1_at	FAM20A: family with sequence similarity 20, member A	CR353950.1	417439	-1.85	-5.962	0.017256
Gga.566.1.S1_at	ITGA1: integrin, alpha 1	NM_205069.1	395951	-1.86	-8.756	0.002115
Gga.1299.1.S1_at	Finished cDNA, clone ChEST582d7	BU227084		-1.86	-5.702	0.007468
Gga.3037.1.S1_s_at	CHRDL1: chordin-like 1	NM_204171.1	373985	-1.87	-5.891	0.008891
GgaAffx.22988.1.S1_at	GgaAffx.22988.1	ENSGALT00000015689.1		-1.87	-3.149	0.034685
Gga.2582.1.S1_at	TGFBI: transforming growth factor, beta-induced, 68kDa	NM_205036.1	395897	-1.88	-4.781	0.008767
GgaAffx.9643.1.S1_at	PCSK5: proprotein convertase subtilisin/kexin type 5	ENSGALT00000024469.1	395456	-1.88	-5.501	0.007052
Gga.6919.1.A1_at	CXXC5: CXXC finger 5	BX271596	416138	-1.88	-8.715	0.001279
Gga.5505.1.S1_a_at	SOX9: SRY (sex determining region Y)-box 9	BU432942	374148	-1.88	-5.065	0.01985
Gga.11300.1.S1_at	LOC422439: similar to Ets transcription factor	BU348384	422439	-1.89	-7.899	0.002738
Gga.9043.1.S1_at	RCJMB04_4d4: Wolf-Hirschhorn syndrome candidate 2	CR352876.1	422896	-1.89	-4.694	0.010496
Gga.19655.1.S1_at	NOTUM: notum pectinacetylesterase homolog (Drosophila)	CR406335.1	417385	-1.9	-4.69	0.033012
GgaAffx.8558.1.S1_s_at	9430041O17RIK: Arg/Abl-interacting protein ArgBP2	ENSGALT00000021898.1	422719	-1.9	-7.845	0.007846
GgaAffx.9011.1.S1_at	GABRG1: gamma-aminobutyric acid (GABA) A receptor, gamma 1	ENSGALT00000022974.1	422771	-1.9	-8.491	0.010003
Gga.1817.1.S1_at	SALL1: sal-like 1 (Drosophila)	NM_204707.1	395446	-1.91	-8.014	0.013505
Gga.5869.1.S1_s_at	Finished cDNA, clone ChEST64m16	BU128095		-1.92	-3.447	0.044482
Gga.7868.1.S1_at	Finished cDNA, clone ChEST737n20	BU244327		-1.92	-2.881	0.044996
Gga.1790.1.S1_at	Finished cDNA, clone ChEST322h21	CR352470.1		-1.92	-8.144	0.001339
Gga.12307.2.S1_a_at	9430041O17RIK: Arg/Abl-interacting protein ArgBP2	BU273309	422719	-1.93	-4.679	0.033436
Gga.18643.1.S1_s_at	Finished cDNA, clone ChEST199j20	CR391148.1		-1.94	-6.182	0.020229
Gga.333.1.S1_at	SIX6: sine oculis homeobox homolog 6 (Drosophila)	NM_204994.1	395843	-1.96	-7.352	0.003568
Gga.4087.1.S1_at	FZD1: frizzled homolog 1 (Drosophila)	AF031830.1	374062	-1.96	-4.393	0.011805
Gga.12977.1.S1_at	DDB1: Damage-specific DNA binding protein 1, 127kDa	BU336673	374050	-1.96	-3.247	0.03593
GgaAffx.13119.1.S1_s_at	RCJMB04_32i2: ribosomal protein S14	AJ721016	416275	-1.97	-7.543	0.011273
Gga.4306.1.S1_at	DMN: desmuslin	NM_204809.1	395599	-1.98	-4.166	0.042463
Gga.2073.1.S1_at	LOC395532: alpha-1 collagen (I)	CD214476	395532	-1.99	-6.472	0.019667
Gga.12307.1.S1_at	9430041O17RIK: Arg/Abl-interacting protein ArgBP2	BU144506	422719	-1.99	-4.573	0.013382
Gga.16377.1.S1_at	Finished cDNA, clone ChEST491b6	BU469012		-1.99	-5.883	0.011949
GgaAffx.9957.1.S1_at	LACTB2: lactamase, beta 2	ENSGALT00000025193.1	420178	-1.99	-3.613	0.026282
Gga.10.1.S1_at	Gga.10.1	NM_204520.1		-2	-3.416	0.034479
Gga.5386.1.S1_at	TNFRSF6B: tumor necrosis factor receptor superfamily, member 6b, decoy	AI981194	395096	-2.01	-8.244	0.002017
Gga.12845.1.S1_at	PVRL3: poliovirus receptor-related 3	BU340343	418415	-2.02	-6.826	0.003862
Gga.320.1.S1_at	LOC395581: 5-hydroxytryptamin receptor	BX930443.2	395581	-2.02	-10.076	0.000602
Gga.9700.1.S1_at	TSPAN7: tetraspanin 7	BU139075	418577	-2.03	-4.76	0.020736
Gga.3180.1.S2_a_at	LFNG: LFNG O-fucosylpeptide 3-beta-N-acetylglucosaminyltransferase	NM_204948.1	395790	-2.04	-7.701	0.002257
Gga.17070.1.S1_at	Finished cDNA, clone ChEST181a23	CR391097.1		-2.05	-23.524	0.000056
Gga.13838.1.S1_at	Finished cDNA, clone ChEST64i7	BU448882		-2.05	-4.117	0.038101
Gga.14195.1.S1_at	Finished cDNA, clone ChEST542c3	BU472478		-2.05	-3.531	0.026378
GgaAffx.6053.1.A1_at	GgaAffx.6053.1	ENSGALT00000015706.1		-2.05	-5.566	0.006327
Gga.3811.1.S2_at	BOK: BCL2-related ovarian killer	BU345248	395445	-2.06	-4.176	0.049791
Gga.7859.1.S1_at	Finished cDNA, clone ChEST428n3	BU261487		-2.09	-4.491	0.032851
Gga.16122.1.S1_at	LOC416297: Similar to Chromosome 5 open reading frame 5	BU343743	416297	-2.09	-12.354	0.001696
Gga.18629.1.S1_at	TMCC3: transmembrane and coiled-coil domain family 3	BU437451	417905	-2.09	-4.792	0.024746
Gga.13235.1.S1_at	Finished cDNA, clone ChEST56g13	CR353597.1		-2.1	-4.393	0.043267
Gga.3330.1.S1_at	SPON1: spondin 1, extracellular matrix protein	NM_204851.1	395657	-2.11	-3.133	0.035619
Gga.3852.1.S1_at	RHOB: ras homolog gene family, member B	U79758.1	395734	-2.12	-4.074	0.018913
GgaAffx.21492.1.S1_at	Finished cDNA, clone ChEST1037o8	CR523123.1		-2.12	-10.994	0.000447
Gga.18791.1.S1_at	Finished cDNA, clone ChEST771j1	BU228841		-2.12	-5.001	0.011836
Gga.4941.1.S1_at	CDH11: cadherin 11, type 2, OB-cadherin (osteoblast)	AF055342.1	415797	-2.13	-8.183	0.010852
Gga.17021.1.S1_at	Transcribed locus, weakly similar to XP_001081730.1 similar to Transmembrane anchor protein 1 [Rattus norvegicus]	BU412398		-2.13	-9.987	0.004217
GgaAffx.25421.1.S1_s_at	ARHGEF4: Rho guanine nucleotide exchange factor (GEF) 4	ENSGALT00000003429.1	424761	-2.16	-3.018	0.039384
Gga.1205.1.S1_at	PLA2G7: phospholipase A2, group VII (platelet-activating factor acetylhydrolase, plasma)	NM_204969.1	395816	-2.17	-3.038	0.038511
Gga.8048.1.S1_a_at	Finished cDNA, clone ChEST881o13	CR388716.1		-2.17	-7.146	0.017133
Gga.12157.1.S1_at	LOC421390: Hypothetical LOC421390	BU485193	421390	-2.17	-6.072	0.004075
Gga.16001.1.S1_at	LOC419736: similar to junctional adhesion molecule 3	BU324886	419736	-2.18	-15.83	0.000793
Gga.12006.1.S1_at	ADM: adrenomedullin	BX950628.1	423042	-2.18	-7.278	0.018232
Gga.13535.1.S1_at	Finished cDNA, clone ChEST119p22	AW198611		-2.18	-7.051	0.010567
Gga.5933.1.S1_at	Transcribed locus	BU413402		-2.18	-6.901	0.002555
Gga.15476.1.A1_at	Transcribed locus	CN228515		-2.18	-3.81	0.020933
Gga.12623.2.S1_a_at	FGL1: fibrinogen-like 1	CR388885.1	422728	-2.19	-3.439	0.026894
GgaAffx.24843.1.S1_s_at	RIMS2: regulating synaptic membrane exocytosis 2	ENSGALT00000025901.1	420264	-2.23	-6.503	0.021899
Gga.3573.2.S1_a_at	DKK3: dickkopf homolog 3 (Xenopus laevis)	CR354079.1	396023	-2.25	-10.777	0.006733
GgaAffx.6512.1.S1_at	LOC417870: similar to PRKC, apoptosis, WT1, regulator	ENSGALT00000016801.1	417870	-2.25	-6.459	0.005375
Gga.2551.2.S1_a_at	LTF: lactotransferrin	BX932101.1	396241	-2.26	-6.994	0.01969
Gga.696.1.S1_at	BDNF: brain-derived neurotrophic factor	X61476.1	396186	-2.26	-5.461	0.03029
Gga.19606.1.S1_at	Finished cDNA, clone ChEST612j19	BU484517		-2.27	-3.563	0.026284
Gga.2724.1.S1_at	Finished cDNA, clone ChEST446j8	BU274023		-2.27	-7.521	0.001918
Gga.3180.1.S1_at	LFNG: LFNG O-fucosylpeptide 3-beta-N-acetylglucosaminyltransferase	U97157.1	395790	-2.32	-5.264	0.016337
GgaAffx.21413.1.S1_s_at	Finished cDNA, clone ChEST629c13	CR523202.1		-2.32	-5.014	0.02362
Gga.14263.1.S1_at	Finished cDNA, clone ChEST39a12	CR352731.1		-2.32	-5.036	0.035814
Gga.32.1.S1_at	MAB21L1: mab-21-like 1 (C. elegans)	NM_204533.1	395208	-2.33	-7.899	0.011314
GgaAffx.21450.2.S1_s_at	TGFB3: transforming growth factor, beta 3	CR523165.1	396438	-2.34	-8.721	0.000997
Gga.5799.1.S1_s_at	P4HA2: procollagen-proline, 2-oxoglutarate 4-dioxygenase (proline 4-hydroxylase), alpha polypeptide II	CR385746.1	416326	-2.34	-6.22	0.003484
GgaAffx.12553.1.S1_at	RCJMB04_17o8: sterile alpha motif domain containing 11	AJ720450	419434	-2.34	-9.069	0.003467
GgaAffx.23826.7.S1_s_at	RCJMB04_18a15: PDZ and LIM domain 5	ENSGALT00000019939.1	422699	-2.34	-3.497	0.028283
Gga.2829.1.S1_at	Finished cDNA, clone ChEST888b4	BU279348		-2.35	-7.266	0.001944
Gga.3908.1.S1_at	TAGLN: transgelin	NM_205494.1	396490	-2.36	-8.526	0.005129
Gga.12409.1.S1_s_at	Finished cDNA, clone ChEST790p19	BX931944.2		-2.36	-4.331	0.012396
Gga.12911.1.S1_at	LOC422756: similar to RAS-like, family 11, member B	BU332293	422756	-2.37	-3.75	0.044057
Gga.4724.1.S2_at	HSP90B1: heat shock protein 90kDa beta (Grp94), member 1	CK607301	374163	-2.38	-6.157	0.010657
GgaAffx.20483.1.S1_at	Finished cDNA, clone ChEST655p17	CR524132.1		-2.38	-5.465	0.023839
Gga.556.1.S1_at	PAX6: paired box gene 6	NM_205066.1	395943	-2.39	-37.772	0.00001
GgaAffx.4028.1.S1_at	LOC427941: similar to Plexin-A4	ENSGALT00000010459.1	427941	-2.39	-5.894	0.022204
Gga.9282.1.S1_s_at	EIF2AK4: eukaryotic translation initiation factor 2 alpha kinase 4	CF620477	423285	-2.41	-5.716	0.028976
Gga.142.1.S1_at	PTPRO: protein tyrosine phosphatase, receptor type, O	NM_204122.1	373911	-2.45	-6.048	0.010215
GgaAffx.10088.1.S1_at	LOC421839: similar to putative serine protease 35	ENSGALT00000025551.1	421839	-2.45	-7.122	0.002438
GgaAffx.1489.1.S1_at	LOC416796: similar to Polypeptide N-acetylgalactosaminyltransferase 9 (Protein-UDP acetylgalactosaminyltransferase 9) (UDP-GalNAc:polypeptide N-acetylgalactosaminyltransferase 9) (Polypeptide GalNAc transferase 9) (GalNAc-T9) (pp-GaNTase 9)	ENSGALT00000003508.1	416796	-2.46	-16.321	0.000085
GgaAffx.6469.1.S1_s_at	LOC428888: similar to Latent transforming growth factor beta binding protein 2	ENSGALT00000016686.1	428888	-2.47	-3.548	0.023867
GgaAffx.13038.1.S1_at	PRPS2: phosphoribosyl pyrophosphate synthetase 2	AJ720935	418639	-2.48	-8.667	0.002588
Gga.8360.1.S1_at	Finished cDNA, clone ChEST126b11	BX262878		-2.51	-9.55	0.001108
Gga.16495.1.S1_at	Finished cDNA, clone ChEST400g6	CR385134.1		-2.51	-7.136	0.002424
Gga.13183.1.S1_at	Finished cDNA, clone ChEST224k20	BU349946		-2.53	-6.097	0.013262
Gga.16831.1.S1_at	Finished cDNA, clone ChEST486o24	BU143139		-2.53	-6.82	0.005361
Gga.918.1.S1_at	KCNMB1: potassium large conductance calcium-activated channel, subfamily M, beta member 1	AF077369.1	395301	-2.55	-4.185	0.015432
GgaAffx.13217.1.S1_s_at	RCJMB04_35i21: protein phosphatase methylesterase 1	AJ721114	419058	-2.55	-7.607	0.009959
Gga.9052.1.S1_at	Gga.9052.1	BU457184		-2.58	-6.545	0.003814
Gga.15371.1.S1_at	Transcribed locus, strongly similar to XP_001231685.1 hypothetical protein [Gallus gallus]	CD761221		-2.64	-6.859	0.002825
Gga.2154.1.S1_at	Finished cDNA, clone ChEST794n20	BU379404		-2.65	-11.025	0.000387
Gga.2617.1.S1_at	MYH6: myosin, heavy polypeptide 6, cardiac muscle, alpha	NM_204766.1	395534	-2.67	-7.419	0.007172
Gga.2839.1.S1_at	COL2A1: alpha 1 type IIA collagen precursor	NM_204426.1	395069	-2.69	-4.47	0.042482
Gga.15966.1.S1_at	Finished cDNA, clone ChEST114i20	CR386300.1		-2.69	-9.81	0.006117
Gga.8064.1.S1_at	Finished cDNA, clone ChEST877h12	CR406246.1		-2.7	-21.034	0.001758
Gga.665.1.S1_at	CSRP2: cysteine and glycine-rich protein 2	NM_205208.1	396128	-2.71	-5.073	0.007862
Gga.16882.1.S1_at	Gga.16882.1	CN230085		-2.71	-5.803	0.014611
Gga.1999.1.S1_a_at	CRYAB: crystallin, alpha B	U26661.1	396089	-2.73	-7.501	0.012921
Gga.4091.2.S1_a_at	MYLK: myosin, light chain kinase	M96655.1	396445	-2.73	-11.484	0.007378
Gga.3459.1.S2_at	COL9A3: collagen, type IX, alpha 3	BU408963	396242	-2.74	-4.518	0.042747
Gga.6218.1.S1_at	LOC418256: similar to Microfibrillar associated protein 5	BU415687	418256	-2.76	-9.291	0.011272
Gga.13003.1.S1_at	Finished cDNA, clone ChEST999a12	BU463188		-2.79	-4.496	0.010901
Gga.7316.1.S1_at	LOC428199: similar to tumor endothelial marker 8	BU251739	428199	-2.8	-6.984	0.003749
Gga.343.1.S1_at	PDLIM3: PDZ and LIM domain 3	BU257039	414873	-2.81	-14.896	0.004288
Gga.9889.1.S1_at	OXR1: Oxidation resistance 1	BU202663	420270	-2.83	-7.884	0.010137
Gga.9397.1.S1_at	Transcribed locus	BU304519		-2.83	-11.707	0.005168
Gga.13695.1.S1_at	TRPC4: transient receptor potential cation channel, subfamily C, member 4	CR388691.1	418895	-2.84	-10.678	0.00045
Gga.16411.1.S1_at	Transcribed locus /// Finished cDNA, clone ChEST36h24	CR386924.1		-2.85	-4.801	0.022913
Gga.13691.1.S1_at	CMTM4: CKLF-like MARVEL transmembrane domain containing 4	CR338861.1	415794	-2.86	-4.419	0.014458
Gga.12409.1.S1_at	Finished cDNA, clone ChEST790p19	BX931944.2		-2.87	-3.578	0.030989
GgaAffx.20781.1.S1_at	Finished cDNA, clone ChEST229d1	CR523834.1		-2.9	-5.556	0.010076
Gga.2460.1.S1_at	PROX1: prospero-related homeobox 1	U46563.1	395802	-2.9	-13.346	0.000412
Gga.13491.1.S1_at	LOC422439: similar to Ets transcription factor	BU387148	422439	-2.92	-18.191	0.001311
GgaAffx.10257.1.S1_at	OXR1: Oxidation resistance 1	ENSGALT00000025909.1	420270	-2.96	-5.725	0.004627
GgaAffx.8024.1.S1_at	Transcribed locus, moderately similar to XP_369965.1 protein MG06480.4 [Magnaporthe grisea 70-15]	ENSGALT00000020673.1		-3	-7.097	0.006713
Gga.1663.1.S1_s_at	LHFP: lipoma HMGIC fusion partner	BU356057	418889	-3.02	-16.498	0.00224
Gga.13822.1.S1_at	Gga.13822.1	BU301532		-3.06	-8.593	0.006789
GgaAffx.21044.1.S1_s_at	Finished cDNA, clone ChEST861l23	CR523571.1		-3.07	-12.366	0.005131
GgaAffx.20952.1.A1_s_at	COL2A1: alpha 1 type IIA collagen precursor	CR523663.1	395069	-3.07	-4.801	0.020853
Gga.16871.1.S1_at	Finished cDNA, clone ChEST107f21	CR390144.1		-3.1	-3.928	0.046405
Gga.9762.1.S1_at	Transcribed locus	CK613193		-3.11	-9.253	0.006925
Gga.16311.1.S1_at	Finished cDNA, clone ChEST673f10	BU142219		-3.12	-17.151	0.00322
Gga.1784.1.S2_at	ITGA8: integrin, alpha 8	BU392003	396225	-3.13	-7.826	0.004593
Gga.3109.1.A1_s_at	RCJMB04_2f9: selenoprotein P, plasma, 1	BU469343	431587	-3.16	-6.234	0.018465
Gga.11787.2.S1_s_at	SH3BGR: SH3 domain binding glutamic acid-rich protein	BX934070.1	418523	-3.16	-14.816	0.001966
Gga.7900.2.S1_a_at	LOC426933: similar to RIKEN cDNA 1110018M03	CR386995.1	426933	-3.17	-9.131	0.00097
GgaAffx.21044.1.S1_at	LOC421561: similar to RP11-503C24.7	CR523571.1	421561	-3.18	-5.695	0.026424
Gga.3306.1.S1_s_at	EDNRB: endothelin receptor type B	BU449947	408082	-3.22	-8.076	0.005322
Gga.7766.1.S1_at	PRPS2: phosphoribosyl pyrophosphate synthetase 2	BU211679	418639	-3.23	-6.106	0.023979
Gga.10829.1.S1_s_at	EDNRB: endothelin receptor type B	BX932265.1	408082	-3.25	-7.753	0.008928
GgaAffx.25896.1.S1_s_at	SLC1A3: solute carrier family 1 (glial high affinity glutamate transporter), member 3	ENSGALT00000005670.1	395443	-3.27	-5.991	0.012336
Gga.1819.1.S1_at	DIO2: deiodinase, iodothyronine, type II	NM_204114.1	373903	-3.3	-7.474	0.011499
Gga.1784.1.S1_at	ITGA8: integrin, alpha 8	NM_205288.1	396225	-3.37	-6.265	0.017669
Gga.18991.1.S1_at	Finished cDNA, clone ChEST653p20	BU314953		-3.38	-5.63	0.029142
Gga.3108.1.S1_at	FHL2: four and a half LIM domains 2	BU312421	418726	-3.39	-7.59	0.001655
Gga.2732.1.S1_at	KLHDC8B: kelch domain containing 8B	BX936097.1	416054	-3.41	-10.279	0.003071
Gga.6248.1.S1_at	LOC419667: similar to peroxisomal protein (PeP)	CR353938.1	419667	-3.41	-7.189	0.01293
Gga.2673.1.S1_at	Gga.2673.1	BU272039		-3.42	-10.468	0.000474
GgaAffx.11541.1.S1_at	RCJMB04_2f9: selenoprotein P, plasma, 1	AJ719438	431587	-3.43	-6.378	0.016337
GgaAffx.25896.1.S1_at	SLC1A3: solute carrier family 1 (glial high affinity glutamate transporter), member 3	ENSGALT00000005670.1	395443	-3.44	-6.197	0.005478
Gga.13060.1.S1_at	Finished cDNA, clone ChEST291c15	CR354275.1		-3.45	-34.188	0.000285
GgaAffx.21102.1.S1_s_at	ALDOB: aldolase B, fructose-bisphosphate	CR523513.1	427308	-3.47	-7.415	0.004595
Gga.4851.1.A1_at	Finished cDNA, clone ChEST983i21	CR389359.1		-3.5	-5.052	0.024097
GgaAffx.21787.1.S1_s_at	BETA3: bHLH transcription factor beta3	NM_204503.1	395164	-3.51	-7.387	0.00343
Gga.16710.2.S1_a_at	LOC419422: hypothetical LOC419422	CN237192	419422	-3.52	-5.086	0.021178
GgaAffx.10275.1.S1_at	LOC420282: similar to Sterile alpha motif domain containing 12	ENSGALT00000025964.1	420282	-3.54	-5.894	0.013886
Gga.2551.2.S1_s_at	LTF: lactotransferrin	BX932101.1	396241	-3.55	-6.467	0.018047
Gga.3562.1.S1_at	Gga.3562.1	BU467929		-3.55	-5.617	0.016797
Gga.15998.1.S1_at	COLEC12: collectin sub-family member 12	BU206620	421061	-3.55	-9.21	0.002778
Gga.9247.1.S1_at	Transcribed locus	CF620294		-3.55	-5.483	0.028409
GgaAffx.3004.1.S1_at	LOC415958: similar to plasma membrane calcium ATPase 2	ENSGALT00000007715.1	415958	-3.6	-9.027	0.010138
Gga.19603.1.S1_at	Finished cDNA, clone ChEST967g22	BU337742		-3.65	-7.231	0.013978
Gga.4119.1.S1_at	ALDH1A1: aldehyde dehydrogenase 1 family, member A1	NM_204577.2	395264	-3.72	-6.39	0.005828
Gga.16392.1.S1_at	Finished cDNA, clone ChEST212d4	BU421013		-3.77	-5.79	0.022316
Gga.718.2.S1_a_at	DMD: dystrophin	BU337294	396236	-3.78	-10.97	0.005023
Gga.4345.1.S1_at	SFRP2: secreted frizzled-related protein 2	NM_204773.1	395546	-3.81	-5.852	0.022274
GgaAffx.26432.1.S1_s_at	COL11A1: collagen, type XI, alpha 1	ENSGALT00000008321.1	374046	-3.82	-19.035	0.000175
Gga.7551.1.S1_at	WISP1: WNT1 inducible signaling pathway protein 1	BU213681	420322	-3.84	-7.142	0.002348
Gga.8238.1.S1_at	EDN2: endothelin 2	BU459945	419559	-3.89	-11.992	0.002537
Gga.718.1.S1_at	DMD: dystrophin	NM_205299.1	396236	-3.9	-7.776	0.004092
Gga.2352.1.S2_at	DAB1: disabled homolog 1 (Drosophila)	NM_204238.1	374083	-3.94	-13.725	0.000166
Gga.10960.1.S1_at	COLEC12: collectin sub-family member 12	BX931545.2	421061	-3.94	-7.313	0.016851
Gga.5962.1.S1_at	Gga.5962.1	BU411659		-4	-5.451	0.02697
Gga.10999.1.S1_at	Finished cDNA, clone ChEST658m22	BU257827		-4.05	-12.988	0.002805
Gga.2698.1.S1_at	MYL4: myosin, light chain 4, alkali; atrial, embryonic	NM_205479.1	396472	-4.06	-16.259	0.00028
Gga.8078.1.S1_at	LOC418737: similar to growth arrest-specific 6	BU284452	418737	-4.14	-8.732	0.004143
GgaAffx.13038.1.S1_s_at	PRPS2: phosphoribosyl pyrophosphate synthetase 2	AJ720935	418639	-4.15	-5.683	0.026338
Gga.4851.1.S1_at	Finished cDNA, clone ChEST983i21	CR389359.1		-4.2	-10.632	0.000717
Gga.4870.3.S1_a_at	LOC423298: alpha-cardiac actin	BU143248	423298	-4.27	-8.067	0.01014
Gga.837.1.S1_a_at	NPY: neuropeptide Y	NM_205473.1	396464	-4.35	-16.906	0.001237
Gga.7955.1.S1_at	Gga.7955.1	BX260966		-4.37	-10.145	0.009384
Gga.4536.2.S1_a_at	AKR1D1: aldo-keto reductase family 1, member D1 (delta 4-3-ketosteroid-5-beta-reductase)	BX934646.1	418107	-4.38	-23.557	0.000055
Gga.1951.1.S1_at	GJB6: gap junction protein, beta 6 (connexin 30)	NM_204931.1	395771	-4.41	-5.024	0.036881
GgaAffx.20264.1.S1_at	Finished cDNA, clone ChEST811i22	CR524351.1		-4.48	-23.108	0.000705
GgaAffx.25534.1.S1_s_at	COL3A1: alpha 1 type III collagen	ENSGALT00000004033.1	396340	-4.67	-9.814	0.001047
Gga.2587.1.S1_at	NOV: nephroblastoma overexpressed gene	NM_205268.1	396204	-4.74	-9.494	0.002994
Gga.16844.2.S1_s_at	COL3A1: alpha 1 type III collagen	BU413584	396340	-4.74	-6.5	0.002921
Gga.3986.2.S1_a_at	CA2: carbonic anhydrase II	CN217291	396257	-4.96	-11.402	0.001244
Gga.4091.1.S2_a_at	MYLK: myosin, light chain kinase	NM_205459.1	396445	-5.22	-9.786	0.004962
Gga.2608.1.S1_at	DCX: doublecortex	NM_205204.1	374242	-5.24	-15.314	0.000106
GgaAffx.21555.1.S1_s_at	VWC2: von Willebrand factor C domain containing 2	CR523060.1	420944	-5.33	-87.182	0
Gga.1951.1.S2_at	GJB6: gap junction protein, beta 6 (connexin 30)	BX934583.1	395771	-5.34	-8.439	0.011805
Gga.344.1.S1_s_at	PDLIM3: PDZ and LIM domain 3	BX269956	414873	-5.41	-54.424	0.000002
Gga.1444.1.S1_at	Gga.1444.1	AL584098		-5.68	-14.31	0.00374
